# Supplementary material for: Repeat-induced point mutation in Neurospora crassa causes the highest known mutation rate and mutational burden of any cellular life
Source: Genome Biol. 2020 Jun 16;21:142. doi: 10.1186/s13059-020-02060-w (PMC7296669; doi:10.1186/s13059-020-02060-w)
Supplement: Supplementary file 2 — Additional file 2: Datasheet S1. Mapped depth and genome coverage of sequenced samples. Datasheet S2. Identified mutations during sexual and asexual cycles of N. crassa. Datasheet S3. Sanger verification of randomly picked mutations. Datasheet S4. Duplicates in N. crassa identified through different approaches. Datasheet S5. Clusters formed by 2:2 mutations in sexual cycle of N. crassa. Datasheet S6. False negative rates estimated using simulation approach. Datasheet S7. Detailed properties of Dup-Cl, Dup-One, and Dup-Zero regions. Datasheet S8. Tri-nucleotide context within different duplicates of N. crassa genome. [file 13059_2020_2060_MOESM2_ESM.zip]

Archive with 8 entries (8 files):
- Additional file 2.Datasheet S1.xlsx
- Additional file 2.Datasheet S2.xlsx
- Additional file 2.Datasheet S3.xlsx
- Additional file 2.Datasheet S4.xlsx
- Additional file 2.Datasheet S5.xlsx
- Additional file 2.Datasheet S6.xlsx
- Additional file 2.Datasheet S7.xlsx
- Additional file 2.Datasheet S8.xlsx
