# Supplementary material for: Repeat-induced point mutation in Neurospora crassa causes the highest known mutation rate and mutational burden of any cellular life
Source: Genome Biol. 2020 Jun 16;21:142. doi: 10.1186/s13059-020-02060-w (PMC7296669; doi:10.1186/s13059-020-02060-w)
Supplement: Supplementary file 2 — Additional file 2: Datasheet S1. Mapped depth and genome coverage of sequenced samples. Datasheet S2. Identified mutations during sexual and asexual cycles of N. crassa. Datasheet S3. Sanger verification of randomly picked mutations. Datasheet S4. Duplicates in N. crassa identified through different approaches. Datasheet S5. Clusters formed by 2:2 mutations in sexual cycle of N. crassa. Datasheet S6. False negative rates estimated using simulation approach. Datasheet S7. Detailed properties of Dup-Cl, Dup-One, and Dup-Zero regions. Datasheet S8. Tri-nucleotide context within different duplicates of N. crassa genome. [file 13059_2020_2060_MOESM2_ESM.zip › Additional file 2.Datasheet S1.xlsx]

## Sheet: Data S1
Datasheet S1. Mapped depth and genome coverage of sequenced samples.
Group ID	Sample ID	Average mapped depth with Mapping quality* (MAPQ) ≥ 20	% of genome covered by ≥ 1 reads with MAPQ ≥ 20	% of genome covered by ≥ 5 reads with MAPQ ≥ 20	NCBI SRA accession
Parental Strain	FGSC1363	72.04	94.1	91.6	SRR5243564
Parental Strain	FGSC2225	77.34	92.5	89.5	SRR5243563
Parental Strain	FGSC2489	71.79	99.9	99.7	SRR5243567
Parental Strain	FGSC3246	75.74	99.6	99.5	SRR5243566
Parental Strain	FGSC4200	83.22	99.9	99.9	SRR5243565
Cross A**	Cross_A1-1	30.7	96.5	89.2	SRR5243562
Cross A	Cross_A1-2	30.51	97.6	91.9	SRR5243561
Cross A	Cross_A1-3	30.66	97.1	90.5	SRR5243560
Cross A	Cross_A1-4	26.84	98.3	93	SRR5243559
Cross A	Cross_A2-1	27.77	97.8	94.3	SRR5243558
Cross A	Cross_A2-2	28.44	96.8	90.2	SRR5243557
Cross A	Cross_A2-3	28.01	97.7	89.9	SRR5243556
Cross A	Cross_A2-4	29.7	97.5	91.7	SRR5243555
Cross A	Cross_A3-1	30.44	97.8	94.5	SRR5243554
Cross A	Cross_A3-2	31.53	96.9	90.4	SRR5243553
Cross A	Cross_A3-3	34.28	98.5	92.8	SRR5243552
Cross A	Cross_A3-4	25.68	97.6	91.1	SRR5243551
Cross A	Cross_A4-1	33.96	97	89.4	SRR5243550
Cross A	Cross_A4-2	32.51	97.8	90.3	SRR5243549
Cross A	Cross_A4-3	31.6	97.7	97	SRR5243548
Cross A	Cross_A4-4	31.62	97.7	92.4	SRR5243547
Cross A	Cross_A5-1	26.19	96.9	89.2	SRR5243546
Cross A	Cross_A5-2	28.68	97.5	91.4	SRR5243545
Cross A	Cross_A5-3	24.01	98	91.6	SRR5243544
Cross A	Cross_A5-4	28.67	97.3	90.5	SRR5243543
Cross A	Cross_A6-1	28.26	98.7	95	SRR5243542
Cross A	Cross_A6-2	27.06	96.9	89.1	SRR5243541
Cross A	Cross_A6-3	26.01	97.8	92.5	SRR5243540
Cross A	Cross_A6-4	27.34	97.1	90.3	SRR5243539
Cross A	Cross_A7-1	27.61	96	87.4	SRR5243538
Cross A	Cross_A7-2	31.06	98	91.5	SRR5243536
Cross A	Cross_A7-3	27.38	97	89.8	SRR5243535
Cross A	Cross_A7-4	25.21	96.8	88.6	SRR5243534
Cross A	Cross_A8-1	33.13	98.8	91.8	SRR5243533
Cross A	Cross_A8-2	33.66	97.1	92.7	SRR5243532
Cross A	Cross_A8-3	32.27	96.5	90.9	SRR5243531
Cross A	Cross_A8-4	29.78	98.4	93.4	SRR5243530
Cross A	Cross_A9-1	33.64	98.7	98.1	SRR5243529
Cross A	Cross_A9-2	30.66	97.8	96.7	SRR5243528
Cross A	Cross_A9-3	26.24	98.4	95.9	SRR5243527
Cross A	Cross_A9-4	25.13	97.9	92.7	SRR5243526
Cross A	Cross_A10-1	30.14	98.3	96.4	SRR5243525
Cross A	Cross_A10-2	27.92	98.3	96.9	SRR5243524
Cross A	Cross_A10-3	28.65	97.9	94.8	SRR5243523
Cross A	Cross_A10-4	35.33	98.3	95.2	SRR5243522
Cross B	Cross_B1-1	43.33	96.1	90.8	SRR5243521
Cross B	Cross_B1-2	50.69	97.7	96.1	SRR5243520
Cross B	Cross_B1-3	40.5	95.7	92.3	SRR5243519
Cross B	Cross_B1-4	40.99	95.5	93.5	SRR5243518
Cross B	Cross_B2-1	42.57	96	92.6	SRR5243517
Cross B	Cross_B2-2	42.89	96.7	92.3	SRR5243515
Cross B	Cross_B2-3	35.57	95.8	90.8	SRR5243514
Cross B	Cross_B2-4	33.65	95.4	91.2	SRR5243513
Cross B	Cross_B3-1	38.58	96.1	94.3	SRR5243512
Cross B	Cross_B3-2	46.9	97.3	96.2	SRR5243511
Cross B	Cross_B3-3	45.98	97.2	96.5	SRR5243510
Cross B	Cross_B3-4	42.84	96.3	95.2	SRR5243509
Cross B	Cross_B4-1	19.83	97.1	94.1	SRR5243508
Cross B	Cross_B4-2	19.11	96.8	93.8	SRR5243507
Cross B	Cross_B4-3	17.31	95.3	93.5	SRR5243506
Cross B	Cross_B4-4	18.39	95.9	94.4	SRR5243505
Cross B	Cross_B5-1	35.24	94.1	87.8	SRR5243504
Cross B	Cross_B5-2	39.24	95.6	89.4	SRR5243503
Cross B	Cross_B5-3	44.55	95.2	91.1	SRR5243502
Cross B	Cross_B5-4	19.76	94.7	86.6	SRR5243501
Cross B	Cross_B6-1	24.99	95.5	92.7	SRR5243500
Cross B	Cross_B6-2	40.15	96.2	94.3	SRR5243499
Cross B	Cross_B6-3	34.84	96.9	94.6	SRR5243498
Cross B	Cross_B6-4	26.79	96.7	89.6	SRR5243497
Cross B	Cross_B7-1	39.69	95.9	89.2	SRR5243496
Cross B	Cross_B7-2	43.59	92.6	85.9	SRR5243495
Cross B	Cross_B7-3	40.83	93.8	87.8	SRR5243494
Cross B	Cross_B7-4	44.15	96.9	91.9	SRR5243493
Cross B	Cross_B8-1	22	94.9	92.4	SRR5243492
Cross B	Cross_B8-2	48.49	96.2	93.7	SRR5243491
Cross B	Cross_B8-3	33.74	95.3	93.8	SRR5243490
Cross B	Cross_B8-4	47.88	98	97.3	SRR5243489
Cross B	Cross_B9-1	27.49	96.7	95.5	SRR5243488
Cross B	Cross_B9-2	29.09	95.1	90.3	SRR5243486
Cross B	Cross_B9-3	38.01	95.8	90.6	SRR5243485
Cross B	Cross_B9-4	26.12	94.3	87.9	SRR5243484
Cross B	Cross_B10-1	17.67	96.3	93.4	SRR5243483
Cross B	Cross_B10-2	19.09	96.1	94.6	SRR5243482
Cross B	Cross_B10-3	16.14	95.7	90.1	SRR5243481
Cross B	Cross_B10-4	18.69	95.2	90.7	SRR5243480
Cross B	Cross_B11-1	34.57	96.8	95.2	SRR5243479
Cross B	Cross_B11-2	24.7	96.1	90.5	SRR5243478
Cross B	Cross_B11-3	39.33	95.1	93	SRR5243477
Cross B	Cross_B11-4	32.91	95.7	94.1	SRR5243476
Cross B	Cross_B13-1	34.61	97.2	96.1	SRR5243475
Cross B	Cross_B13-2	39.52	98.9	98.4	SRR5243474
Cross B	Cross_B13-3	38.04	95.9	94.5	SRR5243473
Cross B	Cross_B13-4	42.97	95	93.2	SRR5243472
Cross B	Cross_B14-1	43.23	96.6	95.4	SRR5243471
Cross B	Cross_B14-2	36.94	95.3	93.8	SRR5243469
Cross B	Cross_B14-3	35.71	98.5	97.8	SRR5243468
Cross B	Cross_B14-4	46.95	95.2	90.8	SRR5243467
Cross B	Cross_B15-1	48.9	95.2	90.5	SRR5243466
Cross B	Cross_B15-2	44.32	94.6	90.3	SRR5243465
Cross B	Cross_B15-3	30.04	97.6	95.6	SRR5243464
Cross B	Cross_B15-4	45.15	98.1	95.2	SRR5243463
Cross B	Cross_B16-1	44.32	95.6	93.3	SRR5243462
Cross B	Cross_B16-2	41.91	94.3	90.3	SRR5243461
Cross B	Cross_B16-3	37.47	97.2	92.2	SRR5243460
Cross B	Cross_B16-4	37.65	97.1	92.4	SRR5243459
Cross B	Cross_B17-1	40.43	96.9	92.7	SRR5243458
Cross B	Cross_B17-2	42.27	96.1	92.2	SRR5243457
Cross B	Cross_B17-3	24.16	95.4	89.8	SRR5243456
Cross B	Cross_B17-4	45.88	94	90.5	SRR5243455
Cross B	Cross_B18-1	43.38	94.7	91	SRR5243454
Cross B	Cross_B18-2	30.61	95.5	89.4	SRR5243452
Cross B	Cross_B18-3	33.85	95.4	93	SRR5243451
Cross B	Cross_B18-4	42.11	95.1	90.4	SRR5243450
Cross B	Cross_B19-1	34.53	96.6	92	SRR5243449
Cross B	Cross_B19-2	35.41	96.3	90.6	SRR5243448
Cross B	Cross_B19-3	36.81	93.5	88.4	SRR5243447
Cross B	Cross_B19-4	31.89	94.4	89.7	SRR5243446
Cross B	Cross_B20-1	35.47	94.9	90	SRR5243445
Cross B	Cross_B20-2	33.28	94.7	88.8	SRR5243444
Cross B	Cross_B20-3	35.93	97.1	92.8	SRR5243443
Cross B	Cross_B20-4	31.76	95.4	91.1	SRR5243442
Cross B	Cross_B21-1	31.53	96.5	91.5	SRR5243441
Cross B	Cross_B21-2	37.15	95.4	90.5	SRR5243440
Cross B	Cross_B21-3	40.04	95.9	92.1	SRR5243439
Cross B	Cross_B21-4	30.63	94.8	91	SRR5243438
Cross C	Cross_C1-1	19.36	95.7	94	SRR5243437
Cross C	Cross_C1-2	28.38	94.4	91.7	SRR5243436
Cross C	Cross_C1-3	26.28	94.6	91	SRR5243435
Cross C	Cross_C1-4	33.88	93.5	89.8	SRR5243434
Cross C	Cross_C2-1	31.52	96.2	92.1	SRR5243433
Cross C	Cross_C2-2	31.99	97.7	96.2	SRR5243432
Cross C	Cross_C2-3	24.48	93.4	89.8	SRR5243431
Cross C	Cross_C2-4	25.45	92	87.2	SRR5243430
Cross C	Cross_C3-1	26.01	93.5	90.6	SRR5243429
Cross C	Cross_C3-2	29.93	95.1	91.8	SRR5243428
Cross C	Cross_C3-3	27.43	95	92.2	SRR5243427
Cross C	Cross_C3-4	29.04	94.5	90.4	SRR5243426
Cross C	Cross_C4-1	42.85	97.6	97	SRR5243425
Cross C	Cross_C4-2	40.57	93.5	91.3	SRR5243424
Cross C	Cross_C4-3	43.81	97.2	96.4	SRR5243423
Cross C	Cross_C4-4	31.53	93.4	91	SRR5243422
Cross C	Cross_C5-1	32.25	94.5	92.8	SRR5243421
Cross C	Cross_C5-2	37.95	94.6	92.9	SRR5243420
Cross C	Cross_C5-3	34.12	93.7	90.2	SRR5243419
Cross C	Cross_C5-4	40.36	96	94.9	SRR5243418
Cross C	Cross_C6-1	19.73	95.8	94.2	SRR5243417
Cross C	Cross_C6-2	18.7	94.5	91.9	SRR5243416
Cross C	Cross_C6-3	16.08	93.5	90.5	SRR5243415
Cross C	Cross_C6-4	19.64	96.2	94.3	SRR5243414
Cross C	Cross_C7-1	27.51	91.1	86.4	SRR5243413
Cross C	Cross_C7-2	29.66	92.7	88.1	SRR5243412
Cross C	Cross_C7-3	40.79	97.2	95.9	SRR5243411
Cross C	Cross_C7-4	42.25	96.3	93.3	SRR5243410
Cross C	Cross_C8-1	38.99	94.7	92.2	SRR5243409
Cross C	Cross_C8-2	42.37	95.3	92.6	SRR5243408
Cross C	Cross_C8-3	39.04	97.6	96.7	SRR5243407
Cross C	Cross_C8-4	35.67	93.3	90.4	SRR5243406
Cross C	Cross_C9-1	36.1	95.5	93.9	SRR5243405
Cross C	Cross_C9-2	37.63	93.2	90.6	SRR5243401
Cross C	Cross_C9-3	36.1	93.8	91.7	SRR5243400
Cross C	Cross_C9-4	42.3	96.9	95.8	SRR5243399
Cross C	Cross_C10-1	34.96	94.8	93.4	SRR5243398
Cross C	Cross_C10-2	17.03	94.3	88.6	SRR5243397
Cross C	Cross_C10-3	18.03	94.4	91.9	SRR5243396
Cross C	Cross_C10-4	37.42	94.5	92.7	SRR5243395
Cross C	Cross_C11-1	31	95.7	93.7	SRR5243394
Cross C	Cross_C11-2	29.61	92.6	87.3	SRR5243393
Cross C	Cross_C11-3	33.74	92.3	88	SRR5243392
Cross C	Cross_C11-4	28.74	94.5	92.4	SRR5243391
Cross C	Cross_C12-1	50.5	93.4	91.3	SRR5243390
Cross C	Cross_C12-2	56.3	91.9	85.9	SRR5243389
Cross C	Cross_C12-3	50.38	95.6	94.2	SRR5243388
Cross C	Cross_C12-4	50.24	95.1	93.4	SRR5243387
Cross C	Cross_C13-1	27.05	93.6	89.6	SRR5243386
Cross C	Cross_C13-2	30.06	93.8	89.3	SRR5243385
Cross C	Cross_C13-3	28.48	94	92.1	SRR5243384
Cross C	Cross_C13-4	25.88	93.6	89.8	SRR5243383
Cross C	Cross_C14-1	52.7	96.3	95.3	SRR5243382
Cross C	Cross_C14-2	46.46	93.9	91.7	SRR5243381
Cross C	Cross_C14-3	53.49	93.4	91.3	SRR5243380
Cross C	Cross_C14-4	50.47	95.3	93.6	SRR5243379
Cross C	Cross_C15-1	31.67	93.7	90.7	SRR5243378
Cross C	Cross_C15-2	29.42	95.1	92.4	SRR5243377
Cross C	Cross_C15-3	27.71	94.6	91.4	SRR5243376
Cross C	Cross_C15-4	27.03	93.3	90.6	SRR5243375
Cross C	Cross_C16-1	31.7	92.1	87.9	SRR5243374
Cross C	Cross_C16-2	38.07	96.6	94.5	SRR5243373
Cross C	Cross_C16-3	34.07	96.3	92.4	SRR5243372
Cross C	Cross_C16-4	34.41	92.4	89.3	SRR5243371
Cross C	Cross_C17-1	29.97	95.4	92.1	SRR5243370
Cross C	Cross_C17-2	22.73	91.4	85.9	SRR5243369
Cross C	Cross_C17-3	25.77	93.1	90.2	SRR5243368
Cross C	Cross_C17-4	31.85	94.8	90.5	SRR5243367
Cross C	Cross_C18-1	30.22	96.5	95.1	SRR5243366
Cross C	Cross_C18-2	27.27	94.8	91.4	SRR5243365
Cross C	Cross_C18-3	36.68	92.5	88.8	SRR5243364
Cross C	Cross_C18-4	35.26	92.3	88	SRR5243363
Cross E	Cross_E1-1	56.26	100	99.9	SRR9673083
Cross E	Cross_E1-2	46.04	100	99.9	SRR9673082
Cross E	Cross_E1-4	49.55	99.9	99.9	SRR9673081
Cross E	Cross_E1-5	58.51	100	100	SRR9673080
Cross E	Cross_E2-1	53.79	100	99.9	SRR9673087
Cross E	Cross_E2-2	59.03	99.9	99.9	SRR9673086
Cross E	Cross_E2-4	46.06	100	99.9	SRR9673085
Cross E	Cross_E2-7	52.07	100	100	SRR9673084
Cross E	Cross_E3-1	49.64	100	100	SRR9673089
Cross E	Cross_E3-2	63.07	100	99.9	SRR9673088
Cross E	Cross_E3-3	52.44	100	99.9	SRR9673103
Cross E	Cross_E3-7	59.92	99.9	99.9	SRR9673102
Cross E	Cross_E4-1	53.16	99.9	99.9	SRR9673105
Cross E	Cross_E4-2	50.22	99.9	99.9	SRR9673104
Cross E	Cross_E4-3	54.23	100	99.9	SRR9673107
Cross E	Cross_E4-4	59.97	100	100	SRR9673106
Cross E	Cross_E5-1	57.99	99.9	99.9	SRR9673109
Cross E	Cross_E5-2	71.76	99.9	99.9	SRR9673108
Cross E	Cross_E5-4	64.73	99.9	99.8	SRR9673111
Cross E	Cross_E5-5	61.82	99.9	99.8	SRR9673110
Cross E	Cross_E6-1	64.46	99.8	99.4	SRR9673094
Cross E	Cross_E6-2	65.4	100	99.9	SRR9673095
Cross E	Cross_E6-5	63.76	99.8	99.4	SRR9673096
Cross E	Cross_E6-6	63.3	100	100	SRR9673097
Cross E	Cross_E7-1	57.85	99.9	99.9	SRR9673090
Cross E	Cross_E7-3	67.95	100	100	SRR9673091
Cross E	Cross_E7-5	51.83	100	100	SRR9673092
Cross E	Cross_E7-6	68.71	99.9	99.9	SRR9673093
Cross E	Cross_E8-1	63.87	99.9	99.9	SRR9673099
Cross E	Cross_E8-2	52.91	99.9	99.9	SRR9673100
Cross E	Cross_E8-5	58.12	100	100	SRR9673113
Cross E	Cross_E8-6	57.37	100	99.9	SRR9673112
Cross E	Cross_E9-1	60.46	100	100	SRR9673098
Cross E	Cross_E9-2	63.56	99.9	99.9	SRR9673101
Cross E	Cross_E9-5	60.28	100	99.9	SRR9673117
Cross E	Cross_E9-7	63.2	100	100	SRR9673116
Cross E	Cross_E10-1	56.65	99.9	99.7	SRR9673115
Cross E	Cross_E10-2	52.3	100	99.9	SRR9673114
Cross E	Cross_E10-3	50.48	99.9	99.7	SRR9673119
Cross E	Cross_E10-6	50.65	100	99.9	SRR9673118
Cross G	Cross_G4-1	30.96	93.6	90.5	SRR5243362
Cross G	Cross_G4-2	30.84	91.5	86.8	SRR5243361
Cross G	Cross_G4-3	30.61	92.6	88.5	SRR5243360
Cross G	Cross_G4-4	31.3	93.9	91.2	SRR5243359
Cross G	Cross_G5-1	29.24	94	90.5	SRR5243358
Cross G	Cross_G5-2	39.93	91.4	86.6	SRR5243357
Cross G	Cross_G5-3	39.92	90.4	85.7	SRR5243356
Cross G	Cross_G5-4	29.64	93.1	89	SRR5243355
Cross G	Cross_G6-1	36.1	93.5	89.4	SRR5243354
Cross G	Cross_G6-2	33	94.4	91.9	SRR5243353
Cross G	Cross_G6-3	33.73	92.4	87.4	SRR5243352
Cross G	Cross_G6-4	35.58	92.5	89	SRR5243351
Cross G	Cross_G8-1	34.68	93.2	88.7	SRR5243350
Cross G	Cross_G8-2	30.89	92.4	87.4	SRR5243349
Cross G	Cross_G8-3	30.64	92.6	87.2	SRR5243348
Cross G	Cross_G8-4	29.78	94.1	91	SRR5243347
Cross G	Cross_G10-1	39.65	92.8	89.7	SRR5243346
Cross G	Cross_G10-2	33.61	92.3	88.5	SRR5243345
Cross G	Cross_G10-3	31.34	94.6	91.8	SRR5243344
Cross G	Cross_G10-4	27.59	95.2	92.7	SRR5243343
Cross G	Cross_G11-1	33.08	94	91.5	SRR5243342
Cross G	Cross_G11-2	29.83	92.5	88.6	SRR5243341
Cross G	Cross_G11-3	31.89	94.1	91.1	SRR5243340
Cross G	Cross_G11-4	37.1	93.8	90.4	SRR5243339
Cross G	Cross_G13-1	34.63	94.2	90.1	SRR5243338
Cross G	Cross_G13-2	33.74	93.3	89.4	SRR5243337
Cross G	Cross_G13-3	33.76	93.8	91.5	SRR5243336
Cross G	Cross_G13-4	32.67	93.8	91.5	SRR5243335
Cross G	Cross_G14-1	36.56	94.1	90.4	SRR5243334
Cross G	Cross_G14-2	36.04	95	92.6	SRR5243333
Cross G	Cross_G14-3	29.43	92.8	88.7	SRR5243332
Cross G	Cross_G14-4	34.56	92.9	90	SRR5243331
Cross G	Cross_G16-1	28.71	93	88	SRR5243330
Cross G	Cross_G16-2	29.59	93.3	90.9	SRR5243329
Cross G	Cross_G16-3	38.73	91.8	86.1	SRR5243328
Cross G	Cross_G16-4	32.19	93.1	88	SRR5243327																filename4	assembly	fasta_file
Asexual sP3	sP3(Starting sample)	31.17	94	92.2	SRR9669049
Asexual sP3	sP3-day4-1	44.05	94.2	92.6	SRR9669050
Asexual sP3	sP3-day4-3	36.53	94.1	92.4	SRR9669047
Asexual sP3	sP3-day4-4	37.7	94.2	92.5	SRR9669048
Asexual sP3	sP3-day4-5	45.58	94.3	92.7	SRR9669045
Asexual sP3	sP3-day8-1	46.24	94.2	92.7	SRR9669046
Asexual sP3	sP3-day8-2	32.55	94	92.3	SRR9669043
Asexual sP3	sP3-day8-3	34.03	94.1	92.4	SRR9669044
Asexual sP3	sP3-day8-5	48.49	94.2	92.6	SRR9669041
Asexual sP3	sP3-day12-1	45.22	94.3	92.7	SRR9669042
Asexual sP3	sP3-day12-2	36.12	94.1	92.3	SRR9669059
Asexual sP3	sP3-day12-3	44.36	94.3	92.7	SRR9669060
Asexual sP3	sP3-day12-4	41.93	94.2	92.7	SRR9669057
Asexual sP3	sP3-day12-5	37.69	94.1	92.5	SRR9669058
Asexual sP3	sP3-day16-1	38.83	94.2	92.5	SRR9669055
Asexual sP3	sP3-day16-2	40.41	94.3	92.8	SRR9669056
Asexual sP3	sP3-day16-3	44.55	94.4	92.8	SRR9669053
Asexual sP3	sP3-day16-4	43.75	94.3	92.7	SRR9669054
Asexual sP3	sP3-day16-5	45.05	94.3	92.7	SRR9669067
Asexual sP3	sP3-day20-1	43.32	94.2	92.6	SRR9669068
Asexual sP3	sP3-day20-2	36.15	94.1	92.4	SRR9669080
Asexual sP3	sP3-day20-3	41.6	94.2	92.6	SRR9669079
Asexual sP3	sP3-day20-4	35.11	94.1	92.3	SRR9669078
Asexual sP3	sP3-day20-5	38.62	94.2	92.6	SRR9669077
Asexual sP3	sP3-day24-1	40.12	94.2	92.6	SRR9669076
Asexual sP3	sP3-day24-2	42.42	94.2	92.6	SRR9669075
Asexual sP3	sP3-day24-4	38.89	94.1	92.6	SRR9669074
Asexual sP3	sP3-day24-5	38.29	94.2	92.6	SRR9669073
Asexual sP3	sP3-day28-3	42.28	94.1	92.6	SRR9669072
Asexual sP3	sP3-day28-4	40.11	94.2	92.6	SRR9669071
Asexual sP3	sP3-day28-5	42.87	94.2	92.7	SRR9669061
Asexual sP3	sP3-day32-1	35.39	94	92.5	SRR9669062
Asexual sP3	sP3-day32-2	36.61	94	92.3	SRR9669063
Asexual sP3	sP3-day32-3	40.08	94.1	92.5	SRR9669064
Asexual sP3	sP3-day32-4	35.12	93.9	92.2	SRR9669065
Asexual sP3	sP3-day32-5	40.83	94.1	92.4	SRR9669066
Asexual sP3	sP3-day36-1	32.12	94	92.2	SRR9669069
Asexual sP3	sP3-day36-2	36.87	94.1	92.4	SRR9669040
Asexual sP3	sP3-day36-3	45.59	94.2	92.7	SRR9669051
Asexual sP3	sP3-day36-4	33.56	94	92.2	SRR9669052
Asexual sP3	sP3-day36-5	39.38	94.1	92.5	SRR9669070
Asexual sP7	sP7(Starting sample)	35.42	94.8	93.6	SRR9669606
Asexual sP7	sP7-day4-1	42.01	94.8	93.7	SRR9669605
Asexual sP7	sP7-day4-2	43.33	94.9	93.8	SRR9669604
Asexual sP7	sP7-day4-3	30.11	94.7	93.4	SRR9669603
Asexual sP7	sP7-day4-4	37.99	94.8	93.7	SRR9669610
Asexual sP7	sP7-day8-1	37.89	94.8	93.8	SRR9669591
Asexual sP7	sP7-day8-2	43.37	94.8	93.7	SRR9669608
Asexual sP7	sP7-day8-3	40.27	94.7	93.6	SRR9669607
Asexual sP7	sP7-day8-4	38.25	94.8	93.6	SRR9669612
Asexual sP7	sP7-day8-5	41.25	94.9	93.7	SRR9669611
Asexual sP7	sP7-day12-1	36.12	94.7	93.5	SRR9669614
Asexual sP7	sP7-day12-2	43.79	94.8	93.8	SRR9669613
Asexual sP7	sP7-day12-3	48.62	94.9	93.8	SRR9669616
Asexual sP7	sP7-day12-4	42.98	94.9	93.8	SRR9669615
Asexual sP7	sP7-day12-5	39.32	94.8	93.7	SRR9669618
Asexual sP7	sP7-day16-2	43.29	94.9	93.8	SRR9669617
Asexual sP7	sP7-day16-3	42.6	94.8	93.7	SRR9669620
Asexual sP7	sP7-day16-4	47.47	94.9	93.8	SRR9669619
Asexual sP7	sP7-day16-5	41.1	94.8	93.7	SRR9669622
Asexual sP7	sP7-day16-6	37.73	94.8	93.7	SRR9669621
Asexual sP7	sP7-day20-1	41.65	94.9	93.7	SRR9669597
Asexual sP7	sP7-day20-2	35.38	94.9	93.6	SRR9669598
Asexual sP7	sP7-day20-3	37.74	94.8	93.7	SRR9669599
Asexual sP7	sP7-day20-4	36.16	94.9	93.5	SRR9669600
Asexual sP7	sP7-day20-5	34.7	95.2	93.6	SRR9669593
Asexual sP7	sP7-day24-1	52.95	94.9	93.9	SRR9669594
Asexual sP7	sP7-day24-2	40.38	95.1	93.7	SRR9669595
Asexual sP7	sP7-day24-3	42.97	94.7	93.6	SRR9669596
Asexual sP7	sP7-day24-4	49.83	94.9	93.9	SRR9669601
Asexual sP7	sP7-day24-5	37.08	94.8	93.7	SRR9669602
Asexual sP7	sP7-day28-1	32.47	94.7	93.5	SRR9669624
Asexual sP7	sP7-day28-2	37.64	94.7	93.6	SRR9669623
Asexual sP7	sP7-day28-3	40.56	94.8	93.7	SRR9669630
Asexual sP7	sP7-day28-4	34.83	94.7	93.6	SRR9669629
Asexual sP7	sP7-day28-5	40.5	94.8	93.7	SRR9669628
Asexual sP7	sP7-day32-1	39.93	94.8	93.8	SRR9669627
Asexual sP7	sP7-day32-2	37.33	95.7	93.8	SRR9669626
Asexual sP7	sP7-day32-3	41.57	95.4	93.8	SRR9669625
Asexual sP7	sP7-day32-4	42.35	94.9	93.8	SRR9669609
Asexual sP7	sP7-day32-5	37.48	94.9	93.8	SRR9669592
Double Mutant Cross	DIM2rid-DIM2A-c1-1	40.89	96.6	95.6	SRR9663476
Double Mutant Cross	DIM2rid-DIM2A-c1-2	41.34	96.7	95.7	SRR9663475
Double Mutant Cross	DIM2rid-DIM2A-c1-5	41.63	96.7	95.7	SRR9663474
Double Mutant Cross	DIM2rid-DIM2A-c1-6	36.53	96.7	95.7	SRR9663473
Double Mutant Cross	DIM2rid-DIM2A-c2-1	41.65	96.7	95.7	SRR9663480
Double Mutant Cross	DIM2rid-DIM2A-c2-2	41.87	96.4	95.4	SRR9663479
Double Mutant Cross	DIM2rid-DIM2A-c2-3	42.13	97	96	SRR9663478
Double Mutant Cross	DIM2rid-DIM2A-c2-5	37.86	96.6	95.5	SRR9663477
Double Mutant Cross	DIM2rid-DIM2A-c3-1	42.01	96.4	95.2	SRR9663472
Double Mutant Cross	DIM2rid-DIM2A-c3-3	42.67	97.2	96.4	SRR9663471
Double Mutant Cross	DIM2rid-DIM2A-c3-4	42.55	97.2	96.3	SRR9663460
Double Mutant Cross	DIM2rid-DIM2A-c3-6	41.84	96.1	94.7	SRR9663459
Double Mutant Cross	DIM2rid-DIM2A-c5-1	41.61	96.7	95.6	SRR9663462
Double Mutant Cross	DIM2rid-DIM2A-c5-2	41.25	96.6	95.5	SRR9663461
Double Mutant Cross	DIM2rid-DIM2A-c5-4	37.02	96.9	96	SRR9663464
Double Mutant Cross	DIM2rid-DIM2A-c5-7	42.05	96.8	95.7	SRR9663463
Double Mutant Cross	DIM2rid-DIM2A-c6-1	51.87	97.4	96.5	SRR9663466
Double Mutant Cross	DIM2rid-DIM2A-c6-2	50.51	96.4	95.1	SRR9663465
Double Mutant Cross	DIM2rid-DIM2A-c6-5	51.65	97.2	96.2	SRR9663458
Double Mutant Cross	DIM2rid-DIM2A-c6-7	46.71	96.5	95.4	SRR9663457
Double Mutant Cross	DIM2rid-DIM2A-c7-1	42.32	97.3	96.5	SRR9663467
Double Mutant Cross	DIM2rid-DIM2A-c7-3	40.96	96.6	95.4	SRR9663468
Double Mutant Cross	DIM2rid-DIM2A-c7-4	41.39	96.2	94.9	SRR9663469
Double Mutant Cross	DIM2rid-DIM2A-c7-6	38.97	97.1	96.1	SRR9663470
* Mapping quality (phred-scaled) given by BWA, 20 represents an estimated error rate of 10^-(20/10) = 1%; ** The mat-A parent of cross A was originally designed as strain FGSC2490 but were latterly found to be a mixture of FGSC2489 and FGSC1363 after analyzing the genomes of sequenced asci.
