# Supplementary material for: Repeat-induced point mutation in Neurospora crassa causes the highest known mutation rate and mutational burden of any cellular life
Source: Genome Biol. 2020 Jun 16;21:142. doi: 10.1186/s13059-020-02060-w (PMC7296669; doi:10.1186/s13059-020-02060-w)
Supplement: Supplementary file 2 — Additional file 2: Datasheet S1. Mapped depth and genome coverage of sequenced samples. Datasheet S2. Identified mutations during sexual and asexual cycles of N. crassa. Datasheet S3. Sanger verification of randomly picked mutations. Datasheet S4. Duplicates in N. crassa identified through different approaches. Datasheet S5. Clusters formed by 2:2 mutations in sexual cycle of N. crassa. Datasheet S6. False negative rates estimated using simulation approach. Datasheet S7. Detailed properties of Dup-Cl, Dup-One, and Dup-Zero regions. Datasheet S8. Tri-nucleotide context within different duplicates of N. crassa genome. [file 13059_2020_2060_MOESM2_ESM.zip › Additional file 2.Datasheet S2.xlsx]

## Sheet: Data S2
Datasheet S2. Identified mutations during sexual and asexual cycles of N. crassa.
Category	Chromosome	Position	Mutated Ascospores	Mutation Changes	Relation to Duplicates (Dup-Blast)	Relation to Duplicates (All definitions)	Relation to genic regions (Repeat types*)	Parental Source of Mutations
Sexual 2:2	Supercontig_12.1	5396007	A10-1;A10-2	G>A	Dup	Blast,Period	intergenic (Unclassified)	[FGSC2489 x FGSC1363] (mat A)
Sexual 2:2	Supercontig_12.1	5399043	A10-1;A10-2	G>A	Dup	Blast,Period	intergenic (Unclassified)	[FGSC2489 x FGSC1363] (mat A)
Sexual 2:2	Supercontig_12.1	5966130	A10-1;A10-2	G>A	Dup	Blast,Het,Period	intergenic (Unclassified)	[FGSC2489 x FGSC1363] (mat A)
Sexual 2:2	Supercontig_12.1	6044364	A10-1;A10-2	G>T	Non-Dup	Non-Dup	synonymous	[FGSC2489 x FGSC1363] (mat A)
Sexual 2:2	Supercontig_12.2	1208141	A10-1;A10-2	G>A	Dup(Centromeric)	Blast,Het,Period	intergenic (Unclassified)	FGSC3246 (mat a)
Sexual 2:2	Supercontig_12.2	2515538	A10-1;A10-2	C>T	Non-Dup	Non-Dup	intron	FGSC3246 (mat a)
Sexual 2:2	Supercontig_12.2	2920379	A10-1;A10-2	C>T	Dup	Blast	intergenic (Unclassified)	FGSC3246 (mat a)
Sexual 2:2	Supercontig_12.2	2920398	A10-1;A10-2	C>T	Dup	Blast	intergenic (Unclassified)	FGSC3246 (mat a)
Sexual 2:2	Supercontig_12.2	2920728	A10-1;A10-2	C>T	Dup	Blast	intergenic (Unclassified)	FGSC3246 (mat a)
Sexual 2:2	Supercontig_12.2	2920741	A10-1;A10-2	C>T	Dup	Blast	intergenic (Unclassified)	FGSC3246 (mat a)
Sexual 2:2	Supercontig_12.2	2920875	A10-1;A10-2	C>T	Dup	Blast	intergenic (Unclassified)	FGSC3246 (mat a)
Sexual 2:2	Supercontig_12.2	3766108	A10-1;A10-2	A>G	Near-Dup	Non-Dup	intergenic	FGSC3246 (mat a)
Sexual 2:2	Supercontig_12.3	1256907	A10-1;A10-2	C>T	Dup	Blast,Depth,Het,Period	intergenic (Unclassified)	[FGSC2489 x FGSC1363] (mat A)
Sexual 2:2	Supercontig_12.3	1475481	A10-1;A10-2	T>G	Non-Dup	Non-Dup	intergenic	[FGSC2489 x FGSC1363] (mat A)
Sexual 2:2	Supercontig_12.3	2185553	A10-1;A10-2	C>T	Dup	Blast,Depth,Het,Period	intergenic (Unclassified)	[FGSC2489 x FGSC1363] (mat A)
Sexual 2:2	Supercontig_12.4	955154	A10-1;A10-2	A>C	Dup(Centromeric)	Blast	intergenic (Unclassified)	Unassigned
Sexual 2:2	Supercontig_12.4	2621176	A10-1;A10-2	G>A	Dup	Blast,Het	intergenic (Unclassified)	FGSC3246 (mat a)
Sexual 2:2	Supercontig_12.4	2713475	A10-1;A10-2	G>A	Dup	Blast,Depth,Het	intergenic (Unclassified)	FGSC3246 (mat a)
Sexual 2:2	Supercontig_12.4	3807990	A10-1;A10-2	G>T	Non-Dup	Non-Dup	intergenic	FGSC3246 (mat a)
Sexual 2:2	Supercontig_12.4	4271398	A10-1;A10-2	C>T	Dup	Blast,Period	intergenic (Unclassified)	FGSC3246 (mat a)
Sexual 2:2	Supercontig_12.4	4274016	A10-1;A10-2	C>T	Dup	Blast,Het,Period	intergenic (Unclassified)	FGSC3246 (mat a)
Sexual 2:2	Supercontig_12.4	4274853	A10-1;A10-2	C>T	Dup	Blast,Period	intergenic (Unclassified)	FGSC3246 (mat a)
Sexual 2:2	Supercontig_12.4	4274856	A10-1;A10-2	C>T	Dup	Blast,Period	intergenic (Unclassified)	FGSC3246 (mat a)
Sexual 2:2	Supercontig_12.4	4274939	A10-1;A10-2	C>T	Dup	Blast,Period	intergenic (Unclassified)	FGSC3246 (mat a)
Sexual 2:2	Supercontig_12.4	4281548	A10-1;A10-2	A>G	Dup	Blast,Het,Period	intergenic (Unclassified)	FGSC3246 (mat a)
Sexual 2:2	Supercontig_12.6	1191213	A10-1;A10-2	G>A	Dup	Blast,Depth,Het,Period	intergenic (Simple_repeat)	Unassigned
Sexual 2:2	Supercontig_12.7	812495	A10-1;A10-2	G>A	Dup	Blast	intergenic (Unclassified)	FGSC3246 (mat a)
Sexual 2:2	Supercontig_12.7	813006	A10-1;A10-2	G>A	Dup	Blast,Period	intergenic (Unclassified)	FGSC3246 (mat a)
Sexual 2:2	Supercontig_12.7	813013	A10-1;A10-2	G>A	Dup	Blast,Period	intergenic (Unclassified)	FGSC3246 (mat a)
Sexual 2:2	Supercontig_12.7	813018	A10-1;A10-2	G>A	Dup	Blast,Period	intergenic (Unclassified)	FGSC3246 (mat a)
Sexual 2:2	Supercontig_12.7	816072	A10-1;A10-2	G>A	Dup	Blast,Period	intergenic (Unclassified)	FGSC3246 (mat a)
Sexual 2:2	Supercontig_12.7	2404543	A10-1;A10-2	A>C	Dup	Blast,Period	intergenic (LINE/Tad1)	FGSC3246 (mat a)
Sexual 2:2	Supercontig_12.7	2495903	A10-1;A10-2	T>G	Dup	Blast,Period	intergenic (Unclassified)	FGSC3246 (mat a)
Sexual 2:2	Supercontig_12.1	195390	A10-1;A10-4	G>C	Non-Dup	Non-Dup	intergenic	FGSC3246 (mat a)
Sexual 2:2	Supercontig_12.1	270182	A10-1;A10-4	G>A	Near-Dup	Depth,Het	intergenic	FGSC3246 (mat a)
Sexual 2:2	Supercontig_12.2	4476977	A10-2;A10-3	G>A	Dup	Blast,Depth,Het,Period	intergenic (Simple_repeat)	FGSC3246 (mat a)
Sexual 2:2	Supercontig_12.5	3928911	A10-2;A10-4	G>A	Dup	Blast,Het,Period	intergenic (Unclassified)	FGSC3246 (mat a)
Sexual 2:2	Supercontig_12.5	3928973	A10-2;A10-4	G>A	Dup	Blast,Het,Period	intergenic (Unclassified)	FGSC3246 (mat a)
Sexual 2:2	Supercontig_12.5	4034914	A10-2;A10-4	G>A	Dup	Blast,Het,Period	intergenic (Unclassified)	FGSC3246 (mat a)
Sexual 2:2	Supercontig_12.5	5923922	A10-2;A10-4	C>G	Non-Dup	Non-Dup	UTR	FGSC3246 (mat a)
Sexual 2:2	Supercontig_12.5	5990894	A10-2;A10-4	C>G	Dup	Blast,Het	intergenic (Unclassified)	FGSC3246 (mat a)
Sexual 2:2	Supercontig_12.5	6274675	A10-2;A10-4	T>C	Non-Dup	Non-Dup	UTR	FGSC3246 (mat a)
Sexual 2:2	Supercontig_12.7	3960670	A10-2;A10-4	T>C	Dup	Blast,Depth	intergenic (Unclassified)	Unassigned
Sexual 2:2	Supercontig_12.1	3532239	A10-3;A10-4	T>G	Non-Dup	Non-Dup	non-synonymous	FGSC3246 (mat a)
Sexual 2:2	Supercontig_12.1	3606854	A10-3;A10-4	T>C	Dup	Blast	intergenic (Unclassified)	FGSC3246 (mat a)
Sexual 2:2	Supercontig_12.1	3806547	A10-3;A10-4	A>G	Dup(Centromeric)	Blast,Het,Period	intergenic (Unclassified)	FGSC3246 (mat a)
Sexual 2:2	Supercontig_12.1	4698599	A10-3;A10-4	G>C	Non-Dup	Het	intergenic	FGSC3246 (mat a)
Sexual 2:2	Supercontig_12.1	4925986	A10-3;A10-4	A>G	Non-Dup	Non-Dup	UTR	FGSC3246 (mat a)
Sexual 2:2	Supercontig_12.1	5009146	A10-3;A10-4	C>T	Dup	Blast,Period	intergenic (Unclassified)	FGSC3246 (mat a)
Sexual 2:2	Supercontig_12.1	5010115	A10-3;A10-4	C>T	Dup	Blast,Het,Period	intergenic (Unclassified)	FGSC3246 (mat a)
Sexual 2:2	Supercontig_12.1	5010135	A10-3;A10-4	C>T	Dup	Blast,Het,Period	intergenic (Unclassified)	FGSC3246 (mat a)
Sexual 2:2	Supercontig_12.1	5010472	A10-3;A10-4	C>T	Dup	Blast,Period	intergenic (Unclassified)	FGSC3246 (mat a)
Sexual 2:2	Supercontig_12.1	5010483	A10-3;A10-4	C>T	Dup	Blast,Period	intergenic (Unclassified)	FGSC3246 (mat a)
Sexual 2:2	Supercontig_12.1	5395083	A10-3;A10-4	C>T	Dup	Blast,Period	intergenic (Unclassified)	FGSC3246 (mat a)
Sexual 2:2	Supercontig_12.1	5395092	A10-3;A10-4	C>T	Dup	Blast,Period	intergenic (Unclassified)	FGSC3246 (mat a)
Sexual 2:2	Supercontig_12.1	5395103	A10-3;A10-4	C>T	Dup	Blast,Period	intergenic (Unclassified)	FGSC3246 (mat a)
Sexual 2:2	Supercontig_12.1	5395156	A10-3;A10-4	C>T	Dup	Blast,Period	intergenic (Unclassified)	FGSC3246 (mat a)
Sexual 2:2	Supercontig_12.1	5396881	A10-3;A10-4	C>T	Dup	Blast,Period	intergenic (Unclassified)	FGSC3246 (mat a)
Sexual 2:2	Supercontig_12.1	5397886	A10-3;A10-4	C>T	Dup	Blast	intergenic (Unclassified)	FGSC3246 (mat a)
Sexual 2:2	Supercontig_12.1	5398222	A10-3;A10-4	C>T	Dup	Blast,Depth,Het,Period	intergenic (Unclassified)	FGSC3246 (mat a)
Sexual 2:2	Supercontig_12.1	5398487	A10-3;A10-4	C>T	Dup	Blast,Depth,Het,Period	intergenic (Unclassified)	FGSC3246 (mat a)
Sexual 2:2	Supercontig_12.1	5398517	A10-3;A10-4	C>T	Dup	Blast,Period	intergenic (Unclassified)	FGSC3246 (mat a)
Sexual 2:2	Supercontig_12.1	5398712	A10-3;A10-4	C>T	Dup	Blast,Het,Period	intergenic (Unclassified)	FGSC3246 (mat a)
Sexual 2:2	Supercontig_12.1	5399075	A10-3;A10-4	C>T	Dup	Blast,Period	intergenic (Unclassified)	FGSC3246 (mat a)
Sexual 2:2	Supercontig_12.1	5400148	A10-3;A10-4	C>T	Dup	Blast,Period	intergenic (Unclassified)	FGSC3246 (mat a)
Sexual 2:2	Supercontig_12.1	5401229	A10-3;A10-4	C>T	Dup	Blast,Period	intergenic (Unclassified)	FGSC3246 (mat a)
Sexual 2:2	Supercontig_12.1	5401244	A10-3;A10-4	C>T	Dup	Blast,Period	intergenic (Unclassified)	FGSC3246 (mat a)
Sexual 2:2	Supercontig_12.1	5401367	A10-3;A10-4	C>T	Dup	Blast,Period	intergenic (Unclassified)	FGSC3246 (mat a)
Sexual 2:2	Supercontig_12.1	5401498	A10-3;A10-4	C>T	Dup	Blast,Period	intergenic (Unclassified)	FGSC3246 (mat a)
Sexual 2:2	Supercontig_12.1	5973188	A10-3;A10-4	C>T	Dup	Blast,Depth,Het,Period	intergenic (Unclassified)	FGSC3246 (mat a)
Sexual 2:2	Supercontig_12.1	5976111	A10-3;A10-4	C>T	Dup	Blast,Depth,Het,Period	intergenic (Unclassified)	FGSC3246 (mat a)
Sexual 2:2	Supercontig_12.1	6350515	A10-3;A10-4	C>G	Non-Dup	Non-Dup	synonymous	FGSC3246 (mat a)
Sexual 2:2	Supercontig_12.1	7020688	A10-3;A10-4	T>C	Non-Dup	Depth	synonymous	Unassigned
Sexual 2:2	Supercontig_12.2	3611143	A10-3;A10-4	G>A	Dup	Blast,Depth,Het,Period	intergenic (Unclassified)	[FGSC2489 x FGSC1363] (mat A)
Sexual 2:2	Supercontig_12.2	3611167	A10-3;A10-4	G>A	Dup	Blast,Depth,Het,Period	intergenic (Unclassified)	[FGSC2489 x FGSC1363] (mat A)
Sexual 2:2	Supercontig_12.2	3611232	A10-3;A10-4	G>A	Dup	Blast,Depth,Het,Period	intergenic (Unclassified)	[FGSC2489 x FGSC1363] (mat A)
Sexual 2:2	Supercontig_12.2	3612070	A10-3;A10-4	G>A	Dup	Blast,Depth,Het,Period	intergenic (Unclassified)	[FGSC2489 x FGSC1363] (mat A)
Sexual 2:2	Supercontig_12.2	3612531	A10-3;A10-4	G>A	Dup	Blast,Period	intergenic (Unclassified)	[FGSC2489 x FGSC1363] (mat A)
Sexual 2:2	Supercontig_12.2	3612684	A10-3;A10-4	G>A	Dup	Blast,Period	intergenic (Unclassified)	[FGSC2489 x FGSC1363] (mat A)
Sexual 2:2	Supercontig_12.2	3614211	A10-3;A10-4	G>A	Dup	Blast,Het,Period	intergenic (Unclassified)	[FGSC2489 x FGSC1363] (mat A)
Sexual 2:2	Supercontig_12.3	250654	A10-3;A10-4	A>T	Non-Dup	Non-Dup	non-synonymous	Unassigned
Sexual 2:2	Supercontig_12.3	820673	A10-3;A10-4	A>C	Dup(Centromeric)	Blast	intergenic (Unclassified)	FGSC3246 (mat a)
Sexual 2:2	Supercontig_12.3	890046	A10-3;A10-4	G>A	Dup(Centromeric)	Blast,Period	intergenic (LINE/Tad1)	FGSC3246 (mat a)
Sexual 2:2	Supercontig_12.3	1386933	A10-3;A10-4	G>A	Dup	Blast,Het,Period	intergenic (Unclassified)	FGSC3246 (mat a)
Sexual 2:2	Supercontig_12.3	1386962	A10-3;A10-4	G>A	Dup	Blast,Het,Period	intergenic (Unclassified)	FGSC3246 (mat a)
Sexual 2:2	Supercontig_12.3	1387007	A10-3;A10-4	G>A	Dup	Blast,Het,Period	intergenic (Unclassified)	FGSC3246 (mat a)
Sexual 2:2	Supercontig_12.3	1387081	A10-3;A10-4	G>A	Dup	Blast,Het,Period	intergenic (Unclassified)	FGSC3246 (mat a)
Sexual 2:2	Supercontig_12.3	1387117	A10-3;A10-4	G>A	Dup	Blast,Het,Period	intergenic (Unclassified)	FGSC3246 (mat a)
Sexual 2:2	Supercontig_12.3	1387156	A10-3;A10-4	G>A	Dup	Blast,Period	intergenic (Unclassified)	FGSC3246 (mat a)
Sexual 2:2	Supercontig_12.3	1387256	A10-3;A10-4	G>A	Dup	Blast,Depth,Period	intergenic (Unclassified)	FGSC3246 (mat a)
Sexual 2:2	Supercontig_12.3	1387269	A10-3;A10-4	G>A	Dup	Blast,Depth,Period	intergenic (Unclassified)	FGSC3246 (mat a)
Sexual 2:2	Supercontig_12.3	1387303	A10-3;A10-4	G>A	Dup	Blast,Period	intergenic (Unclassified)	FGSC3246 (mat a)
Sexual 2:2	Supercontig_12.3	1387415	A10-3;A10-4	G>A	Dup	Blast,Period	intergenic (Unclassified)	FGSC3246 (mat a)
Sexual 2:2	Supercontig_12.3	1387868	A10-3;A10-4	G>A	Dup	Blast,Depth,Het,Period	intergenic (Unclassified)	FGSC3246 (mat a)
Sexual 2:2	Supercontig_12.3	1388640	A10-3;A10-4	G>A	Dup	Blast,Het,Period	intergenic (Unclassified)	FGSC3246 (mat a)
Sexual 2:2	Supercontig_12.3	1388722	A10-3;A10-4	G>A	Dup	Blast,Het,Period	intergenic (Unclassified)	FGSC3246 (mat a)
Sexual 2:2	Supercontig_12.3	1388743	A10-3;A10-4	G>A	Dup	Blast,Het,Period	intergenic (Unclassified)	FGSC3246 (mat a)
Sexual 2:2	Supercontig_12.3	1388905	A10-3;A10-4	G>A	Dup	Blast,Depth,Het,Period	intergenic (Unclassified)	FGSC3246 (mat a)
Sexual 2:2	Supercontig_12.3	1388908	A10-3;A10-4	G>A	Dup	Blast,Depth,Het,Period	intergenic (Unclassified)	FGSC3246 (mat a)
Sexual 2:2	Supercontig_12.3	1388925	A10-3;A10-4	G>A	Dup	Blast,Depth,Het,Period	intergenic (Unclassified)	FGSC3246 (mat a)
Sexual 2:2	Supercontig_12.3	1389059	A10-3;A10-4	G>A	Dup	Blast,Depth,Het,Period	intergenic (Unclassified)	FGSC3246 (mat a)
Sexual 2:2	Supercontig_12.3	1389218	A10-3;A10-4	G>A	Dup	Blast,Het,Period	intergenic (Unclassified)	FGSC3246 (mat a)
Sexual 2:2	Supercontig_12.3	1389283	A10-3;A10-4	G>A	Dup	Blast,Het,Period	intergenic (Unclassified)	FGSC3246 (mat a)
Sexual 2:2	Supercontig_12.3	1389420	A10-3;A10-4	G>A	Dup	Blast,Het,Period	intergenic (Unclassified)	FGSC3246 (mat a)
Sexual 2:2	Supercontig_12.3	2211490	A10-3;A10-4	A>G	Dup	Blast,Depth,Het,Period	intergenic (Unclassified)	FGSC3246 (mat a)
Sexual 2:2	Supercontig_12.3	2704410	A10-3;A10-4	A>G	Non-Dup	Non-Dup	synonymous	Unassigned
Sexual 2:2	Supercontig_12.4	1047466	A10-3;A10-4	C>T	Dup(Centromeric)	Blast,Depth,Het	intergenic (Unclassified)	Unassigned
Sexual 2:2	Supercontig_12.4	1474124	A10-3;A10-4	C>T	Dup	Blast,Depth,Het,Period	intergenic (Unclassified)	[FGSC2489 x FGSC1363] (mat A)
Sexual 2:2	Supercontig_12.4	2618888	A10-3;A10-4	G>A	Dup	Blast,Depth,Het,Period	intergenic (Unclassified)	[FGSC2489 x FGSC1363] (mat A)
Sexual 2:2	Supercontig_12.4	2719891	A10-3;A10-4	C>T	Dup	Blast,Depth,Het,Period	intergenic (Unclassified)	[FGSC2489 x FGSC1363] (mat A)
Sexual 2:2	Supercontig_12.4	2719994	A10-3;A10-4	C>T	Dup	Blast,Depth,Het	intergenic (Unclassified)	[FGSC2489 x FGSC1363] (mat A)
Sexual 2:2	Supercontig_12.4	2720303	A10-3;A10-4	C>T	Dup	Blast,Depth,Het	intergenic (Unclassified)	[FGSC2489 x FGSC1363] (mat A)
Sexual 2:2	Supercontig_12.5	1038993	A10-3;A10-4	A>G	Dup(Centromeric)	Blast	intergenic (Unclassified)	FGSC3246 (mat a)
Sexual 2:2	Supercontig_12.5	1696355	A10-3;A10-4	G>A	Dup	Blast,Het,Period	intergenic (Unclassified)	Unassigned
Sexual 2:2	Supercontig_12.5	1696557	A10-3;A10-4	G>A	Dup	Blast,Het,Period	intergenic (Unclassified)	Unassigned
Sexual 2:2	Supercontig_12.5	1696679	A10-3;A10-4	G>A	Dup	Blast,Het,Period	intergenic (Unclassified)	Unassigned
Sexual 2:2	Supercontig_12.6	3237606	A10-3;A10-4	G>A	Dup	Blast,Depth,Het,Period	intergenic (Unclassified)	FGSC3246 (mat a)
Sexual 2:2	Supercontig_12.6	3238109	A10-3;A10-4	G>A	Dup	Blast,Het,Period	intergenic (Unclassified)	FGSC3246 (mat a)
Sexual 2:2	Supercontig_12.6	3503266	A10-3;A10-4	T>G	Near-Dup	Non-Dup	intergenic	FGSC3246 (mat a)
Sexual 2:2	Supercontig_12.6	3972103	A10-3;A10-4	G>A	Non-Dup	Non-Dup	intergenic	FGSC3246 (mat a)
Sexual 2:2	Supercontig_12.6	4192570	A10-3;A10-4	T>A	Dup	Blast,Het	intergenic (Unclassified)	FGSC3246 (mat a)
Sexual 2:2	Supercontig_12.7	4169216	A10-3;A10-4	C>T	Non-Dup	Non-Dup	non-synonymous	[FGSC2489 x FGSC1363] (mat A)
Sexual 2:2	Supercontig_12.1	4486394	A1-1;A1-2	T>A	Non-Dup	Non-Dup	non-synonymous	[FGSC2489 x FGSC1363] (mat A)
Sexual 2:2	Supercontig_12.2	1374043	A1-1;A1-2	A>G	Non-Dup	Non-Dup	UTR	[FGSC2489 x FGSC1363] (mat A)
Sexual 2:2	Supercontig_12.3	441954	A1-1;A1-2	C>T	Dup	Blast,Het,Period	intergenic (Unclassified)	FGSC3246 (mat a)
Sexual 2:2	Supercontig_12.3	451855	A1-1;A1-2	C>G	Non-Dup	Depth	synonymous	FGSC3246 (mat a)
Sexual 2:2	Supercontig_12.3	571124	A1-1;A1-2	G>A	Non-Dup	Het	intergenic	FGSC3246 (mat a)
Sexual 2:2	Supercontig_12.3	850505	A1-1;A1-2	A>T	Dup(Centromeric)	Blast,Depth,Het,Period	intergenic (LINE/Tad1)	FGSC3246 (mat a)
Sexual 2:2	Supercontig_12.3	1481286	A1-1;A1-2	C>T	Non-Dup	Non-Dup	non-synonymous	FGSC3246 (mat a)
Sexual 2:2	Supercontig_12.4	1449757	A1-1;A1-2	G>C	Dup	Blast,Het	intergenic (Unclassified)	Unassigned
Sexual 2:2	Supercontig_12.4	2036625	A1-1;A1-2	A>C	Dup	Blast,Depth,Het,Period	intergenic (Unclassified)	[FGSC2489 x FGSC1363] (mat A)
Sexual 2:2	Supercontig_12.4	2236903	A1-1;A1-2	A>G	Non-Dup	Period	non-synonymous	[FGSC2489 x FGSC1363] (mat A)
Sexual 2:2	Supercontig_12.4	4235636	A1-1;A1-2	C>T	Dup	Blast,Depth,Het,Period	intergenic (Unclassified)	[FGSC2489 x FGSC1363] (mat A)
Sexual 2:2	Supercontig_12.4	4235978	A1-1;A1-2	C>T	Dup	Blast,Depth,Het,Period	intergenic (Unclassified)	[FGSC2489 x FGSC1363] (mat A)
Sexual 2:2	Supercontig_12.4	4236203	A1-1;A1-2	C>T	Dup	Blast,Depth,Het,Period	intergenic (Unclassified)	[FGSC2489 x FGSC1363] (mat A)
Sexual 2:2	Supercontig_12.4	4236447	A1-1;A1-2	C>T	Dup	Blast,Depth,Het,Period	intergenic (Unclassified)	[FGSC2489 x FGSC1363] (mat A)
Sexual 2:2	Supercontig_12.4	4236633	A1-1;A1-2	C>T	Dup	Blast,Depth,Het,Period	intergenic (Unclassified)	[FGSC2489 x FGSC1363] (mat A)
Sexual 2:2	Supercontig_12.4	4236772	A1-1;A1-2	C>T	Dup	Blast,Depth,Het,Period	intergenic (Unclassified)	[FGSC2489 x FGSC1363] (mat A)
Sexual 2:2	Supercontig_12.4	4237072	A1-1;A1-2	C>T	Dup	Blast,Depth,Het,Period	intergenic (Unclassified)	[FGSC2489 x FGSC1363] (mat A)
Sexual 2:2	Supercontig_12.4	4237080	A1-1;A1-2	C>T	Dup	Blast,Depth,Het,Period	intergenic (Unclassified)	[FGSC2489 x FGSC1363] (mat A)
Sexual 2:2	Supercontig_12.4	4240342	A1-1;A1-2	C>T	Dup	Blast,Depth,Het,Period	intergenic (Unclassified)	[FGSC2489 x FGSC1363] (mat A)
Sexual 2:2	Supercontig_12.5	1156029	A1-1;A1-2	T>A	Dup(Centromeric)	Blast	intergenic (Unclassified)	FGSC3246 (mat a)
Sexual 2:2	Supercontig_12.6	1816812	A1-1;A1-2	G>A	Dup	Blast,Het,Period	intergenic (Unclassified)	Unassigned
Sexual 2:2	Supercontig_12.6	1819289	A1-1;A1-2	G>A	Dup	Blast,Depth,Het,Period	intergenic (Unclassified)	Unassigned
Sexual 2:2	Supercontig_12.7	2799704	A1-1;A1-2	C>T	Dup	Blast	intergenic (Unclassified)	FGSC3246 (mat a)
Sexual 2:2	Supercontig_12.3	5272735	A1-1;A1-3	G>C	Dup	Blast	intron (Unclassified)	FGSC3246 (mat a)
Sexual 2:2	Supercontig_12.1	9169835	A1-1;A1-4	G>A	Dup	Blast,Het,Period	intergenic (Unclassified)	Unassigned
Sexual 2:2	Supercontig_12.1	9169838	A1-1;A1-4	G>A	Dup	Blast,Het,Period	intergenic (Unclassified)	Unassigned
Sexual 2:2	Supercontig_12.1	9172765	A1-1;A1-4	G>A	Dup	Blast,Period	intergenic (Unclassified)	Unassigned
Sexual 2:2	Supercontig_12.2	4351469	A1-1;A1-4	T>C	Dup	Blast,Het,Period	intergenic (Unclassified)	[FGSC2489 x FGSC1363] (mat A)
Sexual 2:2	Supercontig_12.4	5743949	A1-1;A1-4	C>G	Non-Dup	Non-Dup	non-synonymous	[FGSC2489 x FGSC1363] (mat A)
Sexual 2:2	Supercontig_12.6	84736	A1-1;A1-4	G>A	Non-Dup	Depth	non-synonymous	FGSC3246 (mat a)
Sexual 2:2	Supercontig_12.6	517016	A1-1;A1-4	C>A	Non-Dup	Het	UTR	Unassigned
Sexual 2:2	Supercontig_12.1	9058067	A1-2;A1-3	T>C	Non-Dup	Non-Dup	UTR	Unassigned
Sexual 2:2	Supercontig_12.4	4981416	A1-2;A1-3	G>T	Non-Dup	Non-Dup	non-synonymous	FGSC3246 (mat a)
Sexual 2:2	Supercontig_12.5	3718832	A1-2;A1-3	C>G	Non-Dup	Non-Dup	UTR	FGSC3246 (mat a)
Sexual 2:2	Supercontig_12.5	4191858	A1-2;A1-3	G>C	Near-Dup	Non-Dup	intergenic	FGSC3246 (mat a)
Sexual 2:2	Supercontig_12.5	5913111	A1-2;A1-3	C>G	Dup	Blast	intergenic (Unclassified)	FGSC3246 (mat a)
Sexual 2:2	Supercontig_12.5	6070036	A1-2;A1-3	T>G	Dup	Blast	intergenic (Unclassified)	Unassigned
Sexual 2:2	Supercontig_12.7	3404446	A1-2;A1-3	A>G	Non-Dup	Non-Dup	intergenic	Unassigned
Sexual 2:2	Supercontig_12.7	4004090	A1-2;A1-3	G>C	Non-Dup	Depth	non-synonymous	Unassigned
Sexual 2:2	Supercontig_12.1	1246769	A1-2;A1-4	G>C	Non-Dup	Het	intergenic	FGSC3246 (mat a)
Sexual 2:2	Supercontig_12.3	4811500	A1-2;A1-4	C>T	Non-Dup	Non-Dup	intergenic	Unassigned
Sexual 2:2	Supercontig_12.1	1935619	A1-3;A1-4	A>G	Non-Dup	Non-Dup	UTR	FGSC3246 (mat a)
Sexual 2:2	Supercontig_12.1	3598405	A1-3;A1-4	T>A	Dup	Blast	intergenic (Unclassified)	FGSC3246 (mat a)
Sexual 2:2	Supercontig_12.1	3827113	A1-3;A1-4	G>C	Dup(Centromeric)	Blast,Period	intergenic (Unclassified)	FGSC3246 (mat a)
Sexual 2:2	Supercontig_12.1	4024653	A1-3;A1-4	A>T	Dup	Blast,Period	intergenic (LINE/Tad1)	FGSC3246 (mat a)
Sexual 2:2	Supercontig_12.1	6390601	A1-3;A1-4	G>T	Dup	Blast,Het,Period	intergenic (LINE/Tad1)	FGSC3246 (mat a)
Sexual 2:2	Supercontig_12.1	6446066	A1-3;A1-4	C>A	Dup	Blast	intergenic (Unclassified)	FGSC3246 (mat a)
Sexual 2:2	Supercontig_12.2	2154909	A1-3;A1-4	A>C	Dup	Blast	intergenic (Unclassified)	FGSC3246 (mat a)
Sexual 2:2	Supercontig_12.3	1387644	A1-3;A1-4	T>A	Dup	Blast,Period	intergenic (Unclassified)	[FGSC2489 x FGSC1363] (mat A)
Sexual 2:2	Supercontig_12.4	3203949	A1-3;A1-4	T>C	Dup	Blast	UTR (Unclassified)	FGSC3246 (mat a)
Sexual 2:2	Supercontig_12.7	1060222	A1-3;A1-4	A>C	Dup	Blast	intergenic (Unclassified)	[FGSC2489 x FGSC1363] (mat A)
Sexual 2:2	Supercontig_12.2	4351469	A2-1;A2-2	T>C	Dup	Blast,Het,Period	intergenic (Unclassified)	[FGSC2489 x FGSC1363] (mat A)
Sexual 2:2	Supercontig_12.5	4674495	A2-1;A2-2	C>G	Non-Dup	Non-Dup	intron	[FGSC2489 x FGSC1363] (mat A)
Sexual 2:2	Supercontig_12.1	1246769	A2-1;A2-3	G>C	Non-Dup	Het	intergenic	FGSC3246 (mat a)
Sexual 2:2	Supercontig_12.1	1935619	A2-1;A2-3	A>G	Non-Dup	Non-Dup	UTR	FGSC3246 (mat a)
Sexual 2:2	Supercontig_12.4	5743949	A2-1;A2-3	C>G	Non-Dup	Non-Dup	non-synonymous	Unassigned
Sexual 2:2	Supercontig_12.5	5913111	A2-1;A2-3	C>G	Dup	Blast	intergenic (Unclassified)	Unassigned
Sexual 2:2	Supercontig_12.1	3598405	A2-1;A2-4	T>A	Dup	Blast	intergenic (Unclassified)	Unassigned
Sexual 2:2	Supercontig_12.1	3827113	A2-1;A2-4	G>C	Dup(Centromeric)	Blast,Period	intergenic (Unclassified)	FGSC3246 (mat a)
Sexual 2:2	Supercontig_12.1	3977081	A2-1;A2-4	G>A	Dup	Blast,Period	intergenic (Unclassified)	FGSC3246 (mat a)
Sexual 2:2	Supercontig_12.1	3979533	A2-1;A2-4	G>A	Dup	Blast,Period	intergenic (Unclassified)	FGSC3246 (mat a)
Sexual 2:2	Supercontig_12.1	3979705	A2-1;A2-4	G>A	Dup	Blast,Period	intergenic (Unclassified)	FGSC3246 (mat a)
Sexual 2:2	Supercontig_12.1	3980239	A2-1;A2-4	G>A	Dup	Blast,Het	intergenic (Unclassified)	FGSC3246 (mat a)
Sexual 2:2	Supercontig_12.1	3980596	A2-1;A2-4	G>A	Dup	Blast,Het,Period	intergenic (Unclassified)	FGSC3246 (mat a)
Sexual 2:2	Supercontig_12.1	4024653	A2-1;A2-4	A>T	Dup	Blast,Period	intergenic (LINE/Tad1)	FGSC3246 (mat a)
Sexual 2:2	Supercontig_12.1	6390601	A2-1;A2-4	G>T	Dup	Blast,Het,Period	intergenic (LINE/Tad1)	FGSC3246 (mat a)
Sexual 2:2	Supercontig_12.1	6446066	A2-1;A2-4	C>A	Dup	Blast	intergenic (Unclassified)	FGSC3246 (mat a)
Sexual 2:2	Supercontig_12.2	1374043	A2-1;A2-4	A>G	Non-Dup	Non-Dup	UTR	[FGSC2489 x FGSC1363] (mat A)
Sexual 2:2	Supercontig_12.3	62855	A2-1;A2-4	C>T	Dup	Blast,Het	intergenic (Unclassified)	FGSC3246 (mat a)
Sexual 2:2	Supercontig_12.3	62862	A2-1;A2-4	C>T	Dup	Blast,Het	intergenic (Unclassified)	FGSC3246 (mat a)
Sexual 2:2	Supercontig_12.3	67184	A2-1;A2-4	C>T	Dup	Blast	intergenic (Unclassified)	FGSC3246 (mat a)
Sexual 2:2	Supercontig_12.3	441954	A2-1;A2-4	C>T	Dup	Blast,Het,Period	intergenic (Unclassified)	FGSC3246 (mat a)
Sexual 2:2	Supercontig_12.3	451855	A2-1;A2-4	C>G	Non-Dup	Depth	synonymous	FGSC3246 (mat a)
Sexual 2:2	Supercontig_12.3	571124	A2-1;A2-4	G>A	Non-Dup	Het	intergenic	FGSC3246 (mat a)
Sexual 2:2	Supercontig_12.3	850505	A2-1;A2-4	A>T	Dup(Centromeric)	Blast,Depth,Het,Period	intergenic (LINE/Tad1)	FGSC3246 (mat a)
Sexual 2:2	Supercontig_12.3	1481286	A2-1;A2-4	C>T	Non-Dup	Non-Dup	non-synonymous	Unassigned
Sexual 2:2	Supercontig_12.3	5272735	A2-1;A2-4	G>C	Dup	Blast	intron (Unclassified)	FGSC3246 (mat a)
Sexual 2:2	Supercontig_12.4	1449757	A2-1;A2-4	G>C	Dup	Blast,Het	intergenic (Unclassified)	Unassigned
Sexual 2:2	Supercontig_12.4	2036625	A2-1;A2-4	A>C	Dup	Blast,Depth,Het,Period	intergenic (Unclassified)	[FGSC2489 x FGSC1363] (mat A)
Sexual 2:2	Supercontig_12.4	2236903	A2-1;A2-4	A>G	Non-Dup	Period	non-synonymous	[FGSC2489 x FGSC1363] (mat A)
Sexual 2:2	Supercontig_12.4	4056651	A2-1;A2-4	C>T	Dup	Blast,Depth,Het,Period	intergenic (Unclassified)	[FGSC2489 x FGSC1363] (mat A)
Sexual 2:2	Supercontig_12.5	6070036	A2-1;A2-4	T>G	Dup	Blast	intergenic (Unclassified)	FGSC3246 (mat a)
Sexual 2:2	Supercontig_12.6	1797710	A2-1;A2-4	C>T	Dup	Blast,Depth,Het,Period	intergenic (Unclassified)	Unassigned
Sexual 2:2	Supercontig_12.6	1797794	A2-1;A2-4	C>T	Dup	Blast,Depth,Het,Period	intergenic (Unclassified)	Unassigned
Sexual 2:2	Supercontig_12.6	1797800	A2-1;A2-4	C>T	Dup	Blast,Depth,Het,Period	intergenic (Unclassified)	Unassigned
Sexual 2:2	Supercontig_12.6	1798754	A2-1;A2-4	C>T	Dup	Blast,Depth,Het,Period	intergenic (Unclassified)	Unassigned
Sexual 2:2	Supercontig_12.6	1798821	A2-1;A2-4	C>T	Dup	Blast,Depth,Het,Period	intergenic (Unclassified)	Unassigned
Sexual 2:2	Supercontig_12.6	1847001	A2-1;A2-4	C>T	Near-Dup	Period	intergenic	Unassigned
Sexual 2:2	Supercontig_12.1	4486394	A2-2;A2-3	T>A	Non-Dup	Non-Dup	non-synonymous	[FGSC2489 x FGSC1363] (mat A)
Sexual 2:2	Supercontig_12.2	2154909	A2-2;A2-3	A>C	Dup	Blast	intergenic (Unclassified)	Unassigned
Sexual 2:2	Supercontig_12.3	1387644	A2-2;A2-3	T>A	Dup	Blast,Period	intergenic (Unclassified)	Unassigned
Sexual 2:2	Supercontig_12.3	4811500	A2-2;A2-3	C>T	Non-Dup	Non-Dup	intergenic	Unassigned
Sexual 2:2	Supercontig_12.4	3203949	A2-2;A2-3	T>C	Dup	Blast	UTR (Unclassified)	FGSC3246 (mat a)
Sexual 2:2	Supercontig_12.4	4981416	A2-2;A2-3	G>T	Non-Dup	Non-Dup	non-synonymous	FGSC3246 (mat a)
Sexual 2:2	Supercontig_12.5	1156029	A2-2;A2-3	T>A	Dup(Centromeric)	Blast	intergenic (Unclassified)	FGSC3246 (mat a)
Sexual 2:2	Supercontig_12.6	517016	A2-2;A2-3	C>A	Non-Dup	Het	UTR	Unassigned
Sexual 2:2	Supercontig_12.7	1060222	A2-2;A2-3	A>C	Dup	Blast	intergenic (Unclassified)	[FGSC2489 x FGSC1363] (mat A)
Sexual 2:2	Supercontig_12.7	3404446	A2-2;A2-3	A>G	Non-Dup	Non-Dup	intergenic	[FGSC2489 x FGSC1363] (mat A)
Sexual 2:2	Supercontig_12.5	5703689	A2-2;A2-4	G>A	Dup	Blast,Het	intergenic (Unclassified)	[FGSC2489 x FGSC1363] (mat A)
Sexual 2:2	Supercontig_12.5	5703696	A2-2;A2-4	G>A	Dup	Blast,Het	intergenic (Unclassified)	[FGSC2489 x FGSC1363] (mat A)
Sexual 2:2	Supercontig_12.5	5705818	A2-2;A2-4	G>A	Dup	Blast,Depth,Het,Period	intergenic (Unclassified)	[FGSC2489 x FGSC1363] (mat A)
Sexual 2:2	Supercontig_12.5	5708672	A2-2;A2-4	G>A	Dup	Blast,Depth,Het,Period	intergenic (Unclassified)	[FGSC2489 x FGSC1363] (mat A)
Sexual 2:2	Supercontig_12.5	5708828	A2-2;A2-4	G>A	Dup	Blast,Depth,Het,Period	intergenic (Unclassified)	[FGSC2489 x FGSC1363] (mat A)
Sexual 2:2	Supercontig_12.1	9058067	A2-3;A2-4	T>C	Non-Dup	Non-Dup	UTR	Unassigned
Sexual 2:2	Supercontig_12.5	3718832	A2-3;A2-4	C>G	Non-Dup	Non-Dup	UTR	FGSC3246 (mat a)
Sexual 2:2	Supercontig_12.5	4191858	A2-3;A2-4	G>C	Near-Dup	Non-Dup	intergenic	FGSC3246 (mat a)
Sexual 2:2	Supercontig_12.6	84736	A2-3;A2-4	G>A	Non-Dup	Depth	non-synonymous	FGSC3246 (mat a)
Sexual 2:2	Supercontig_12.7	4004090	A2-3;A2-4	G>C	Non-Dup	Depth	non-synonymous	Unassigned
Sexual 2:2	Supercontig_12.4	1886598	A3-1;A3-2	A>G	Dup	Blast	intergenic (Unclassified)	FGSC3246 (mat a)
Sexual 2:2	Supercontig_12.4	3764531	A3-1;A3-2	A>G	Dup	Blast,Period	intergenic (Unclassified)	FGSC3246 (mat a)
Sexual 2:2	Supercontig_12.4	5193648	A3-1;A3-2	G>T	Non-Dup	Non-Dup	intron	FGSC3246 (mat a)
Sexual 2:2	Supercontig_12.4	5219461	A3-1;A3-2	A>C	Dup	Blast,Het,Period	intergenic (Unclassified)	FGSC3246 (mat a)
Sexual 2:2	Supercontig_12.4	5221821	A3-1;A3-2	A>G	Dup	Blast,Depth,Het	intergenic (Unclassified)	FGSC3246 (mat a)
Sexual 2:2	Supercontig_12.1	1260738	A3-1;A3-3	T>A	Non-Dup	Het	intron (Low_complexity)	FGSC3246 (mat a)
Sexual 2:2	Supercontig_12.7	3240252	A3-1;A3-3	A>G	Non-Dup	Non-Dup	intergenic	Unassigned
Sexual 2:2	Supercontig_12.1	2978306	A3-1;A3-4	T>C	Non-Dup	Non-Dup	intergenic	Unassigned
Sexual 2:2	Supercontig_12.1	4331490	A3-1;A3-4	A>G	Dup	Blast,Het	intergenic (Unclassified)	FGSC3246 (mat a)
Sexual 2:2	Supercontig_12.3	806885	A3-1;A3-4	A>C	Dup(Centromeric)	Blast,Period	intergenic (Unclassified)	FGSC3246 (mat a)
Sexual 2:2	Supercontig_12.3	948287	A3-1;A3-4	G>A	Dup(Centromeric)	Blast,Depth,Het,Period	intergenic (LINE/Tad1)	FGSC3246 (mat a)
Sexual 2:2	Supercontig_12.3	951185	A3-1;A3-4	G>A	Dup	Blast,Depth,Het,Period	intergenic (Unclassified)	FGSC3246 (mat a)
Sexual 2:2	Supercontig_12.3	951207	A3-1;A3-4	G>A	Dup	Blast,Depth,Het,Period	intergenic (Low_complexity)	FGSC3246 (mat a)
Sexual 2:2	Supercontig_12.5	963373	A3-1;A3-4	A>C	Dup(Centromeric)	Blast,Het	intergenic (Unclassified)	Unassigned
Sexual 2:2	Supercontig_12.5	974871	A3-1;A3-4	C>G	Dup(Centromeric)	Blast,Het,Period	intergenic (Unclassified)	Unassigned
Sexual 2:2	Supercontig_12.5	1138532	A3-1;A3-4	A>C	Dup(Centromeric)	Blast	intergenic (Unclassified)	FGSC3246 (mat a)
Sexual 2:2	Supercontig_12.5	3909103	A3-1;A3-4	G>A	Dup	Blast,Het,Period	intergenic (Unclassified)	FGSC3246 (mat a)
Sexual 2:2	Supercontig_12.5	3911343	A3-1;A3-4	G>A	Dup	Blast,Het,Period	intergenic (Unclassified)	FGSC3246 (mat a)
Sexual 2:2	Supercontig_12.5	3911369	A3-1;A3-4	G>A	Dup	Blast,Het,Period	intergenic (Unclassified)	FGSC3246 (mat a)
Sexual 2:2	Supercontig_12.5	3911374	A3-1;A3-4	G>A	Dup	Blast,Het,Period	intergenic (Unclassified)	FGSC3246 (mat a)
Sexual 2:2	Supercontig_12.5	4049335	A3-1;A3-4	G>A	Dup	Blast,Period	intergenic (Unclassified)	FGSC3246 (mat a)
Sexual 2:2	Supercontig_12.5	4051809	A3-1;A3-4	G>A	Dup	Blast,Het,Period	intergenic (Unclassified)	FGSC3246 (mat a)
Sexual 2:2	Supercontig_12.5	4051818	A3-1;A3-4	G>A	Dup	Blast,Het,Period	intergenic (Unclassified)	FGSC3246 (mat a)
Sexual 2:2	Supercontig_12.5	6173954	A3-1;A3-4	G>A	Non-Dup	Het	synonymous	FGSC3246 (mat a)
Sexual 2:2	Supercontig_12.6	2867291	A3-1;A3-4	C>T	Dup(Centromeric)	Blast,Period	intergenic (LINE/Tad1)	Unassigned
Sexual 2:2	Supercontig_12.7	1046517	A3-1;A3-4	A>G	Dup	Blast,Het,Period	intergenic (Unclassified)	FGSC3246 (mat a)
Sexual 2:2	Supercontig_12.7	2192468	A3-1;A3-4	T>G	Dup(Centromeric)	Blast,Het,Period	intergenic (Unclassified)	FGSC3246 (mat a)
Sexual 2:2	Supercontig_12.7	2229823	A3-1;A3-4	A>T	Dup(Centromeric)	Blast	intergenic (Unclassified)	FGSC3246 (mat a)
Sexual 2:2	Supercontig_12.7	2285365	A3-1;A3-4	T>C	Dup	Blast,Depth	intergenic (Unclassified)	FGSC3246 (mat a)
Sexual 2:2	Supercontig_12.1	2085479	A3-2;A3-3	A>T	Non-Dup	Non-Dup	UTR	Unassigned
Sexual 2:2	Supercontig_12.1	5398468	A3-2;A3-3	C>T	Dup	Blast,Depth,Het,Period	intergenic (Unclassified)	[FGSC2489 x FGSC1363] (mat A)
Sexual 2:2	Supercontig_12.1	5398945	A3-2;A3-3	C>T	Dup	Blast,Period	intergenic (Unclassified)	[FGSC2489 x FGSC1363] (mat A)
Sexual 2:2	Supercontig_12.1	5398949	A3-2;A3-3	C>T	Dup	Blast,Period	intergenic (Unclassified)	[FGSC2489 x FGSC1363] (mat A)
Sexual 2:2	Supercontig_12.1	5398993	A3-2;A3-3	C>T	Dup	Blast,Period	intergenic (Unclassified)	[FGSC2489 x FGSC1363] (mat A)
Sexual 2:2	Supercontig_12.1	5399034	A3-2;A3-3	C>T	Dup	Blast,Period	intergenic (Unclassified)	[FGSC2489 x FGSC1363] (mat A)
Sexual 2:2	Supercontig_12.1	5399045	A3-2;A3-3	C>T	Dup	Blast,Period	intergenic (Unclassified)	[FGSC2489 x FGSC1363] (mat A)
Sexual 2:2	Supercontig_12.1	5399083	A3-2;A3-3	C>T	Dup	Blast,Period	intergenic (Unclassified)	[FGSC2489 x FGSC1363] (mat A)
Sexual 2:2	Supercontig_12.1	5399430	A3-2;A3-3	C>T	Dup	Blast	intergenic (Unclassified)	[FGSC2489 x FGSC1363] (mat A)
Sexual 2:2	Supercontig_12.1	5399823	A3-2;A3-3	C>T	Dup	Blast,Period	intergenic (Unclassified)	[FGSC2489 x FGSC1363] (mat A)
Sexual 2:2	Supercontig_12.1	5399871	A3-2;A3-3	C>T	Dup	Blast,Period	intergenic (Unclassified)	[FGSC2489 x FGSC1363] (mat A)
Sexual 2:2	Supercontig_12.1	5399907	A3-2;A3-3	C>T	Dup	Blast,Period	intergenic (Unclassified)	[FGSC2489 x FGSC1363] (mat A)
Sexual 2:2	Supercontig_12.1	5400034	A3-2;A3-3	C>T	Dup	Blast,Period	intergenic (Unclassified)	[FGSC2489 x FGSC1363] (mat A)
Sexual 2:2	Supercontig_12.1	5400094	A3-2;A3-3	C>T	Dup	Blast,Period	intergenic (Unclassified)	[FGSC2489 x FGSC1363] (mat A)
Sexual 2:2	Supercontig_12.1	5401244	A3-2;A3-3	C>T	Dup	Blast,Period	intergenic (Unclassified)	[FGSC2489 x FGSC1363] (mat A)
Sexual 2:2	Supercontig_12.1	5401361	A3-2;A3-3	C>T	Dup	Blast,Period	intergenic (Unclassified)	[FGSC2489 x FGSC1363] (mat A)
Sexual 2:2	Supercontig_12.1	5401367	A3-2;A3-3	C>T	Dup	Blast,Period	intergenic (Unclassified)	[FGSC2489 x FGSC1363] (mat A)
Sexual 2:2	Supercontig_12.1	5401372	A3-2;A3-3	C>T	Dup	Blast,Period	intergenic (Unclassified)	[FGSC2489 x FGSC1363] (mat A)
Sexual 2:2	Supercontig_12.1	5401379	A3-2;A3-3	C>T	Dup	Blast,Period	intergenic (Unclassified)	[FGSC2489 x FGSC1363] (mat A)
Sexual 2:2	Supercontig_12.1	5401395	A3-2;A3-3	C>T	Dup	Blast,Period	intergenic (Unclassified)	[FGSC2489 x FGSC1363] (mat A)
Sexual 2:2	Supercontig_12.1	5401404	A3-2;A3-3	C>T	Dup	Blast,Period	intergenic (Unclassified)	[FGSC2489 x FGSC1363] (mat A)
Sexual 2:2	Supercontig_12.1	5401627	A3-2;A3-3	C>T	Dup	Blast,Period	intergenic (Unclassified)	[FGSC2489 x FGSC1363] (mat A)
Sexual 2:2	Supercontig_12.1	5401635	A3-2;A3-3	C>T	Dup	Blast,Period	intergenic (Unclassified)	[FGSC2489 x FGSC1363] (mat A)
Sexual 2:2	Supercontig_12.1	5401806	A3-2;A3-3	C>T	Dup	Blast,Period	intergenic (Unclassified)	[FGSC2489 x FGSC1363] (mat A)
Sexual 2:2	Supercontig_12.1	5401931	A3-2;A3-3	C>T	Dup	Blast,Period	intergenic (Unclassified)	[FGSC2489 x FGSC1363] (mat A)
Sexual 2:2	Supercontig_12.1	5401969	A3-2;A3-3	C>T	Dup	Blast,Period	intergenic (Unclassified)	[FGSC2489 x FGSC1363] (mat A)
Sexual 2:2	Supercontig_12.1	5401976	A3-2;A3-3	C>T	Dup	Blast,Period	intergenic (Unclassified)	[FGSC2489 x FGSC1363] (mat A)
Sexual 2:2	Supercontig_12.3	5082295	A3-2;A3-3	A>C	Dup	Blast,Depth,Het,Period	intergenic (Unclassified)	FGSC3246 (mat a)
Sexual 2:2	Supercontig_12.5	3877480	A3-2;A3-3	C>T	Non-Dup	Het	non-synonymous	[FGSC2489 x FGSC1363] (mat A)
Sexual 2:2	Supercontig_12.6	3501397	A3-2;A3-3	A>T	Near-Dup	Het	UTR	FGSC3246 (mat a)
Sexual 2:2	Supercontig_12.7	811537	A3-2;A3-3	C>T	Dup	Blast,Period	intergenic (Unclassified)	[FGSC2489 x FGSC1363] (mat A)
Sexual 2:2	Supercontig_12.7	816640	A3-2;A3-3	C>T	Dup	Blast	intergenic (Unclassified)	[FGSC2489 x FGSC1363] (mat A)
Sexual 2:2	Supercontig_12.7	816644	A3-2;A3-3	C>T	Dup	Blast	intergenic (Unclassified)	[FGSC2489 x FGSC1363] (mat A)
Sexual 2:2	Supercontig_12.7	817070	A3-2;A3-3	C>T	Dup	Blast,Period	intergenic (Unclassified)	[FGSC2489 x FGSC1363] (mat A)
Sexual 2:2	Supercontig_12.7	817075	A3-2;A3-3	C>T	Dup	Blast,Period	intergenic (Unclassified)	[FGSC2489 x FGSC1363] (mat A)
Sexual 2:2	Supercontig_12.7	2178450	A3-2;A3-3	C>G	Dup(Centromeric)	Blast,Depth,Het	intergenic (Unclassified)	[FGSC2489 x FGSC1363] (mat A)
Sexual 2:2	Supercontig_12.3	3529920	A3-3;A3-4	C>T	Non-Dup	Period	non-synonymous	Unassigned
Sexual 2:2	Supercontig_12.6	1756925	A3-3;A3-4	T>C	Dup	Blast	intergenic (Unclassified)	Unassigned
Sexual 2:2	Supercontig_12.6	2785707	A3-3;A3-4	T>C	Dup	Blast,Het,Period	intergenic (Unclassified)	Unassigned
Sexual 2:2	Supercontig_12.3	5096082	A4-1;A4-2	C>T	Non-Dup	Non-Dup	intergenic	FGSC3246 (mat a)
Sexual 2:2	Supercontig_12.5	4827732	A4-1;A4-2	T>C	Non-Dup	Non-Dup	synonymous	FGSC3246 (mat a)
Sexual 2:2	Supercontig_12.5	5068518	A4-1;A4-2	T>C	Non-Dup	Non-Dup	non-synonymous	FGSC3246 (mat a)
Sexual 2:2	Supercontig_12.1	212833	A4-1;A4-3	G>T	Non-Dup	Non-Dup	intergenic	FGSC3246 (mat a)
Sexual 2:2	Supercontig_12.1	762584	A4-1;A4-3	T>C	Non-Dup	Non-Dup	intergenic	FGSC3246 (mat a)
Sexual 2:2	Supercontig_12.1	2285436	A4-1;A4-3	T>C	Dup	Blast,Het,Period	intergenic (Simple_repeat)	Unassigned
Sexual 2:2	Supercontig_12.1	2597112	A4-1;A4-3	G>A	Non-Dup	Non-Dup	UTR	Unassigned
Sexual 2:2	Supercontig_12.1	2895092	A4-1;A4-3	C>T	Non-Dup	Non-Dup	intergenic	Unassigned
Sexual 2:2	Supercontig_12.1	3349976	A4-1;A4-3	A>G	Non-Dup	Period	intergenic	Unassigned
Sexual 2:2	Supercontig_12.1	3869848	A4-1;A4-3	C>G	Dup(Centromeric)	Blast,Depth,Het,Period	intergenic (Unclassified)	FGSC3246 (mat a)
Sexual 2:2	Supercontig_12.1	3953949	A4-1;A4-3	A>T	Near-Dup(Centromeric)	Non-Dup	intergenic	FGSC3246 (mat a)
Sexual 2:2	Supercontig_12.1	4150265	A4-1;A4-3	T>C	Non-Dup	Non-Dup	intergenic	FGSC3246 (mat a)
Sexual 2:2	Supercontig_12.1	4606007	A4-1;A4-3	T>G	Non-Dup	Non-Dup	UTR	FGSC3246 (mat a)
Sexual 2:2	Supercontig_12.2	1165269	A4-1;A4-3	A>G	Dup(Centromeric)	Blast,Het,Period	intergenic (Unclassified)	FGSC3246 (mat a)
Sexual 2:2	Supercontig_12.2	1248282	A4-1;A4-3	C>T	Dup(Centromeric)	Blast,Het	intergenic (Unclassified)	FGSC3246 (mat a)
Sexual 2:2	Supercontig_12.2	1442394	A4-1;A4-3	G>C	Dup	Blast	intergenic (Unclassified)	FGSC3246 (mat a)
Sexual 2:2	Supercontig_12.2	2575898	A4-1;A4-3	A>G	Non-Dup	Non-Dup	intron	Unassigned
Sexual 2:2	Supercontig_12.3	535	A4-1;A4-3	A>G	Dup	Blast	intergenic (Unclassified)	[FGSC2489 x FGSC1363] (mat A)
Sexual 2:2	Supercontig_12.5	194172	A4-1;A4-3	A>C	Dup	Blast,Het	intergenic (Unclassified)	FGSC3246 (mat a)
Sexual 2:2	Supercontig_12.5	796030	A4-1;A4-3	C>G	Dup	Blast,Het,Period	intergenic (Unclassified)	FGSC3246 (mat a)
Sexual 2:2	Supercontig_12.5	957702	A4-1;A4-3	T>A	Dup(Centromeric)	Blast,Het	intergenic (Simple_repeat)	FGSC3246 (mat a)
Sexual 2:2	Supercontig_12.5	957704	A4-1;A4-3	A>C	Dup(Centromeric)	Blast,Het	intergenic (Simple_repeat)	FGSC3246 (mat a)
Sexual 2:2	Supercontig_12.5	2767320	A4-1;A4-3	C>G	Non-Dup	Non-Dup	non-synonymous	FGSC3246 (mat a)
Sexual 2:2	Supercontig_12.6	1322420	A4-1;A4-3	C>T	Non-Dup	Depth,Period	intergenic	FGSC3246 (mat a)
Sexual 2:2	Supercontig_12.6	2821664	A4-1;A4-3	T>G	Dup(Centromeric)	Blast,Het,Period	intergenic (LINE/Tad1)	FGSC3246 (mat a)
Sexual 2:2	Supercontig_12.6	2963032	A4-1;A4-3	T>G	Dup(Centromeric)	Blast,Period	intergenic (LINE/Tad1)	FGSC3246 (mat a)
Sexual 2:2	Supercontig_12.7	2148171	A4-1;A4-3	G>A	Dup(Centromeric)	Blast,Depth,Het	intergenic (Unclassified)	[FGSC2489 x FGSC1363] (mat A)
Sexual 2:2	Supercontig_12.7	2363746	A4-1;A4-3	G>C	Non-Dup	Non-Dup	intergenic	[FGSC2489 x FGSC1363] (mat A)
Sexual 2:2	Supercontig_12.7	3334998	A4-1;A4-3	A>G	Non-Dup	Non-Dup	non-synonymous	[FGSC2489 x FGSC1363] (mat A)
Sexual 2:2	Supercontig_12.3	3685244	A4-1;A4-4	T>G	Non-Dup	Non-Dup	intergenic	Unassigned
Sexual 2:2	Supercontig_12.4	1429772	A4-1;A4-4	G>A	Near-Dup	Depth	non-synonymous	[FGSC2489 x FGSC1363] (mat A)
Sexual 2:2	Supercontig_12.4	1857755	A4-1;A4-4	A>T	Non-Dup	Non-Dup	intergenic	[FGSC2489 x FGSC1363] (mat A)
Sexual 2:2	Supercontig_12.4	4634593	A4-1;A4-4	C>T	Dup	Blast	intron (Unclassified)	[FGSC2489 x FGSC1363] (mat A)
Sexual 2:2	Supercontig_12.4	5614573	A4-1;A4-4	C>T	Non-Dup	Non-Dup	synonymous	[FGSC2489 x FGSC1363] (mat A)
Sexual 2:2	Supercontig_12.7	281042	A4-1;A4-4	A>C	Dup	Blast,Depth,Het,Period	intergenic (Unclassified)	Unassigned
Sexual 2:2	Supercontig_12.4	270904	A4-2;A4-3	A>G	Near-Dup	Non-Dup	intergenic	FGSC3246 (mat a)
Sexual 2:2	Supercontig_12.4	2022031	A4-2;A4-3	T>G	Dup	Blast,Depth,Het,Period	intergenic (Unclassified)	FGSC3246 (mat a)
Sexual 2:2	Supercontig_12.4	2032558	A4-2;A4-3	A>C	Dup	Blast,Period	intergenic (Unclassified)	FGSC3246 (mat a)
Sexual 2:2	Supercontig_12.4	2966947	A4-2;A4-3	T>A	Non-Dup	Non-Dup	non-synonymous	FGSC3246 (mat a)
Sexual 2:2	Supercontig_12.4	3246233	A4-2;A4-3	C>G	Non-Dup	Non-Dup	non-synonymous	FGSC3246 (mat a)
Sexual 2:2	Supercontig_12.4	5312961	A4-2;A4-3	T>A	Dup	Blast,Het,Period	intergenic (Unclassified)	FGSC3246 (mat a)
Sexual 2:2	Supercontig_12.1	284833	A4-2;A4-4	A>T	Dup	Blast,Depth,Het,Period	intergenic (Unclassified)	[FGSC2489 x FGSC1363] (mat A)
Sexual 2:2	Supercontig_12.1	3718825	A4-2;A4-4	A>T	Dup	Blast,Period	intergenic (LINE/Tad1)	[FGSC2489 x FGSC1363] (mat A)
Sexual 2:2	Supercontig_12.2	1323509	A4-2;A4-4	C>T	Dup(Centromeric)	Blast,Period	intergenic (LINE/Tad1)	[FGSC2489 x FGSC1363] (mat A)
Sexual 2:2	Supercontig_12.3	278939	A4-2;A4-4	T>C	Near-Dup	Non-Dup	non-synonymous	FGSC3246 (mat a)
Sexual 2:2	Supercontig_12.3	1044272	A4-2;A4-4	A>C	Dup	Blast,Het,Period	intergenic (Unclassified)	FGSC3246 (mat a)
Sexual 2:2	Supercontig_12.7	2328377	A4-2;A4-4	T>A	Dup	Blast,Depth,Het,Period	intergenic (Unclassified)	FGSC3246 (mat a)
Sexual 2:2	Supercontig_12.2	4119942	A4-3;A4-4	G>C	Dup	Blast,Het,Period	intergenic (Unclassified)	[FGSC2489 x FGSC1363] (mat A)
Sexual 2:2	Supercontig_12.5	3914033	A4-3;A4-4	T>C	Dup	Blast,Het,Period	intergenic (Unclassified)	[FGSC2489 x FGSC1363] (mat A)
Sexual 2:2	Supercontig_12.5	4053151	A4-3;A4-4	G>C	Near-Dup	Period	intergenic	[FGSC2489 x FGSC1363] (mat A)
Sexual 2:2	Supercontig_12.1	9493780	A5-1;A5-2	G>A	Dup	Blast,Depth,Het	intergenic (Unclassified)	FGSC3246 (mat a)
Sexual 2:2	Supercontig_12.3	1671023	A5-1;A5-2	G>T	Non-Dup	Non-Dup	non-synonymous	Unassigned
Sexual 2:2	Supercontig_12.3	4917633	A5-1;A5-2	T>A	Non-Dup	Non-Dup	intergenic	FGSC3246 (mat a)
Sexual 2:2	Supercontig_12.1	2378164	A5-1;A5-3	G>T	Non-Dup	Non-Dup	intergenic	FGSC3246 (mat a)
Sexual 2:2	Supercontig_12.1	3762275	A5-1;A5-3	T>G	Dup(Centromeric)	Blast,Het,Period	intergenic (Unclassified)	FGSC3246 (mat a)
Sexual 2:2	Supercontig_12.1	6170183	A5-1;A5-3	G>A	Non-Dup	Non-Dup	synonymous	FGSC3246 (mat a)
Sexual 2:2	Supercontig_12.1	8163272	A5-1;A5-3	T>C	Non-Dup	Non-Dup	intergenic	FGSC3246 (mat a)
Sexual 2:2	Supercontig_12.3	3740913	A5-1;A5-3	T>C	Non-Dup	Non-Dup	intron	Unassigned
Sexual 2:2	Supercontig_12.5	999173	A5-1;A5-3	T>A	Dup(Centromeric)	Blast,Period	intergenic (Unclassified)	Unassigned
Sexual 2:2	Supercontig_12.5	1008603	A5-1;A5-3	C>G	Dup(Centromeric)	Blast,Het,Period	intergenic (LINE/Tad1)	Unassigned
Sexual 2:2	Supercontig_12.5	1186226	A5-1;A5-3	A>C	Dup(Centromeric)	Blast,Depth,Het	intergenic (Unclassified)	FGSC3246 (mat a)
Sexual 2:2	Supercontig_12.6	2990347	A5-1;A5-3	C>G	Dup(Centromeric)	Blast,Depth,Het	intergenic (Unclassified)	FGSC3246 (mat a)
Sexual 2:2	Supercontig_12.4	1444944	A5-1;A5-4	T>G	Dup	Blast,Period	intergenic (Unclassified)	Unassigned
Sexual 2:2	Supercontig_12.6	460537	A5-1;A5-4	G>C	Non-Dup	Non-Dup	intergenic	Unassigned
Sexual 2:2	Supercontig_12.4	1300656	A5-2;A5-3	T>C	Non-Dup	Non-Dup	non-synonymous	Unassigned
Sexual 2:2	Supercontig_12.4	3342055	A5-2;A5-3	G>A	Non-Dup	Non-Dup	non-synonymous	FGSC3246 (mat a)
Sexual 2:2	Supercontig_12.1	5539127	A5-2;A5-4	G>A	Dup	Blast,Depth,Het	intergenic (Unclassified)	[FGSC2489 x FGSC1363] (mat A)
Sexual 2:2	Supercontig_12.1	7006622	A5-2;A5-4	A>G	Near-Dup	Non-Dup	UTR	[FGSC2489 x FGSC1363] (mat A)
Sexual 2:2	Supercontig_12.2	1295916	A5-2;A5-4	A>C	Dup(Centromeric)	Blast,Depth,Het	intergenic (Unclassified)	FGSC3246 (mat a)
Sexual 2:2	Supercontig_12.2	1326319	A5-2;A5-4	A>G	Dup(Centromeric)	Blast,Het	intergenic (Unclassified)	FGSC3246 (mat a)
Sexual 2:2	Supercontig_12.2	1910705	A5-2;A5-4	C>G	Non-Dup	Non-Dup	intergenic	FGSC3246 (mat a)
Sexual 2:2	Supercontig_12.2	2265978	A5-2;A5-4	G>A	Non-Dup	Depth	synonymous	Unassigned
Sexual 2:2	Supercontig_12.3	559303	A5-2;A5-4	C>G	Non-Dup	Non-Dup	intergenic	FGSC3246 (mat a)
Sexual 2:2	Supercontig_12.3	890565	A5-2;A5-4	A>C	Dup(Centromeric)	Blast,Depth,Het,Period	intergenic (LINE/Tad1)	FGSC3246 (mat a)
Sexual 2:2	Supercontig_12.5	948650	A5-2;A5-4	A>G	Dup(Centromeric)	Blast,Period	intergenic (Unclassified)	Unassigned
Sexual 2:2	Supercontig_12.5	1035296	A5-2;A5-4	G>A	Dup(Centromeric)	Blast,Het	intergenic (Unclassified)	Unassigned
Sexual 2:2	Supercontig_12.7	4247028	A5-2;A5-4	G>C	Near-Dup	Het	intergenic	[FGSC2489 x FGSC1363] (mat A)
Sexual 2:2	Supercontig_12.2	3356560	A5-3;A5-4	C>T	Non-Dup	Period	intergenic (Simple_repeat)	FGSC3246 (mat a)
Sexual 2:2	Supercontig_12.2	4288595	A5-3;A5-4	C>G	Non-Dup	Non-Dup	UTR	FGSC3246 (mat a)
Sexual 2:2	Supercontig_12.3	2261988	A5-3;A5-4	C>A	Non-Dup	Non-Dup	synonymous	Unassigned
Sexual 2:2	Supercontig_12.3	2824009	A5-3;A5-4	C>T	Dup	Blast,Het	intergenic (Unclassified)	Unassigned
Sexual 2:2	Supercontig_12.3	2885128	A5-3;A5-4	C>A	Near-Dup	Non-Dup	intergenic	Unassigned
Sexual 2:2	Supercontig_12.3	4561479	A5-3;A5-4	T>C	Near-Dup	Period	intergenic	Unassigned
Sexual 2:2	Supercontig_12.7	1225113	A5-3;A5-4	G>A	Non-Dup	Non-Dup	synonymous	Unassigned
Sexual 2:2	Supercontig_12.3	5119314	A6-1;A6-2	A>T	Non-Dup	Non-Dup	intron	FGSC3246 (mat a)
Sexual 2:2	Supercontig_12.5	6184842	A6-1;A6-2	A>G	Dup	Blast	intergenic (Unclassified)	FGSC3246 (mat a)
Sexual 2:2	Supercontig_12.5	6417205	A6-1;A6-2	C>T	Non-Dup	Non-Dup	intergenic	FGSC3246 (mat a)
Sexual 2:2	Supercontig_12.1	6255296	A6-1;A6-3	C>T	Dup	Blast,Depth,Period	intergenic (Unclassified)	FGSC3246 (mat a)
Sexual 2:2	Supercontig_12.1	6325710	A6-1;A6-3	T>G	Non-Dup	Non-Dup	intergenic	FGSC3246 (mat a)
Sexual 2:2	Supercontig_12.1	8021052	A6-1;A6-3	G>A	Non-Dup	Non-Dup	UTR	FGSC3246 (mat a)
Sexual 2:2	Supercontig_12.3	3826460	A6-1;A6-3	C>A	Non-Dup	Depth	UTR	Unassigned
Sexual 2:2	Supercontig_12.3	4505853	A6-1;A6-3	C>G	Non-Dup	Non-Dup	synonymous	Unassigned
Sexual 2:2	Supercontig_12.4	3809374	A6-1;A6-3	T>C	Non-Dup	Non-Dup	synonymous	FGSC3246 (mat a)
Sexual 2:2	Supercontig_12.5	654796	A6-1;A6-3	A>C	Non-Dup	Non-Dup	intergenic	FGSC3246 (mat a)
Sexual 2:2	Supercontig_12.5	6015011	A6-1;A6-3	T>G	Dup	Blast	intergenic (Unclassified)	Unassigned
Sexual 2:2	Supercontig_12.7	922919	A6-1;A6-3	A>G	Non-Dup	Non-Dup	intergenic	FGSC3246 (mat a)
Sexual 2:2	Supercontig_12.7	1336036	A6-1;A6-3	T>C	Dup	Blast,Period	intergenic (Unclassified)	FGSC3246 (mat a)
Sexual 2:2	Supercontig_12.7	2181452	A6-1;A6-3	A>C	Dup(Centromeric)	Blast,Depth,Het,Period	intergenic (LINE/Tad1)	FGSC3246 (mat a)
Sexual 2:2	Supercontig_12.4	5552597	A6-1;A6-4	T>G	Non-Dup	Non-Dup	non-synonymous	Unassigned
Sexual 2:2	Supercontig_12.4	5552598	A6-1;A6-4	C>A	Non-Dup	Non-Dup	synonymous	Unassigned
Sexual 2:2	Supercontig_12.5	2601887	A6-1;A6-4	A>C	Dup	Blast	intergenic (Unclassified)	FGSC3246 (mat a)
Sexual 2:2	Supercontig_12.6	3754468	A6-1;A6-4	G>A	Non-Dup	Non-Dup	intergenic	[FGSC2489 x FGSC1363] (mat A)
Sexual 2:2	Supercontig_12.1	3707219	A6-2;A6-4	G>C	Dup	Blast,Het	intergenic (Unclassified)	[FGSC2489 x FGSC1363] (mat A)
Sexual 2:2	Supercontig_12.3	907460	A6-2;A6-4	C>G	Dup(Centromeric)	Blast	intergenic (Unclassified)	FGSC3246 (mat a)
Sexual 2:2	Supercontig_12.4	2352256	A6-2;A6-4	G>C	Dup	Blast,Het,Period	intergenic (Unclassified)	[FGSC2489 x FGSC1363] (mat A)
Sexual 2:2	Supercontig_12.5	692586	A6-2;A6-4	G>C	Non-Dup	Non-Dup	intergenic	[FGSC2489 x FGSC1363] (mat A)
Sexual 2:2	Supercontig_12.7	2210947	A6-2;A6-4	G>A	Dup(Centromeric)	Blast,Het,Period	intergenic (Unclassified)	[FGSC2489 x FGSC1363] (mat A)
Sexual 2:2	Supercontig_12.7	2683795	A6-2;A6-4	T>A	Non-Dup	Depth	intergenic	[FGSC2489 x FGSC1363] (mat A)
Sexual 2:2	Supercontig_12.7	3404446	A6-2;A6-4	A>G	Non-Dup	Non-Dup	intergenic	[FGSC2489 x FGSC1363] (mat A)
Sexual 2:2	Supercontig_12.1	3822560	A7-1;A7-2	T>G	Dup(Centromeric)	Blast,Het,Period	intergenic (Unclassified)	[FGSC2489 x FGSC1363] (mat A)
Sexual 2:2	Supercontig_12.1	4186690	A7-1;A7-2	G>A	Dup	Blast,Depth,Het,Period	intergenic (Unclassified)	[FGSC2489 x FGSC1363] (mat A)
Sexual 2:2	Supercontig_12.1	5487490	A7-1;A7-2	G>A	Dup	Blast,Depth,Het	intergenic (Unclassified)	[FGSC2489 x FGSC1363] (mat A)
Sexual 2:2	Supercontig_12.1	5761388	A7-1;A7-2	G>A	Near-Dup	Het,Period	intergenic	[FGSC2489 x FGSC1363] (mat A)
Sexual 2:2	Supercontig_12.1	5762039	A7-1;A7-2	G>A	Near-Dup	Het,Period	intergenic (Simple_repeat)	[FGSC2489 x FGSC1363] (mat A)
Sexual 2:2	Supercontig_12.1	5762132	A7-1;A7-2	G>A	Near-Dup	Het,Period	intergenic	[FGSC2489 x FGSC1363] (mat A)
Sexual 2:2	Supercontig_12.1	5762138	A7-1;A7-2	G>A	Near-Dup	Het,Period	intergenic	[FGSC2489 x FGSC1363] (mat A)
Sexual 2:2	Supercontig_12.1	5762195	A7-1;A7-2	G>A	Near-Dup	Het,Period	intergenic	[FGSC2489 x FGSC1363] (mat A)
Sexual 2:2	Supercontig_12.1	5770508	A7-1;A7-2	G>A	Dup	Blast,Het	intergenic (Unclassified)	[FGSC2489 x FGSC1363] (mat A)
Sexual 2:2	Supercontig_12.1	9311249	A7-1;A7-2	A>G	Dup	Blast,Het,Period	intergenic (Unclassified)	[FGSC2489 x FGSC1363] (mat A)
Sexual 2:2	Supercontig_12.3	1054930	A7-1;A7-2	C>T	Dup	Blast	intergenic (Simple_repeat)	FGSC3246 (mat a)
Sexual 2:2	Supercontig_12.4	358962	A7-1;A7-2	G>T	Non-Dup	Het	intergenic	Unassigned
Sexual 2:2	Supercontig_12.4	386866	A7-1;A7-2	G>A	Near-Dup	Het	intergenic	Unassigned
Sexual 2:2	Supercontig_12.4	620905	A7-1;A7-2	G>C	Non-Dup	Depth,Het	intergenic (Simple_repeat)	Unassigned
Sexual 2:2	Supercontig_12.4	996038	A7-1;A7-2	A>C	Non-Dup(Centromeric)	Het	intergenic	Unassigned
Sexual 2:2	Supercontig_12.4	1436162	A7-1;A7-2	T>A	Non-Dup	Non-Dup	intron	Unassigned
Sexual 2:2	Supercontig_12.4	1467697	A7-1;A7-2	G>A	Dup	Blast,Depth,Het,Period	intergenic (Unclassified)	Unassigned
Sexual 2:2	Supercontig_12.4	1467699	A7-1;A7-2	G>A	Dup	Blast,Depth,Het,Period	intergenic (Unclassified)	Unassigned
Sexual 2:2	Supercontig_12.4	1469528	A7-1;A7-2	C>T	Dup	Blast,Depth,Het,Period	intergenic (Unclassified)	Unassigned
Sexual 2:2	Supercontig_12.4	1474178	A7-1;A7-2	G>A	Dup	Blast,Depth,Het,Period	intergenic (Unclassified)	Unassigned
Sexual 2:2	Supercontig_12.4	1474359	A7-1;A7-2	G>A	Dup	Blast,Depth,Het,Period	intergenic (Unclassified)	Unassigned
Sexual 2:2	Supercontig_12.4	1474377	A7-1;A7-2	G>A	Dup	Blast,Depth,Het,Period	intergenic (Unclassified)	Unassigned
Sexual 2:2	Supercontig_12.4	1474428	A7-1;A7-2	G>A	Dup	Blast,Depth,Het,Period	intergenic (Unclassified)	Unassigned
Sexual 2:2	Supercontig_12.4	1474578	A7-1;A7-2	G>A	Dup	Blast,Het,Period	intergenic (Unclassified)	Unassigned
Sexual 2:2	Supercontig_12.4	1474601	A7-1;A7-2	G>A	Dup	Blast,Het,Period	intergenic (Unclassified)	Unassigned
Sexual 2:2	Supercontig_12.4	1474616	A7-1;A7-2	G>A	Dup	Blast,Het,Period	intergenic (Unclassified)	Unassigned
Sexual 2:2	Supercontig_12.4	1474631	A7-1;A7-2	G>A	Dup	Blast,Het,Period	intergenic (Unclassified)	Unassigned
Sexual 2:2	Supercontig_12.4	1474663	A7-1;A7-2	G>A	Dup	Blast,Het,Period	intergenic (Unclassified)	Unassigned
Sexual 2:2	Supercontig_12.4	1474675	A7-1;A7-2	G>A	Dup	Blast,Het,Period	intergenic (Unclassified)	Unassigned
Sexual 2:2	Supercontig_12.4	1474837	A7-1;A7-2	G>A	Dup	Blast,Depth,Het,Period	intergenic (Unclassified)	Unassigned
Sexual 2:2	Supercontig_12.4	1474854	A7-1;A7-2	G>A	Dup	Blast,Depth,Het,Period	intergenic (Unclassified)	Unassigned
Sexual 2:2	Supercontig_12.4	1474886	A7-1;A7-2	G>A	Dup	Blast,Depth,Het	intergenic (Unclassified)	Unassigned
Sexual 2:2	Supercontig_12.4	1474896	A7-1;A7-2	G>A	Dup	Blast,Depth,Het	intergenic (Unclassified)	Unassigned
Sexual 2:2	Supercontig_12.4	1474983	A7-1;A7-2	G>A	Dup	Blast,Depth,Het	intergenic (Unclassified)	Unassigned
Sexual 2:2	Supercontig_12.4	1475013	A7-1;A7-2	G>A	Dup	Blast,Depth,Het	intergenic (Unclassified)	Unassigned
Sexual 2:2	Supercontig_12.4	1475023	A7-1;A7-2	G>A	Dup	Blast,Depth,Het	intergenic (Unclassified)	Unassigned
Sexual 2:2	Supercontig_12.4	1475053	A7-1;A7-2	G>A	Dup	Blast,Depth,Het	intergenic (Unclassified)	Unassigned
Sexual 2:2	Supercontig_12.4	1475065	A7-1;A7-2	G>A	Dup	Blast,Depth,Het	intergenic (Simple_repeat)	Unassigned
Sexual 2:2	Supercontig_12.4	1475071	A7-1;A7-2	G>A	Dup	Blast,Depth,Het	intergenic (Simple_repeat)	Unassigned
Sexual 2:2	Supercontig_12.4	1475086	A7-1;A7-2	G>A	Dup	Blast,Depth,Het	intergenic (Simple_repeat)	Unassigned
Sexual 2:2	Supercontig_12.4	1475089	A7-1;A7-2	G>A	Dup	Blast,Depth,Het	intergenic (Simple_repeat)	Unassigned
Sexual 2:2	Supercontig_12.4	1475099	A7-1;A7-2	G>A	Dup	Blast,Depth,Het,Period	intergenic (Simple_repeat)	Unassigned
Sexual 2:2	Supercontig_12.4	1475310	A7-1;A7-2	G>A	Dup	Blast,Depth,Het,Period	intergenic (Unclassified)	Unassigned
Sexual 2:2	Supercontig_12.4	1475339	A7-1;A7-2	G>A	Dup	Blast,Depth,Het,Period	intergenic (Unclassified)	Unassigned
Sexual 2:2	Supercontig_12.4	1475368	A7-1;A7-2	G>A	Dup	Blast,Depth,Het,Period	intergenic (Unclassified)	Unassigned
Sexual 2:2	Supercontig_12.4	1475388	A7-1;A7-2	G>A	Dup	Blast,Depth,Het,Period	intergenic (Unclassified)	Unassigned
Sexual 2:2	Supercontig_12.4	1475390	A7-1;A7-2	G>A	Dup	Blast,Depth,Het,Period	intergenic (Unclassified)	Unassigned
Sexual 2:2	Supercontig_12.4	1475417	A7-1;A7-2	G>A	Dup	Blast,Depth,Het,Period	intergenic (Unclassified)	Unassigned
Sexual 2:2	Supercontig_12.4	1475477	A7-1;A7-2	G>A	Dup	Blast,Depth,Het,Period	intergenic (Unclassified)	Unassigned
Sexual 2:2	Supercontig_12.4	1475498	A7-1;A7-2	G>A	Dup	Blast,Depth,Het,Period	intergenic (Unclassified)	Unassigned
Sexual 2:2	Supercontig_12.4	1475570	A7-1;A7-2	G>A	Dup	Blast,Depth,Het,Period	intergenic (Unclassified)	Unassigned
Sexual 2:2	Supercontig_12.4	1475584	A7-1;A7-2	G>A	Dup	Blast,Depth,Het,Period	intergenic (Unclassified)	Unassigned
Sexual 2:2	Supercontig_12.4	1475597	A7-1;A7-2	G>A	Dup	Blast,Depth,Het,Period	intergenic (Unclassified)	Unassigned
Sexual 2:2	Supercontig_12.4	1475627	A7-1;A7-2	G>A	Dup	Blast,Depth,Het,Period	intergenic (Unclassified)	Unassigned
Sexual 2:2	Supercontig_12.4	2042868	A7-1;A7-2	C>T	Dup	Blast,Het,Period	intergenic (Unclassified)	FGSC3246 (mat a)
Sexual 2:2	Supercontig_12.4	2043363	A7-1;A7-2	C>T	Dup	Blast,Depth,Het,Period	intergenic (Unclassified)	FGSC3246 (mat a)
Sexual 2:2	Supercontig_12.4	2048002	A7-1;A7-2	G>A	Dup	Blast,Het,Period	intergenic (Unclassified)	FGSC3246 (mat a)
Sexual 2:2	Supercontig_12.4	2049751	A7-1;A7-2	C>T	Dup	Blast,Depth,Het,Period	intergenic (Unclassified)	FGSC3246 (mat a)
Sexual 2:2	Supercontig_12.4	2357025	A7-1;A7-2	G>A	Dup	Blast,Depth,Het,Period	intergenic (Unclassified)	FGSC3246 (mat a)
Sexual 2:2	Supercontig_12.4	2357033	A7-1;A7-2	G>A	Dup	Blast,Depth,Het,Period	intergenic (Unclassified)	FGSC3246 (mat a)
Sexual 2:2	Supercontig_12.4	2357079	A7-1;A7-2	G>A	Dup	Blast,Depth,Het,Period	intergenic (Unclassified)	FGSC3246 (mat a)
Sexual 2:2	Supercontig_12.4	2357109	A7-1;A7-2	G>A	Dup	Blast,Depth,Het,Period	intergenic (Unclassified)	FGSC3246 (mat a)
Sexual 2:2	Supercontig_12.4	2720003	A7-1;A7-2	G>A	Dup	Blast,Depth,Het	intergenic (Unclassified)	FGSC3246 (mat a)
Sexual 2:2	Supercontig_12.4	2723705	A7-1;A7-2	C>T	Dup	Blast,Depth,Het,Period	intergenic (Unclassified)	FGSC3246 (mat a)
Sexual 2:2	Supercontig_12.4	2724618	A7-1;A7-2	C>T	Dup	Blast,Depth,Het,Period	intergenic (Unclassified)	FGSC3246 (mat a)
Sexual 2:2	Supercontig_12.4	4769423	A7-1;A7-2	G>A	Dup	Blast,Depth,Het,Period	intergenic (Unclassified)	FGSC3246 (mat a)
Sexual 2:2	Supercontig_12.5	262656	A7-1;A7-2	G>A	Dup	Blast	intergenic (Unclassified)	[FGSC2489 x FGSC1363] (mat A)
Sexual 2:2	Supercontig_12.5	262662	A7-1;A7-2	G>A	Dup	Blast	intergenic (Unclassified)	[FGSC2489 x FGSC1363] (mat A)
Sexual 2:2	Supercontig_12.5	983408	A7-1;A7-2	G>A	Dup(Centromeric)	Blast,Depth,Het,Period	intergenic (Simple_repeat)	[FGSC2489 x FGSC1363] (mat A)
Sexual 2:2	Supercontig_12.5	983467	A7-1;A7-2	G>A	Dup(Centromeric)	Blast,Het,Period	intergenic (Unclassified)	[FGSC2489 x FGSC1363] (mat A)
Sexual 2:2	Supercontig_12.5	2278774	A7-1;A7-2	G>A	Dup	Blast,Depth,Het	intergenic (Unclassified)	Unassigned
Sexual 2:2	Supercontig_12.5	2278938	A7-1;A7-2	G>A	Dup	Blast,Het	intergenic (Unclassified)	Unassigned
Sexual 2:2	Supercontig_12.5	2279115	A7-1;A7-2	G>A	Dup	Blast,Het	intergenic (Unclassified)	Unassigned
Sexual 2:2	Supercontig_12.5	2279157	A7-1;A7-2	G>A	Dup	Blast,Het	intergenic (Unclassified)	Unassigned
Sexual 2:2	Supercontig_12.5	2279548	A7-1;A7-2	G>A	Dup	Blast,Het	intergenic (Unclassified)	Unassigned
Sexual 2:2	Supercontig_12.5	2280152	A7-1;A7-2	G>A	Dup	Blast,Depth,Het	intergenic (Unclassified)	Unassigned
Sexual 2:2	Supercontig_12.5	2280188	A7-1;A7-2	G>A	Dup	Blast,Depth,Het	intergenic (Unclassified)	Unassigned
Sexual 2:2	Supercontig_12.5	2280207	A7-1;A7-2	G>A	Dup	Blast,Depth,Het	intergenic (Unclassified)	Unassigned
Sexual 2:2	Supercontig_12.5	2281237	A7-1;A7-2	G>A	Dup	Blast,Depth,Het,Period	intergenic (Unclassified)	Unassigned
Sexual 2:2	Supercontig_12.6	2919595	A7-1;A7-2	C>T	Dup(Centromeric)	Blast	intergenic (Unclassified)	[FGSC2489 x FGSC1363] (mat A)
Sexual 2:2	Supercontig_12.6	2996213	A7-1;A7-2	C>T	Dup(Centromeric)	Blast,Period	intergenic (LINE/Tad1)	[FGSC2489 x FGSC1363] (mat A)
Sexual 2:2	Supercontig_12.6	4022636	A7-1;A7-2	G>A	Dup	Blast,Depth,Period	intergenic (Unclassified)	[FGSC2489 x FGSC1363] (mat A)
Sexual 2:2	Supercontig_12.6	4176855	A7-1;A7-2	C>T	Dup	Blast,Depth,Het,Period	intergenic (Unclassified)	[FGSC2489 x FGSC1363] (mat A)
Sexual 2:2	Supercontig_12.7	2290990	A7-1;A7-2	T>G	Dup	Blast	intergenic (Unclassified)	FGSC3246 (mat a)
Sexual 2:2	Supercontig_12.7	2291347	A7-1;A7-2	T>C	Dup	Blast,Period	intergenic (Unclassified)	FGSC3246 (mat a)
Sexual 2:2	Supercontig_12.7	2418747	A7-1;A7-2	T>G	Dup	Blast	intergenic (Unclassified)	FGSC3246 (mat a)
Sexual 2:2	Supercontig_12.7	2421544	A7-1;A7-2	C>T	Dup	Blast,Het,Period	intergenic (LINE/Tad1)	FGSC3246 (mat a)
Sexual 2:2	Supercontig_12.7	2425824	A7-1;A7-2	G>C	Dup	Blast,Het,Period	intergenic (LINE/Tad1)	FGSC3246 (mat a)
Sexual 2:2	Supercontig_12.7	3366011	A7-1;A7-2	A>G	Non-Dup	Non-Dup	UTR	FGSC3246 (mat a)
Sexual 2:2	Supercontig_12.7	4240620	A7-1;A7-2	T>C	Dup	Blast,Depth,Period	intergenic (LINE/Tad1)	FGSC3246 (mat a)
Sexual 2:2	Supercontig_12.2	3639444	A7-1;A7-4	G>A	Dup	Blast,Depth,Het,Period	intergenic (Unclassified)	[FGSC2489 x FGSC1363] (mat A)
Sexual 2:2	Supercontig_12.2	3639447	A7-1;A7-4	G>A	Dup	Blast,Depth,Het,Period	intergenic (Unclassified)	[FGSC2489 x FGSC1363] (mat A)
Sexual 2:2	Supercontig_12.2	3639719	A7-1;A7-4	G>A	Dup	Blast,Depth,Het,Period	intergenic (Unclassified)	[FGSC2489 x FGSC1363] (mat A)
Sexual 2:2	Supercontig_12.2	3643908	A7-1;A7-4	T>C	Dup	Blast,Depth,Het,Period	intergenic (Unclassified)	[FGSC2489 x FGSC1363] (mat A)
Sexual 2:2	Supercontig_12.2	3672891	A7-1;A7-4	G>A	Dup	Blast,Depth,Het,Period	intergenic (Unclassified)	[FGSC2489 x FGSC1363] (mat A)
Sexual 2:2	Supercontig_12.2	3672915	A7-1;A7-4	G>A	Dup	Blast,Depth,Het,Period	intergenic (Unclassified)	[FGSC2489 x FGSC1363] (mat A)
Sexual 2:2	Supercontig_12.2	3672922	A7-1;A7-4	G>A	Dup	Blast,Depth,Het,Period	intergenic (Unclassified)	[FGSC2489 x FGSC1363] (mat A)
Sexual 2:2	Supercontig_12.2	3672964	A7-1;A7-4	G>A	Dup	Blast,Depth,Het,Period	intergenic (Unclassified)	[FGSC2489 x FGSC1363] (mat A)
Sexual 2:2	Supercontig_12.2	3673111	A7-1;A7-4	G>A	Dup	Blast,Het,Period	intergenic (Unclassified)	[FGSC2489 x FGSC1363] (mat A)
Sexual 2:2	Supercontig_12.2	3673389	A7-1;A7-4	G>A	Dup	Blast,Het,Period	intergenic (Unclassified)	[FGSC2489 x FGSC1363] (mat A)
Sexual 2:2	Supercontig_12.2	3673753	A7-1;A7-4	G>A	Dup	Blast,Het,Period	intergenic (Unclassified)	[FGSC2489 x FGSC1363] (mat A)
Sexual 2:2	Supercontig_12.2	3674750	A7-1;A7-4	G>A	Dup	Blast,Period	intergenic (Unclassified)	[FGSC2489 x FGSC1363] (mat A)
Sexual 2:2	Supercontig_12.2	3674791	A7-1;A7-4	G>A	Dup	Blast,Period	intergenic (Unclassified)	[FGSC2489 x FGSC1363] (mat A)
Sexual 2:2	Supercontig_12.2	3674843	A7-1;A7-4	G>A	Dup	Blast,Period	intergenic (Unclassified)	[FGSC2489 x FGSC1363] (mat A)
Sexual 2:2	Supercontig_12.2	3674860	A7-1;A7-4	G>A	Dup	Blast,Period	intergenic (Unclassified)	[FGSC2489 x FGSC1363] (mat A)
Sexual 2:2	Supercontig_12.2	3674866	A7-1;A7-4	G>A	Dup	Blast,Period	intergenic (Unclassified)	[FGSC2489 x FGSC1363] (mat A)
Sexual 2:2	Supercontig_12.2	3674940	A7-1;A7-4	G>A	Dup	Blast,Period	intergenic (Unclassified)	[FGSC2489 x FGSC1363] (mat A)
Sexual 2:2	Supercontig_12.2	3674944	A7-1;A7-4	G>A	Dup	Blast,Period	intergenic (Unclassified)	[FGSC2489 x FGSC1363] (mat A)
Sexual 2:2	Supercontig_12.2	3674955	A7-1;A7-4	G>A	Dup	Blast,Period	intergenic (Unclassified)	[FGSC2489 x FGSC1363] (mat A)
Sexual 2:2	Supercontig_12.2	3675237	A7-1;A7-4	G>A	Dup	Blast,Het,Period	intergenic (Unclassified)	[FGSC2489 x FGSC1363] (mat A)
Sexual 2:2	Supercontig_12.2	3675294	A7-1;A7-4	G>A	Dup	Blast,Het,Period	intergenic (Unclassified)	[FGSC2489 x FGSC1363] (mat A)
Sexual 2:2	Supercontig_12.2	3675325	A7-1;A7-4	G>A	Dup	Blast,Het,Period	intergenic (Unclassified)	[FGSC2489 x FGSC1363] (mat A)
Sexual 2:2	Supercontig_12.2	3675339	A7-1;A7-4	G>A	Dup	Blast,Het,Period	intergenic (Unclassified)	[FGSC2489 x FGSC1363] (mat A)
Sexual 2:2	Supercontig_12.2	3675345	A7-1;A7-4	G>A	Dup	Blast,Het,Period	intergenic (Unclassified)	[FGSC2489 x FGSC1363] (mat A)
Sexual 2:2	Supercontig_12.2	3675437	A7-1;A7-4	G>A	Dup	Blast,Het,Period	intergenic (Unclassified)	[FGSC2489 x FGSC1363] (mat A)
Sexual 2:2	Supercontig_12.2	3675453	A7-1;A7-4	G>A	Dup	Blast,Het,Period	intergenic (Unclassified)	[FGSC2489 x FGSC1363] (mat A)
Sexual 2:2	Supercontig_12.2	3675457	A7-1;A7-4	G>A	Dup	Blast,Het,Period	intergenic (Unclassified)	[FGSC2489 x FGSC1363] (mat A)
Sexual 2:2	Supercontig_12.2	3675488	A7-1;A7-4	G>A	Dup	Blast,Het,Period	intergenic (Unclassified)	[FGSC2489 x FGSC1363] (mat A)
Sexual 2:2	Supercontig_12.2	3676321	A7-1;A7-4	G>A	Dup	Blast,Het,Period	intergenic (Unclassified)	[FGSC2489 x FGSC1363] (mat A)
Sexual 2:2	Supercontig_12.2	3676341	A7-1;A7-4	G>A	Dup	Blast,Het,Period	intergenic (Unclassified)	[FGSC2489 x FGSC1363] (mat A)
Sexual 2:2	Supercontig_12.2	3676343	A7-1;A7-4	G>A	Dup	Blast,Het,Period	intergenic (Unclassified)	[FGSC2489 x FGSC1363] (mat A)
Sexual 2:2	Supercontig_12.2	3676413	A7-1;A7-4	G>A	Dup	Blast,Het,Period	intergenic (Unclassified)	[FGSC2489 x FGSC1363] (mat A)
Sexual 2:2	Supercontig_12.2	3676505	A7-1;A7-4	G>A	Dup	Blast,Depth,Het,Period	intergenic (Unclassified)	[FGSC2489 x FGSC1363] (mat A)
Sexual 2:2	Supercontig_12.2	3676551	A7-1;A7-4	G>A	Dup	Blast,Depth,Het,Period	intergenic (Unclassified)	[FGSC2489 x FGSC1363] (mat A)
Sexual 2:2	Supercontig_12.2	3676563	A7-1;A7-4	G>A	Dup	Blast,Depth,Het,Period	intergenic (Unclassified)	[FGSC2489 x FGSC1363] (mat A)
Sexual 2:2	Supercontig_12.2	3676668	A7-1;A7-4	G>A	Dup	Blast,Depth,Het,Period	intergenic (Unclassified)	[FGSC2489 x FGSC1363] (mat A)
Sexual 2:2	Supercontig_12.2	3676678	A7-1;A7-4	G>A	Dup	Blast,Depth,Het,Period	intergenic (Unclassified)	[FGSC2489 x FGSC1363] (mat A)
Sexual 2:2	Supercontig_12.2	3676705	A7-1;A7-4	G>A	Dup	Blast,Depth,Het,Period	intergenic (Unclassified)	[FGSC2489 x FGSC1363] (mat A)
Sexual 2:2	Supercontig_12.2	3676734	A7-1;A7-4	G>A	Dup	Blast,Depth,Het,Period	intergenic (Unclassified)	[FGSC2489 x FGSC1363] (mat A)
Sexual 2:2	Supercontig_12.2	3676778	A7-1;A7-4	G>A	Dup	Blast,Depth,Het,Period	intergenic (Unclassified)	[FGSC2489 x FGSC1363] (mat A)
Sexual 2:2	Supercontig_12.2	3676810	A7-1;A7-4	G>A	Dup	Blast,Depth,Het,Period	intergenic (Unclassified)	[FGSC2489 x FGSC1363] (mat A)
Sexual 2:2	Supercontig_12.2	3676811	A7-1;A7-4	G>A	Dup	Blast,Depth,Het,Period	intergenic (Unclassified)	[FGSC2489 x FGSC1363] (mat A)
Sexual 2:2	Supercontig_12.2	3676851	A7-1;A7-4	G>A	Dup	Blast,Depth,Het,Period	intergenic (Unclassified)	[FGSC2489 x FGSC1363] (mat A)
Sexual 2:2	Supercontig_12.2	3676862	A7-1;A7-4	G>A	Dup	Blast,Depth,Het,Period	intergenic (Unclassified)	[FGSC2489 x FGSC1363] (mat A)
Sexual 2:2	Supercontig_12.2	3677397	A7-1;A7-4	G>A	Dup	Blast,Het,Period	intergenic (Unclassified)	[FGSC2489 x FGSC1363] (mat A)
Sexual 2:2	Supercontig_12.2	3677495	A7-1;A7-4	T>C	Dup	Blast,Het,Period	intergenic (Unclassified)	[FGSC2489 x FGSC1363] (mat A)
Sexual 2:2	Supercontig_12.2	3677580	A7-1;A7-4	G>A	Dup	Blast,Depth,Het,Period	intergenic (Unclassified)	[FGSC2489 x FGSC1363] (mat A)
Sexual 2:2	Supercontig_12.2	3677587	A7-1;A7-4	G>A	Dup	Blast,Depth,Het,Period	intergenic (Unclassified)	[FGSC2489 x FGSC1363] (mat A)
Sexual 2:2	Supercontig_12.2	3677735	A7-1;A7-4	G>A	Dup	Blast,Het,Period	intergenic (Unclassified)	[FGSC2489 x FGSC1363] (mat A)
Sexual 2:2	Supercontig_12.2	3677759	A7-1;A7-4	G>A	Dup	Blast,Het,Period	intergenic (Unclassified)	[FGSC2489 x FGSC1363] (mat A)
Sexual 2:2	Supercontig_12.2	3696189	A7-1;A7-4	G>A	Dup	Blast,Depth,Het,Period	intergenic (Unclassified)	[FGSC2489 x FGSC1363] (mat A)
Sexual 2:2	Supercontig_12.2	3696209	A7-1;A7-4	G>A	Dup	Blast,Depth,Het,Period	intergenic (Unclassified)	[FGSC2489 x FGSC1363] (mat A)
Sexual 2:2	Supercontig_12.5	2707921	A7-1;A7-4	T>G	Near-Dup	Non-Dup	non-synonymous	Unassigned
Sexual 2:2	Supercontig_12.5	4226160	A7-1;A7-4	C>G	Non-Dup	Non-Dup	intron	FGSC3246 (mat a)
Sexual 2:2	Supercontig_12.5	5312854	A7-1;A7-4	G>C	Non-Dup	Non-Dup	intergenic	FGSC3246 (mat a)
Sexual 2:2	Supercontig_12.7	644	A7-1;A7-4	G>A	Dup	Blast,Depth,Period	intergenic (Unclassified)	Unassigned
Sexual 2:2	Supercontig_12.2	3666287	A7-2;A7-3	C>T	Dup	Blast,Depth,Het,Period	intergenic (Unclassified)	FGSC3246 (mat a)
Sexual 2:2	Supercontig_12.3	4263949	A7-2;A7-3	C>T	Dup	Blast,Depth,Het,Period	intergenic (Unclassified)	Unassigned
Sexual 2:2	Supercontig_12.3	4264082	A7-2;A7-3	C>T	Dup	Blast,Het,Period	intergenic (Unclassified)	Unassigned
Sexual 2:2	Supercontig_12.5	3922441	A7-2;A7-3	C>T	Dup	Blast,Period	intergenic (Unclassified)	[FGSC2489 x FGSC1363] (mat A)
Sexual 2:2	Supercontig_12.5	3922555	A7-2;A7-3	C>T	Dup	Blast,Period	intergenic (Unclassified)	[FGSC2489 x FGSC1363] (mat A)
Sexual 2:2	Supercontig_12.5	4036972	A7-2;A7-3	C>T	Dup	Blast,Depth,Het,Period	intergenic (Unclassified)	[FGSC2489 x FGSC1363] (mat A)
Sexual 2:2	Supercontig_12.5	4037204	A7-2;A7-3	C>T	Near-Dup	Het,Period	intergenic	[FGSC2489 x FGSC1363] (mat A)
Sexual 2:2	Supercontig_12.5	4038230	A7-2;A7-3	C>T	Dup	Blast,Het,Period	intergenic (Unclassified)	[FGSC2489 x FGSC1363] (mat A)
Sexual 2:2	Supercontig_12.5	4038267	A7-2;A7-3	C>T	Dup	Blast,Het,Period	intergenic (Unclassified)	[FGSC2489 x FGSC1363] (mat A)
Sexual 2:2	Supercontig_12.5	4038309	A7-2;A7-3	C>T	Dup	Blast,Het,Period	intergenic (Unclassified)	[FGSC2489 x FGSC1363] (mat A)
Sexual 2:2	Supercontig_12.5	4038529	A7-2;A7-3	C>T	Dup	Blast,Het,Period	intergenic (Unclassified)	[FGSC2489 x FGSC1363] (mat A)
Sexual 2:2	Supercontig_12.5	4039523	A7-2;A7-3	C>T	Dup	Blast,Het,Period	intergenic (Unclassified)	[FGSC2489 x FGSC1363] (mat A)
Sexual 2:2	Supercontig_12.5	4461115	A7-2;A7-3	C>G	Dup	Blast,Depth,Het	intergenic (Unclassified)	[FGSC2489 x FGSC1363] (mat A)
Sexual 2:2	Supercontig_12.5	5700629	A7-2;A7-3	G>A	Dup	Blast,Depth,Period	intergenic (Unclassified)	[FGSC2489 x FGSC1363] (mat A)
Sexual 2:2	Supercontig_12.5	5700739	A7-2;A7-3	G>A	Dup	Blast,Depth,Period	intergenic (Unclassified)	[FGSC2489 x FGSC1363] (mat A)
Sexual 2:2	Supercontig_12.5	5701093	A7-2;A7-3	G>A	Dup	Blast,Depth,Het,Period	intergenic (Unclassified)	[FGSC2489 x FGSC1363] (mat A)
Sexual 2:2	Supercontig_12.5	5701189	A7-2;A7-3	G>A	Dup	Blast,Depth,Het,Period	intergenic (Unclassified)	[FGSC2489 x FGSC1363] (mat A)
Sexual 2:2	Supercontig_12.5	5701525	A7-2;A7-3	G>A	Dup	Blast,Depth,Het,Period	intergenic (Unclassified)	[FGSC2489 x FGSC1363] (mat A)
Sexual 2:2	Supercontig_12.5	5701603	A7-2;A7-3	G>A	Dup	Blast,Depth,Het,Period	intergenic (Unclassified)	[FGSC2489 x FGSC1363] (mat A)
Sexual 2:2	Supercontig_12.5	5702058	A7-2;A7-3	G>A	Dup	Blast,Depth,Het,Period	intergenic (Unclassified)	[FGSC2489 x FGSC1363] (mat A)
Sexual 2:2	Supercontig_12.5	5826936	A7-2;A7-3	A>T	Non-Dup	Depth,Period	intergenic	[FGSC2489 x FGSC1363] (mat A)
Sexual 2:2	Supercontig_12.1	6259327	A7-2;A7-4	G>A	Dup	Blast,Period	intergenic (Unclassified)	Unassigned
Sexual 2:2	Supercontig_12.1	6332939	A7-2;A7-4	G>A	Dup	Blast	intergenic (Unclassified)	FGSC3246 (mat a)
Sexual 2:2	Supercontig_12.1	6332942	A7-2;A7-4	G>A	Dup	Blast	intergenic (Unclassified)	FGSC3246 (mat a)
Sexual 2:2	Supercontig_12.1	6332957	A7-2;A7-4	G>A	Dup	Blast	intergenic (Unclassified)	FGSC3246 (mat a)
Sexual 2:2	Supercontig_12.1	6692242	A7-2;A7-4	G>T	Non-Dup	Non-Dup	synonymous	FGSC3246 (mat a)
Sexual 2:2	Supercontig_12.1	7643964	A7-2;A7-4	A>G	Non-Dup	Non-Dup	intergenic	FGSC3246 (mat a)
Sexual 2:2	Supercontig_12.1	7896074	A7-2;A7-4	G>A	Non-Dup	Non-Dup	intergenic	FGSC3246 (mat a)
Sexual 2:2	Supercontig_12.1	8082713	A7-2;A7-4	G>T	Non-Dup	Non-Dup	intergenic	FGSC3246 (mat a)
Sexual 2:2	Supercontig_12.1	8238250	A7-2;A7-4	G>A	Dup	Blast,Het,Period	intergenic (Unclassified)	FGSC3246 (mat a)
Sexual 2:2	Supercontig_12.1	8238276	A7-2;A7-4	G>A	Dup	Blast,Het,Period	intergenic (Unclassified)	FGSC3246 (mat a)
Sexual 2:2	Supercontig_12.1	8240467	A7-2;A7-4	G>A	Dup	Blast,Het,Period	intergenic (Unclassified)	FGSC3246 (mat a)
Sexual 2:2	Supercontig_12.4	5974017	A7-2;A7-4	C>A	Dup	Blast,Depth,Het	intergenic (Unclassified)	Unassigned
Sexual 2:2	Supercontig_12.6	508117	A7-2;A7-4	C>T	Non-Dup	Non-Dup	intergenic	Unassigned
Sexual 2:2	Supercontig_12.6	1087872	A7-2;A7-4	C>T	Dup	Blast,Period	intergenic (Unclassified)	Unassigned
Sexual 2:2	Supercontig_12.1	279099	A7-3;A7-4	G>A	Dup	Blast,Depth,Het,Period	intergenic (Unclassified)	Unassigned
Sexual 2:2	Supercontig_12.1	279324	A7-3;A7-4	G>A	Dup	Blast,Depth,Het,Period	intergenic (Unclassified)	Unassigned
Sexual 2:2	Supercontig_12.1	279442	A7-3;A7-4	G>A	Dup	Blast,Het,Period	intergenic (Unclassified)	Unassigned
Sexual 2:2	Supercontig_12.1	279460	A7-3;A7-4	G>A	Dup	Blast,Het,Period	intergenic (Unclassified)	Unassigned
Sexual 2:2	Supercontig_12.1	279529	A7-3;A7-4	G>A	Dup	Blast,Het,Period	intergenic (Unclassified)	Unassigned
Sexual 2:2	Supercontig_12.1	279984	A7-3;A7-4	G>A	Dup	Blast,Het,Period	intergenic (Unclassified)	Unassigned
Sexual 2:2	Supercontig_12.1	3868834	A7-3;A7-4	T>G	Dup(Centromeric)	Blast,Het,Period	intergenic (Unclassified)	FGSC3246 (mat a)
Sexual 2:2	Supercontig_12.1	3957935	A7-3;A7-4	A>G	Dup(Centromeric)	Blast,Het	intergenic (Unclassified)	FGSC3246 (mat a)
Sexual 2:2	Supercontig_12.1	4186670	A7-3;A7-4	G>A	Dup	Blast,Depth,Het,Period	intergenic (Unclassified)	FGSC3246 (mat a)
Sexual 2:2	Supercontig_12.1	4213325	A7-3;A7-4	G>A	Dup	Blast	intergenic (Unclassified)	FGSC3246 (mat a)
Sexual 2:2	Supercontig_12.1	4213549	A7-3;A7-4	C>T	Dup	Blast	intergenic (Unclassified)	FGSC3246 (mat a)
Sexual 2:2	Supercontig_12.1	4213770	A7-3;A7-4	G>A	Dup	Blast	intergenic (Unclassified)	FGSC3246 (mat a)
Sexual 2:2	Supercontig_12.1	4213865	A7-3;A7-4	G>A	Dup	Blast	intergenic (Unclassified)	FGSC3246 (mat a)
Sexual 2:2	Supercontig_12.1	4213944	A7-3;A7-4	G>A	Dup	Blast	intergenic (Unclassified)	FGSC3246 (mat a)
Sexual 2:2	Supercontig_12.1	4213990	A7-3;A7-4	G>A	Dup	Blast	intergenic (Unclassified)	FGSC3246 (mat a)
Sexual 2:2	Supercontig_12.1	4213996	A7-3;A7-4	G>A	Dup	Blast	intergenic (Unclassified)	FGSC3246 (mat a)
Sexual 2:2	Supercontig_12.1	4214019	A7-3;A7-4	G>A	Dup	Blast	intergenic (Unclassified)	FGSC3246 (mat a)
Sexual 2:2	Supercontig_12.1	5976457	A7-3;A7-4	G>A	Dup	Blast,Depth,Het,Period	intergenic (Unclassified)	Unassigned
Sexual 2:2	Supercontig_12.1	9797493	A7-3;A7-4	A>C	Dup	Blast	intergenic (Unclassified)	FGSC3246 (mat a)
Sexual 2:2	Supercontig_12.2	2983475	A7-3;A7-4	G>C	Non-Dup	Non-Dup	UTR	FGSC3246 (mat a)
Sexual 2:2	Supercontig_12.3	737580	A7-3;A7-4	C>G	Dup(Centromeric)	Blast,Depth,Het	intergenic (Unclassified)	[FGSC2489 x FGSC1363] (mat A)
Sexual 2:2	Supercontig_12.3	787932	A7-3;A7-4	T>C	Dup(Centromeric)	Blast,Depth,Het	intergenic (Unclassified)	[FGSC2489 x FGSC1363] (mat A)
Sexual 2:2	Supercontig_12.3	917532	A7-3;A7-4	C>T	Dup(Centromeric)	Blast,Het,Period	intergenic (LINE/Tad1)	[FGSC2489 x FGSC1363] (mat A)
Sexual 2:2	Supercontig_12.3	946243	A7-3;A7-4	C>T	Dup(Centromeric)	Blast,Depth,Period	intergenic (LINE/Tad1)	[FGSC2489 x FGSC1363] (mat A)
Sexual 2:2	Supercontig_12.3	946247	A7-3;A7-4	C>T	Dup(Centromeric)	Blast,Depth,Period	intergenic (LINE/Tad1)	[FGSC2489 x FGSC1363] (mat A)
Sexual 2:2	Supercontig_12.3	946299	A7-3;A7-4	C>T	Dup(Centromeric)	Blast,Depth,Period	intergenic (LINE/Tad1)	[FGSC2489 x FGSC1363] (mat A)
Sexual 2:2	Supercontig_12.3	946323	A7-3;A7-4	C>T	Dup(Centromeric)	Blast,Depth,Het,Period	intergenic (LINE/Tad1)	[FGSC2489 x FGSC1363] (mat A)
Sexual 2:2	Supercontig_12.3	946342	A7-3;A7-4	C>T	Dup(Centromeric)	Blast,Depth,Het,Period	intergenic (LINE/Tad1)	[FGSC2489 x FGSC1363] (mat A)
Sexual 2:2	Supercontig_12.3	946409	A7-3;A7-4	C>T	Dup(Centromeric)	Blast,Depth,Het,Period	intergenic (LINE/Tad1)	[FGSC2489 x FGSC1363] (mat A)
Sexual 2:2	Supercontig_12.3	949326	A7-3;A7-4	C>T	Dup(Centromeric)	Blast,Depth,Period	intergenic (LINE/Tad1)	[FGSC2489 x FGSC1363] (mat A)
Sexual 2:2	Supercontig_12.3	949367	A7-3;A7-4	C>T	Dup(Centromeric)	Blast,Depth,Period	intergenic (LINE/Tad1)	[FGSC2489 x FGSC1363] (mat A)
Sexual 2:2	Supercontig_12.3	4516808	A7-3;A7-4	T>C	Near-Dup	Period	intergenic	Unassigned
Sexual 2:2	Supercontig_12.3	4623981	A7-3;A7-4	C>A	Non-Dup	Het	intergenic	Unassigned
Sexual 2:2	Supercontig_12.3	4861927	A7-3;A7-4	C>T	Non-Dup	Non-Dup	synonymous	FGSC3246 (mat a)
Sexual 2:2	Supercontig_12.4	910980	A7-3;A7-4	T>C	Dup(Centromeric)	Blast,Het,Period	intergenic (LINE/Tad1)	Unassigned
Sexual 2:2	Supercontig_12.4	2029327	A7-3;A7-4	C>T	Dup	Blast,Period	intergenic (Unclassified)	[FGSC2489 x FGSC1363] (mat A)
Sexual 2:2	Supercontig_12.4	2029346	A7-3;A7-4	C>T	Dup	Blast,Period	intergenic (Unclassified)	[FGSC2489 x FGSC1363] (mat A)
Sexual 2:2	Supercontig_12.4	2029770	A7-3;A7-4	C>T	Dup	Blast,Het,Period	intergenic (Unclassified)	[FGSC2489 x FGSC1363] (mat A)
Sexual 2:2	Supercontig_12.4	2034707	A7-3;A7-4	C>T	Dup	Blast,Het,Period	intergenic (Unclassified)	[FGSC2489 x FGSC1363] (mat A)
Sexual 2:2	Supercontig_12.4	2035326	A7-3;A7-4	C>T	Dup	Blast,Het,Period	intergenic (Unclassified)	[FGSC2489 x FGSC1363] (mat A)
Sexual 2:2	Supercontig_12.4	2035331	A7-3;A7-4	C>T	Dup	Blast,Het,Period	intergenic (Unclassified)	[FGSC2489 x FGSC1363] (mat A)
Sexual 2:2	Supercontig_12.4	2035407	A7-3;A7-4	C>T	Dup	Blast,Period	intergenic (Unclassified)	[FGSC2489 x FGSC1363] (mat A)
Sexual 2:2	Supercontig_12.4	2042602	A7-3;A7-4	C>T	Dup	Blast,Het,Period	intergenic (Unclassified)	[FGSC2489 x FGSC1363] (mat A)
Sexual 2:2	Supercontig_12.4	2313443	A7-3;A7-4	T>C	Non-Dup	Depth	intergenic	[FGSC2489 x FGSC1363] (mat A)
Sexual 2:2	Supercontig_12.4	3743778	A7-3;A7-4	C>T	Dup	Blast,Depth,Het,Period	intergenic (Unclassified)	[FGSC2489 x FGSC1363] (mat A)
Sexual 2:2	Supercontig_12.4	3748827	A7-3;A7-4	C>T	Dup	Blast,Het,Period	intergenic (Unclassified)	[FGSC2489 x FGSC1363] (mat A)
Sexual 2:2	Supercontig_12.4	3750047	A7-3;A7-4	C>T	Dup	Blast,Het,Period	intergenic (Unclassified)	[FGSC2489 x FGSC1363] (mat A)
Sexual 2:2	Supercontig_12.4	4642480	A7-3;A7-4	C>T	Dup	Blast,Het,Period	intergenic (Simple_repeat)	[FGSC2489 x FGSC1363] (mat A)
Sexual 2:2	Supercontig_12.4	4642492	A7-3;A7-4	C>T	Dup	Blast,Het,Period	intergenic (Unclassified)	[FGSC2489 x FGSC1363] (mat A)
Sexual 2:2	Supercontig_12.4	4642502	A7-3;A7-4	C>T	Dup	Blast,Het,Period	intergenic (Unclassified)	[FGSC2489 x FGSC1363] (mat A)
Sexual 2:2	Supercontig_12.4	4642604	A7-3;A7-4	C>T	Dup	Blast,Het,Period	intergenic (Unclassified)	[FGSC2489 x FGSC1363] (mat A)
Sexual 2:2	Supercontig_12.5	256888	A7-3;A7-4	C>T	Near-Dup	Non-Dup	intergenic	FGSC3246 (mat a)
Sexual 2:2	Supercontig_12.5	263993	A7-3;A7-4	G>A	Dup	Blast,Depth	intergenic (Unclassified)	FGSC3246 (mat a)
Sexual 2:2	Supercontig_12.5	581720	A7-3;A7-4	C>A	Dup	Blast,Het,Period	intergenic (Unclassified)	FGSC3246 (mat a)
Sexual 2:2	Supercontig_12.6	3046955	A7-3;A7-4	T>G	Dup(Centromeric)	Blast,Depth,Het,Period	intergenic (Unclassified)	FGSC3246 (mat a)
Sexual 2:2	Supercontig_12.6	3518364	A7-3;A7-4	C>T	Dup	Blast,Depth,Het,Period	intergenic (Unclassified)	FGSC3246 (mat a)
Sexual 2:2	Supercontig_12.6	3518371	A7-3;A7-4	C>T	Dup	Blast,Depth,Het,Period	intergenic (Unclassified)	FGSC3246 (mat a)
Sexual 2:2	Supercontig_12.6	3518496	A7-3;A7-4	C>T	Dup	Blast,Depth,Het	intergenic (Unclassified)	FGSC3246 (mat a)
Sexual 2:2	Supercontig_12.6	3518505	A7-3;A7-4	C>T	Dup	Blast,Depth,Het	intergenic (Unclassified)	FGSC3246 (mat a)
Sexual 2:2	Supercontig_12.6	3518538	A7-3;A7-4	C>T	Dup	Blast,Depth,Het	intergenic (Unclassified)	FGSC3246 (mat a)
Sexual 2:2	Supercontig_12.6	3518548	A7-3;A7-4	C>T	Dup	Blast,Depth,Het	intergenic (Unclassified)	FGSC3246 (mat a)
Sexual 2:2	Supercontig_12.6	3518598	A7-3;A7-4	C>T	Dup	Blast,Depth,Het	intergenic (Unclassified)	FGSC3246 (mat a)
Sexual 2:2	Supercontig_12.6	3518624	A7-3;A7-4	C>T	Dup	Blast,Depth,Het	intergenic (Unclassified)	FGSC3246 (mat a)
Sexual 2:2	Supercontig_12.6	3518633	A7-3;A7-4	C>T	Dup	Blast,Depth,Het	intergenic (Unclassified)	FGSC3246 (mat a)
Sexual 2:2	Supercontig_12.6	3518846	A7-3;A7-4	C>T	Dup	Blast,Depth,Het	intergenic (Unclassified)	FGSC3246 (mat a)
Sexual 2:2	Supercontig_12.6	3518848	A7-3;A7-4	C>T	Dup	Blast,Depth,Het	intergenic (Unclassified)	FGSC3246 (mat a)
Sexual 2:2	Supercontig_12.6	3518866	A7-3;A7-4	C>T	Dup	Blast,Depth,Het	intergenic (Unclassified)	FGSC3246 (mat a)
Sexual 2:2	Supercontig_12.6	3518901	A7-3;A7-4	C>T	Dup	Blast,Depth,Het	intergenic (Unclassified)	FGSC3246 (mat a)
Sexual 2:2	Supercontig_12.6	3518972	A7-3;A7-4	C>T	Dup	Blast,Depth,Het	intergenic (Unclassified)	FGSC3246 (mat a)
Sexual 2:2	Supercontig_12.6	3518984	A7-3;A7-4	C>T	Dup	Blast,Depth,Het	intergenic (Unclassified)	FGSC3246 (mat a)
Sexual 2:2	Supercontig_12.6	3519566	A7-3;A7-4	C>T	Dup	Blast,Depth,Het	intergenic (Unclassified)	FGSC3246 (mat a)
Sexual 2:2	Supercontig_12.6	3519761	A7-3;A7-4	C>T	Dup	Blast,Depth,Het	intergenic (Unclassified)	FGSC3246 (mat a)
Sexual 2:2	Supercontig_12.6	3519892	A7-3;A7-4	C>T	Dup	Blast,Het	intergenic (Unclassified)	FGSC3246 (mat a)
Sexual 2:2	Supercontig_12.6	3519896	A7-3;A7-4	C>T	Dup	Blast,Het	intergenic (Unclassified)	FGSC3246 (mat a)
Sexual 2:2	Supercontig_12.6	3520080	A7-3;A7-4	C>T	Dup	Blast,Het	intergenic (Unclassified)	FGSC3246 (mat a)
Sexual 2:2	Supercontig_12.6	3520151	A7-3;A7-4	C>T	Dup	Blast,Het	intergenic (Unclassified)	FGSC3246 (mat a)
Sexual 2:2	Supercontig_12.6	3520298	A7-3;A7-4	C>T	Dup	Blast,Depth,Het	intergenic (Unclassified)	FGSC3246 (mat a)
Sexual 2:2	Supercontig_12.6	3520402	A7-3;A7-4	C>T	Dup	Blast,Depth,Het	intergenic (Unclassified)	FGSC3246 (mat a)
Sexual 2:2	Supercontig_12.6	3520418	A7-3;A7-4	C>T	Dup	Blast,Depth,Het	intergenic (Unclassified)	FGSC3246 (mat a)
Sexual 2:2	Supercontig_12.6	3520464	A7-3;A7-4	C>T	Dup	Blast,Depth,Het	intergenic (Unclassified)	FGSC3246 (mat a)
Sexual 2:2	Supercontig_12.6	3520550	A7-3;A7-4	C>T	Dup	Blast,Depth,Het	intergenic (Unclassified)	FGSC3246 (mat a)
Sexual 2:2	Supercontig_12.6	3520554	A7-3;A7-4	C>T	Dup	Blast,Depth,Het	intergenic (Unclassified)	FGSC3246 (mat a)
Sexual 2:2	Supercontig_12.6	3520565	A7-3;A7-4	C>T	Dup	Blast,Depth,Het	intergenic (Unclassified)	FGSC3246 (mat a)
Sexual 2:2	Supercontig_12.6	3520589	A7-3;A7-4	C>T	Dup	Blast,Depth,Het	intergenic (Unclassified)	FGSC3246 (mat a)
Sexual 2:2	Supercontig_12.6	3520661	A7-3;A7-4	C>T	Dup	Blast,Depth,Het	intergenic (Unclassified)	FGSC3246 (mat a)
Sexual 2:2	Supercontig_12.6	3520678	A7-3;A7-4	C>T	Dup	Blast,Depth,Het	intergenic (Unclassified)	FGSC3246 (mat a)
Sexual 2:2	Supercontig_12.6	3520690	A7-3;A7-4	C>T	Dup	Blast,Depth,Het	intergenic (Unclassified)	FGSC3246 (mat a)
Sexual 2:2	Supercontig_12.6	3520706	A7-3;A7-4	C>T	Dup	Blast,Depth,Het	intergenic (Unclassified)	FGSC3246 (mat a)
Sexual 2:2	Supercontig_12.6	3520723	A7-3;A7-4	C>T	Dup	Blast,Depth,Het	intergenic (Unclassified)	FGSC3246 (mat a)
Sexual 2:2	Supercontig_12.6	3520765	A7-3;A7-4	C>T	Dup	Blast,Depth,Het	intergenic (Unclassified)	FGSC3246 (mat a)
Sexual 2:2	Supercontig_12.6	3520773	A7-3;A7-4	C>T	Dup	Blast,Depth,Het	intergenic (Unclassified)	FGSC3246 (mat a)
Sexual 2:2	Supercontig_12.6	3520817	A7-3;A7-4	C>T	Dup	Blast,Depth,Het	intergenic (Unclassified)	FGSC3246 (mat a)
Sexual 2:2	Supercontig_12.6	3520829	A7-3;A7-4	C>T	Dup	Blast,Depth,Het	intergenic (Unclassified)	FGSC3246 (mat a)
Sexual 2:2	Supercontig_12.6	3521057	A7-3;A7-4	C>T	Dup	Blast,Depth,Het	intergenic (Unclassified)	FGSC3246 (mat a)
Sexual 2:2	Supercontig_12.6	3521069	A7-3;A7-4	C>T	Dup	Blast,Depth,Het	intergenic (Unclassified)	FGSC3246 (mat a)
Sexual 2:2	Supercontig_12.6	3521145	A7-3;A7-4	C>T	Dup	Blast,Depth,Het	intergenic (Unclassified)	FGSC3246 (mat a)
Sexual 2:2	Supercontig_12.6	3521148	A7-3;A7-4	C>T	Dup	Blast,Depth,Het	intergenic (Unclassified)	FGSC3246 (mat a)
Sexual 2:2	Supercontig_12.6	3521156	A7-3;A7-4	C>T	Dup	Blast,Depth,Het	intergenic (Unclassified)	FGSC3246 (mat a)
Sexual 2:2	Supercontig_12.6	3521168	A7-3;A7-4	C>T	Dup	Blast,Depth,Het	intergenic (Unclassified)	FGSC3246 (mat a)
Sexual 2:2	Supercontig_12.6	3521268	A7-3;A7-4	C>T	Dup	Blast,Depth,Het	intergenic (Unclassified)	FGSC3246 (mat a)
Sexual 2:2	Supercontig_12.6	3521357	A7-3;A7-4	C>T	Dup	Blast,Depth,Het	intergenic (Unclassified)	FGSC3246 (mat a)
Sexual 2:2	Supercontig_12.6	3521448	A7-3;A7-4	C>T	Dup	Blast,Depth,Het	intergenic (Unclassified)	FGSC3246 (mat a)
Sexual 2:2	Supercontig_12.6	3521468	A7-3;A7-4	C>T	Dup	Blast,Depth,Het	intergenic (Unclassified)	FGSC3246 (mat a)
Sexual 2:2	Supercontig_12.6	3521591	A7-3;A7-4	C>T	Dup	Blast,Depth,Het	intergenic (Unclassified)	FGSC3246 (mat a)
Sexual 2:2	Supercontig_12.6	3521594	A7-3;A7-4	C>T	Dup	Blast,Depth,Het	intergenic (Unclassified)	FGSC3246 (mat a)
Sexual 2:2	Supercontig_12.6	3521639	A7-3;A7-4	C>T	Near-Dup	Depth,Het	intergenic	FGSC3246 (mat a)
Sexual 2:2	Supercontig_12.6	3521672	A7-3;A7-4	C>T	Near-Dup	Depth,Het	intergenic	FGSC3246 (mat a)
Sexual 2:2	Supercontig_12.6	3521755	A7-3;A7-4	C>T	Near-Dup	Depth,Het	intergenic	FGSC3246 (mat a)
Sexual 2:2	Supercontig_12.6	3522104	A7-3;A7-4	C>T	Dup	Blast,Depth,Het	intergenic (Unclassified)	FGSC3246 (mat a)
Sexual 2:2	Supercontig_12.6	3522159	A7-3;A7-4	C>T	Dup	Blast,Depth,Het	intergenic (Unclassified)	FGSC3246 (mat a)
Sexual 2:2	Supercontig_12.6	3522223	A7-3;A7-4	C>T	Near-Dup	Depth,Het	intergenic	FGSC3246 (mat a)
Sexual 2:2	Supercontig_12.6	3522373	A7-3;A7-4	C>T	Near-Dup	Depth,Het	intergenic	FGSC3246 (mat a)
Sexual 2:2	Supercontig_12.6	3522419	A7-3;A7-4	C>T	Near-Dup	Depth,Het	intergenic	FGSC3246 (mat a)
Sexual 2:2	Supercontig_12.6	3522449	A7-3;A7-4	C>T	Near-Dup	Depth,Het	intergenic	FGSC3246 (mat a)
Sexual 2:2	Supercontig_12.6	3522451	A7-3;A7-4	C>T	Near-Dup	Depth,Het	intergenic	FGSC3246 (mat a)
Sexual 2:2	Supercontig_12.6	3522459	A7-3;A7-4	C>T	Near-Dup	Depth,Het	intergenic	FGSC3246 (mat a)
Sexual 2:2	Supercontig_12.6	3522507	A7-3;A7-4	C>T	Near-Dup	Depth,Het	intergenic	FGSC3246 (mat a)
Sexual 2:2	Supercontig_12.6	3522640	A7-3;A7-4	C>T	Near-Dup	Het	intergenic	FGSC3246 (mat a)
Sexual 2:2	Supercontig_12.6	3522734	A7-3;A7-4	C>T	Near-Dup	Het	intergenic	FGSC3246 (mat a)
Sexual 2:2	Supercontig_12.6	3522743	A7-3;A7-4	C>T	Near-Dup	Het	intergenic	FGSC3246 (mat a)
Sexual 2:2	Supercontig_12.6	3523884	A7-3;A7-4	C>T	Dup	Blast,Het	intergenic (Unclassified)	FGSC3246 (mat a)
Sexual 2:2	Supercontig_12.6	3523934	A7-3;A7-4	C>T	Dup	Blast,Het	intergenic (Unclassified)	FGSC3246 (mat a)
Sexual 2:2	Supercontig_12.6	3524039	A7-3;A7-4	C>T	Near-Dup	Het	intergenic	FGSC3246 (mat a)
Sexual 2:2	Supercontig_12.6	3524045	A7-3;A7-4	C>T	Near-Dup	Het	intergenic	FGSC3246 (mat a)
Sexual 2:2	Supercontig_12.6	3524177	A7-3;A7-4	C>T	Near-Dup	Depth,Het	intergenic	FGSC3246 (mat a)
Sexual 2:2	Supercontig_12.6	3524189	A7-3;A7-4	C>T	Near-Dup	Depth,Het	intergenic	FGSC3246 (mat a)
Sexual 2:2	Supercontig_12.6	3524240	A7-3;A7-4	C>T	Dup	Blast,Depth,Het	intergenic (Unclassified)	FGSC3246 (mat a)
Sexual 2:2	Supercontig_12.6	3524537	A7-3;A7-4	C>T	Near-Dup	Het	intergenic	FGSC3246 (mat a)
Sexual 2:2	Supercontig_12.6	3524568	A7-3;A7-4	C>T	Near-Dup	Het	intergenic	FGSC3246 (mat a)
Sexual 2:2	Supercontig_12.6	3524585	A7-3;A7-4	C>T	Near-Dup	Het	intergenic	FGSC3246 (mat a)
Sexual 2:2	Supercontig_12.6	3524616	A7-3;A7-4	C>T	Dup	Blast,Het	intergenic (Unclassified)	FGSC3246 (mat a)
Sexual 2:2	Supercontig_12.6	3524697	A7-3;A7-4	C>T	Dup	Blast,Het	intergenic (Unclassified)	FGSC3246 (mat a)
Sexual 2:2	Supercontig_12.6	3524761	A7-3;A7-4	C>T	Dup	Blast,Het	intergenic (Unclassified)	FGSC3246 (mat a)
Sexual 2:2	Supercontig_12.6	3524780	A7-3;A7-4	C>T	Dup	Blast,Het	intergenic (Unclassified)	FGSC3246 (mat a)
Sexual 2:2	Supercontig_12.6	3524841	A7-3;A7-4	C>T	Dup	Blast,Het	intergenic (Unclassified)	FGSC3246 (mat a)
Sexual 2:2	Supercontig_12.6	3524888	A7-3;A7-4	C>T	Dup	Blast,Het	intergenic (Unclassified)	FGSC3246 (mat a)
Sexual 2:2	Supercontig_12.6	3524957	A7-3;A7-4	C>T	Dup	Blast,Depth,Het	intergenic (Unclassified)	FGSC3246 (mat a)
Sexual 2:2	Supercontig_12.6	3524964	A7-3;A7-4	C>T	Dup	Blast,Depth,Het	intergenic (Unclassified)	FGSC3246 (mat a)
Sexual 2:2	Supercontig_12.6	3525540	A7-3;A7-4	C>T	Near-Dup	Depth	intergenic	FGSC3246 (mat a)
Sexual 2:2	Supercontig_12.6	3525549	A7-3;A7-4	C>T	Near-Dup	Depth	intergenic	FGSC3246 (mat a)
Sexual 2:2	Supercontig_12.6	3526150	A7-3;A7-4	C>T	Dup	Blast,Het	intergenic (Unclassified)	FGSC3246 (mat a)
Sexual 2:2	Supercontig_12.6	3526198	A7-3;A7-4	C>T	Dup	Blast,Depth,Het	intergenic (Unclassified)	FGSC3246 (mat a)
Sexual 2:2	Supercontig_12.6	3526280	A7-3;A7-4	C>T	Dup	Blast,Depth,Het	intergenic (Unclassified)	FGSC3246 (mat a)
Sexual 2:2	Supercontig_12.6	3526776	A7-3;A7-4	C>T	Dup	Blast,Depth,Het,Period	intergenic (Unclassified)	FGSC3246 (mat a)
Sexual 2:2	Supercontig_12.6	3973089	A7-3;A7-4	C>A	Non-Dup	Het	synonymous	FGSC3246 (mat a)
Sexual 2:2	Supercontig_12.7	1179937	A7-3;A7-4	C>G	Non-Dup	Non-Dup	non-synonymous	[FGSC2489 x FGSC1363] (mat A)
Sexual 2:2	Supercontig_12.7	2436743	A7-3;A7-4	C>T	Dup	Blast,Period	intergenic (LINE/Tad1)	[FGSC2489 x FGSC1363] (mat A)
Sexual 2:2	Supercontig_12.7	4238714	A7-3;A7-4	G>A	Dup	Blast,Depth,Het,Period	intergenic (LINE/Tad1)	[FGSC2489 x FGSC1363] (mat A)
Sexual 2:2	Supercontig_12.7	4238738	A7-3;A7-4	G>A	Dup	Blast,Depth,Het,Period	intergenic (LINE/Tad1)	[FGSC2489 x FGSC1363] (mat A)
Sexual 2:2	Supercontig_12.7	4238741	A7-3;A7-4	G>A	Dup	Blast,Depth,Het,Period	intergenic (LINE/Tad1)	[FGSC2489 x FGSC1363] (mat A)
Sexual 2:2	Supercontig_12.7	4238936	A7-3;A7-4	G>A	Dup	Blast,Het,Period	intergenic (LINE/Tad1)	[FGSC2489 x FGSC1363] (mat A)
Sexual 2:2	Supercontig_12.7	4240153	A7-3;A7-4	G>A	Dup	Blast,Depth,Het,Period	intergenic (LINE/Tad1)	[FGSC2489 x FGSC1363] (mat A)
Sexual 2:2	Supercontig_12.7	4240580	A7-3;A7-4	G>A	Dup	Blast,Depth,Period	intergenic (LINE/Tad1)	[FGSC2489 x FGSC1363] (mat A)
Sexual 2:2	Supercontig_12.7	4244215	A7-3;A7-4	G>A	Dup	Blast,Depth,Het,Period	intergenic (LINE/Tad1)	[FGSC2489 x FGSC1363] (mat A)
Sexual 2:2	Supercontig_12.7	4244308	A7-3;A7-4	G>A	Dup	Blast,Depth,Het,Period	intergenic (LINE/Tad1)	[FGSC2489 x FGSC1363] (mat A)
Sexual 2:2	Supercontig_12.7	4244310	A7-3;A7-4	G>A	Dup	Blast,Depth,Het,Period	intergenic (LINE/Tad1)	[FGSC2489 x FGSC1363] (mat A)
Sexual 2:2	Supercontig_12.7	4244346	A7-3;A7-4	G>A	Dup	Blast,Depth,Het,Period	intergenic (LINE/Tad1)	[FGSC2489 x FGSC1363] (mat A)
Sexual 2:2	Supercontig_12.7	4244483	A7-3;A7-4	G>A	Dup	Blast,Depth,Het,Period	intergenic (Unclassified)	[FGSC2489 x FGSC1363] (mat A)
Sexual 2:2	Supercontig_12.7	4246947	A7-3;A7-4	C>T	Near-Dup	Het	intergenic	[FGSC2489 x FGSC1363] (mat A)
Sexual 2:2	Supercontig_12.7	4247182	A7-3;A7-4	C>T	Near-Dup	Het	intergenic	[FGSC2489 x FGSC1363] (mat A)
Sexual 2:2	Supercontig_12.7	4247215	A7-3;A7-4	C>T	Dup	Blast,Het	intergenic (Unclassified)	[FGSC2489 x FGSC1363] (mat A)
Sexual 2:2	Supercontig_12.7	4247217	A7-3;A7-4	C>T	Dup	Blast,Het	intergenic (Unclassified)	[FGSC2489 x FGSC1363] (mat A)
Sexual 2:2	Supercontig_12.7	4247270	A7-3;A7-4	C>T	Dup	Blast,Het	intergenic (Unclassified)	[FGSC2489 x FGSC1363] (mat A)
Sexual 2:2	Supercontig_12.7	4247278	A7-3;A7-4	C>T	Dup	Blast,Het	intergenic (Unclassified)	[FGSC2489 x FGSC1363] (mat A)
Sexual 2:2	Supercontig_12.7	4247293	A7-3;A7-4	C>T	Dup	Blast,Het	intergenic (Unclassified)	[FGSC2489 x FGSC1363] (mat A)
Sexual 2:2	Supercontig_12.7	4247492	A7-3;A7-4	C>T	Dup	Blast	intergenic (Unclassified)	[FGSC2489 x FGSC1363] (mat A)
Sexual 2:2	Supercontig_12.7	4247987	A7-3;A7-4	C>T	Dup	Blast,Depth,Het	intergenic (Unclassified)	[FGSC2489 x FGSC1363] (mat A)
Sexual 2:2	Supercontig_12.5	4793604	A8-1;A8-2	C>T	Dup	Blast	intergenic (Unclassified)	Unassigned
Sexual 2:2	Supercontig_12.5	4794398	A8-1;A8-2	C>T	Dup	Blast,Period	intergenic (Unclassified)	Unassigned
Sexual 2:2	Supercontig_12.5	5923922	A8-1;A8-2	C>G	Non-Dup	Non-Dup	UTR	FGSC3246 (mat a)
Sexual 2:2	Supercontig_12.5	6274675	A8-1;A8-2	T>C	Non-Dup	Non-Dup	UTR	FGSC3246 (mat a)
Sexual 2:2	Supercontig_12.6	373004	A8-1;A8-2	C>T	Dup	Blast,Depth,Het,Period	intergenic (Unclassified)	[FGSC2489 x FGSC1363] (mat A)
Sexual 2:2	Supercontig_12.2	3306746	A8-1;A8-3	G>A	Dup	Blast,Depth,Het,Period	intergenic (Unclassified)	FGSC3246 (mat a)
Sexual 2:2	Supercontig_12.2	3308448	A8-1;A8-3	G>A	Dup	Blast,Depth,Het,Period	intergenic (Unclassified)	FGSC3246 (mat a)
Sexual 2:2	Supercontig_12.2	3766108	A8-1;A8-3	A>G	Near-Dup	Non-Dup	intergenic	FGSC3246 (mat a)
Sexual 2:2	Supercontig_12.3	4265062	A8-1;A8-3	G>A	Dup	Blast,Het,Period	intergenic (Unclassified)	Unassigned
Sexual 2:2	Supercontig_12.6	3972103	A8-1;A8-3	G>A	Non-Dup	Non-Dup	intergenic	FGSC3246 (mat a)
Sexual 2:2	Supercontig_12.6	4192570	A8-1;A8-3	T>A	Dup	Blast,Het	intergenic (Unclassified)	FGSC3246 (mat a)
Sexual 2:2	Supercontig_12.1	5338963	A8-1;A8-4	G>A	Dup	Blast,Period	non-synonymous (Simple_repeat)	[FGSC2489 x FGSC1363] (mat A)
Sexual 2:2	Supercontig_12.1	5395064	A8-1;A8-4	G>A	Dup	Blast,Period	intergenic (Unclassified)	[FGSC2489 x FGSC1363] (mat A)
Sexual 2:2	Supercontig_12.1	5395466	A8-1;A8-4	G>A	Dup	Blast,Period	intergenic (Unclassified)	[FGSC2489 x FGSC1363] (mat A)
Sexual 2:2	Supercontig_12.1	5395510	A8-1;A8-4	G>A	Dup	Blast,Period	intergenic (Unclassified)	[FGSC2489 x FGSC1363] (mat A)
Sexual 2:2	Supercontig_12.1	5395521	A8-1;A8-4	G>A	Dup	Blast,Period	intergenic (Unclassified)	[FGSC2489 x FGSC1363] (mat A)
Sexual 2:2	Supercontig_12.1	5396507	A8-1;A8-4	G>A	Dup	Blast	intergenic (Unclassified)	[FGSC2489 x FGSC1363] (mat A)
Sexual 2:2	Supercontig_12.1	6044364	A8-1;A8-4	G>T	Non-Dup	Non-Dup	synonymous	[FGSC2489 x FGSC1363] (mat A)
Sexual 2:2	Supercontig_12.2	2138990	A8-1;A8-4	C>T	Dup	Blast,Het,Period	intergenic (Unclassified)	FGSC3246 (mat a)
Sexual 2:2	Supercontig_12.2	2146656	A8-1;A8-4	C>T	Dup	Blast,Depth,Het,Period	intergenic (Unclassified)	FGSC3246 (mat a)
Sexual 2:2	Supercontig_12.2	2149197	A8-1;A8-4	C>T	Dup	Blast,Depth,Het,Period	intergenic (Unclassified)	FGSC3246 (mat a)
Sexual 2:2	Supercontig_12.2	2149861	A8-1;A8-4	C>T	Dup	Blast,Het,Period	intergenic (Unclassified)	FGSC3246 (mat a)
Sexual 2:2	Supercontig_12.2	2149932	A8-1;A8-4	C>T	Dup	Blast,Het,Period	intergenic (Unclassified)	FGSC3246 (mat a)
Sexual 2:2	Supercontig_12.2	2149962	A8-1;A8-4	C>T	Dup	Blast,Het,Period	intergenic (Unclassified)	FGSC3246 (mat a)
Sexual 2:2	Supercontig_12.2	2149976	A8-1;A8-4	C>T	Dup	Blast,Het,Period	intergenic (Unclassified)	FGSC3246 (mat a)
Sexual 2:2	Supercontig_12.2	2149995	A8-1;A8-4	C>T	Dup	Blast,Het,Period	intergenic (Unclassified)	FGSC3246 (mat a)
Sexual 2:2	Supercontig_12.2	2150007	A8-1;A8-4	C>T	Dup	Blast,Het,Period	intergenic (Unclassified)	FGSC3246 (mat a)
Sexual 2:2	Supercontig_12.2	2515538	A8-1;A8-4	C>T	Non-Dup	Non-Dup	intron	FGSC3246 (mat a)
Sexual 2:2	Supercontig_12.3	250654	A8-1;A8-4	A>T	Non-Dup	Non-Dup	non-synonymous	FGSC3246 (mat a)
Sexual 2:2	Supercontig_12.3	820673	A8-1;A8-4	A>C	Dup(Centromeric)	Blast	intergenic (Unclassified)	FGSC3246 (mat a)
Sexual 2:2	Supercontig_12.3	921779	A8-1;A8-4	G>A	Dup(Centromeric)	Blast,Period	intergenic (LINE/Tad1)	FGSC3246 (mat a)
Sexual 2:2	Supercontig_12.3	948669	A8-1;A8-4	C>T	Dup(Centromeric)	Blast,Depth,Het,Period	intergenic (LINE/Tad1)	FGSC3246 (mat a)
Sexual 2:2	Supercontig_12.3	956558	A8-1;A8-4	G>A	Dup	Blast,Period	intergenic (LINE/Tad1)	FGSC3246 (mat a)
Sexual 2:2	Supercontig_12.3	956806	A8-1;A8-4	G>A	Dup	Blast,Depth,Het,Period	intergenic (LINE/Tad1)	FGSC3246 (mat a)
Sexual 2:2	Supercontig_12.3	2211490	A8-1;A8-4	A>G	Dup	Blast,Depth,Het,Period	intergenic (Unclassified)	FGSC3246 (mat a)
Sexual 2:2	Supercontig_12.3	2704410	A8-1;A8-4	A>G	Non-Dup	Non-Dup	synonymous	Unassigned
Sexual 2:2	Supercontig_12.4	955154	A8-1;A8-4	A>C	Dup(Centromeric)	Blast	intergenic (Unclassified)	Unassigned
Sexual 2:2	Supercontig_12.4	1472311	A8-1;A8-4	C>T	Dup	Blast,Het,Period	intergenic (Unclassified)	FGSC3246 (mat a)
Sexual 2:2	Supercontig_12.4	1473083	A8-1;A8-4	C>T	Dup	Blast,Het,Period	intergenic (Unclassified)	FGSC3246 (mat a)
Sexual 2:2	Supercontig_12.4	1473099	A8-1;A8-4	C>T	Dup	Blast,Het,Period	intergenic (Unclassified)	FGSC3246 (mat a)
Sexual 2:2	Supercontig_12.4	1473728	A8-1;A8-4	C>T	Dup	Blast,Het,Period	intergenic (Unclassified)	FGSC3246 (mat a)
Sexual 2:2	Supercontig_12.4	1474718	A8-1;A8-4	C>T	Dup	Blast,Depth,Het,Period	intergenic (Unclassified)	FGSC3246 (mat a)
Sexual 2:2	Supercontig_12.4	2356568	A8-1;A8-4	C>T	Dup	Blast,Depth,Het,Period	intergenic (Unclassified)	FGSC3246 (mat a)
Sexual 2:2	Supercontig_12.4	2357966	A8-1;A8-4	C>T	Dup	Blast,Het,Period	intergenic (Unclassified)	FGSC3246 (mat a)
Sexual 2:2	Supercontig_12.4	2358345	A8-1;A8-4	C>T	Dup	Blast,Depth,Het,Period	intergenic (Simple_repeat)	FGSC3246 (mat a)
Sexual 2:2	Supercontig_12.4	2358715	A8-1;A8-4	C>T	Dup	Blast,Depth,Het,Period	intergenic (Unclassified)	FGSC3246 (mat a)
Sexual 2:2	Supercontig_12.4	2374547	A8-1;A8-4	C>T	Dup	Blast,Het,Period	intergenic (Unclassified)	FGSC3246 (mat a)
Sexual 2:2	Supercontig_12.4	2374563	A8-1;A8-4	C>T	Dup	Blast,Het,Period	intergenic (Unclassified)	FGSC3246 (mat a)
Sexual 2:2	Supercontig_12.4	2374682	A8-1;A8-4	C>T	Dup	Blast,Het,Period	intergenic (Unclassified)	FGSC3246 (mat a)
Sexual 2:2	Supercontig_12.4	2374697	A8-1;A8-4	C>T	Dup	Blast,Het,Period	intergenic (Unclassified)	FGSC3246 (mat a)
Sexual 2:2	Supercontig_12.4	2374711	A8-1;A8-4	C>T	Dup	Blast,Depth,Het,Period	intergenic (Unclassified)	FGSC3246 (mat a)
Sexual 2:2	Supercontig_12.4	2374918	A8-1;A8-4	C>T	Dup	Blast,Depth,Het,Period	intergenic (Unclassified)	FGSC3246 (mat a)
Sexual 2:2	Supercontig_12.4	2374992	A8-1;A8-4	C>T	Dup	Blast,Depth,Het,Period	intergenic (Unclassified)	FGSC3246 (mat a)
Sexual 2:2	Supercontig_12.4	2375160	A8-1;A8-4	C>T	Dup	Blast,Het,Period	intergenic (Unclassified)	FGSC3246 (mat a)
Sexual 2:2	Supercontig_12.4	2375168	A8-1;A8-4	C>T	Dup	Blast,Het,Period	intergenic (Unclassified)	FGSC3246 (mat a)
Sexual 2:2	Supercontig_12.4	2722712	A8-1;A8-4	C>T	Dup	Blast,Depth,Het,Period	intergenic (Unclassified)	FGSC3246 (mat a)
Sexual 2:2	Supercontig_12.4	2723766	A8-1;A8-4	C>T	Dup	Blast,Depth,Het,Period	intergenic (Unclassified)	FGSC3246 (mat a)
Sexual 2:2	Supercontig_12.4	2725067	A8-1;A8-4	C>T	Dup	Blast,Depth,Het,Period	intergenic (Unclassified)	FGSC3246 (mat a)
Sexual 2:2	Supercontig_12.4	3807990	A8-1;A8-4	G>T	Non-Dup	Non-Dup	intergenic	FGSC3246 (mat a)
Sexual 2:2	Supercontig_12.4	4281548	A8-1;A8-4	A>G	Dup	Blast,Het,Period	intergenic (Unclassified)	FGSC3246 (mat a)
Sexual 2:2	Supercontig_12.5	1038993	A8-1;A8-4	A>G	Dup(Centromeric)	Blast	intergenic (Unclassified)	FGSC3246 (mat a)
Sexual 2:2	Supercontig_12.5	1302090	A8-1;A8-4	C>T	Non-Dup	Het	intergenic	FGSC3246 (mat a)
Sexual 2:2	Supercontig_12.6	1174777	A8-1;A8-4	C>T	Dup	Blast,Depth,Het,Period	intergenic (Unclassified)	Unassigned
Sexual 2:2	Supercontig_12.6	1174781	A8-1;A8-4	C>T	Dup	Blast,Depth,Het,Period	intergenic (Unclassified)	Unassigned
Sexual 2:2	Supercontig_12.6	1180928	A8-1;A8-4	C>T	Dup	Blast,Depth,Het,Period	intergenic (Unclassified)	Unassigned
Sexual 2:2	Supercontig_12.6	1181240	A8-1;A8-4	C>T	Dup	Blast,Depth,Het,Period	intergenic (Unclassified)	Unassigned
Sexual 2:2	Supercontig_12.6	1186013	A8-1;A8-4	G>A	Dup	Blast,Depth,Het,Period	intergenic (Unclassified)	Unassigned
Sexual 2:2	Supercontig_12.6	1986232	A8-1;A8-4	G>A	Dup	Blast	intergenic (Unclassified)	FGSC3246 (mat a)
Sexual 2:2	Supercontig_12.6	1987158	A8-1;A8-4	G>A	Dup	Blast,Period	intergenic (Unclassified)	FGSC3246 (mat a)
Sexual 2:2	Supercontig_12.6	1987175	A8-1;A8-4	G>A	Dup	Blast,Period	intergenic (Unclassified)	FGSC3246 (mat a)
Sexual 2:2	Supercontig_12.6	1987278	A8-1;A8-4	G>A	Dup	Blast,Depth,Het,Period	intergenic (Unclassified)	FGSC3246 (mat a)
Sexual 2:2	Supercontig_12.6	1987357	A8-1;A8-4	G>A	Dup	Blast,Depth,Het,Period	intergenic (Unclassified)	FGSC3246 (mat a)
Sexual 2:2	Supercontig_12.6	2793752	A8-1;A8-4	C>T	Dup	Blast,Het	intergenic (Unclassified)	FGSC3246 (mat a)
Sexual 2:2	Supercontig_12.6	2793755	A8-1;A8-4	C>T	Dup	Blast,Het	intergenic (Unclassified)	FGSC3246 (mat a)
Sexual 2:2	Supercontig_12.6	2805924	A8-1;A8-4	G>A	Dup	Blast,Depth,Het,Period	intergenic (LINE/Tad1)	FGSC3246 (mat a)
Sexual 2:2	Supercontig_12.6	3503266	A8-1;A8-4	T>G	Near-Dup	Non-Dup	intergenic	Unassigned
Sexual 2:2	Supercontig_12.7	1438071	A8-1;A8-4	C>T	Dup	Blast,Het,Period	intergenic (Unclassified)	FGSC3246 (mat a)
Sexual 2:2	Supercontig_12.7	1438430	A8-1;A8-4	C>T	Dup	Blast,Het,Period	intergenic (Unclassified)	FGSC3246 (mat a)
Sexual 2:2	Supercontig_12.7	2404543	A8-1;A8-4	A>C	Dup	Blast,Period	intergenic (LINE/Tad1)	FGSC3246 (mat a)
Sexual 2:2	Supercontig_12.7	2495903	A8-1;A8-4	T>G	Dup	Blast,Period	intergenic (Unclassified)	FGSC3246 (mat a)
Sexual 2:2	Supercontig_12.7	2801830	A8-1;A8-4	C>T	Dup	Blast	intergenic (Unclassified)	FGSC3246 (mat a)
Sexual 2:2	Supercontig_12.7	2804325	A8-1;A8-4	C>T	Dup	Blast,Period	intergenic (Unclassified)	FGSC3246 (mat a)
Sexual 2:2	Supercontig_12.7	3960670	A8-1;A8-4	T>C	Dup	Blast,Depth	intergenic (Unclassified)	FGSC3246 (mat a)
Sexual 2:2	Supercontig_12.7	4169216	A8-1;A8-4	C>T	Non-Dup	Non-Dup	non-synonymous	FGSC3246 (mat a)
Sexual 2:2	Supercontig_12.7	4243446	A8-1;A8-4	G>A	Dup	Blast,Depth,Het,Period	intergenic (LINE/Tad1)	FGSC3246 (mat a)
Sexual 2:2	Supercontig_12.1	3532239	A8-2;A8-3	T>G	Non-Dup	Non-Dup	non-synonymous	Unassigned
Sexual 2:2	Supercontig_12.1	3606854	A8-2;A8-3	T>C	Dup	Blast	intergenic (Unclassified)	Unassigned
Sexual 2:2	Supercontig_12.1	3806547	A8-2;A8-3	A>G	Dup(Centromeric)	Blast,Het,Period	intergenic (Unclassified)	FGSC3246 (mat a)
Sexual 2:2	Supercontig_12.1	4698599	A8-2;A8-3	G>C	Non-Dup	Het	intergenic	FGSC3246 (mat a)
Sexual 2:2	Supercontig_12.1	4925986	A8-2;A8-3	A>G	Non-Dup	Non-Dup	UTR	FGSC3246 (mat a)
Sexual 2:2	Supercontig_12.1	6350515	A8-2;A8-3	C>G	Non-Dup	Non-Dup	synonymous	FGSC3246 (mat a)
Sexual 2:2	Supercontig_12.1	7020688	A8-2;A8-3	T>C	Non-Dup	Depth	synonymous	Unassigned
Sexual 2:2	Supercontig_12.2	2903419	A8-2;A8-3	C>T	Dup	Blast,Het	intergenic (Unclassified)	[FGSC2489 x FGSC1363] (mat A)
Sexual 2:2	Supercontig_12.2	2903977	A8-2;A8-3	C>T	Dup	Blast	intergenic (Unclassified)	[FGSC2489 x FGSC1363] (mat A)
Sexual 2:2	Supercontig_12.2	2904195	A8-2;A8-3	C>T	Dup	Blast	intergenic (Unclassified)	[FGSC2489 x FGSC1363] (mat A)
Sexual 2:2	Supercontig_12.2	2904205	A8-2;A8-3	C>T	Dup	Blast	intergenic (Unclassified)	[FGSC2489 x FGSC1363] (mat A)
Sexual 2:2	Supercontig_12.2	2904210	A8-2;A8-3	C>T	Dup	Blast	intergenic (Unclassified)	[FGSC2489 x FGSC1363] (mat A)
Sexual 2:2	Supercontig_12.2	2904232	A8-2;A8-3	C>T	Dup	Blast	intergenic (Unclassified)	[FGSC2489 x FGSC1363] (mat A)
Sexual 2:2	Supercontig_12.2	2920581	A8-2;A8-3	C>T	Dup	Blast,Het	intergenic (Unclassified)	Unassigned
Sexual 2:2	Supercontig_12.3	748934	A8-2;A8-3	G>A	Dup(Centromeric)	Blast,Depth,Het,Period	intergenic (LINE/Tad1)	[FGSC2489 x FGSC1363] (mat A)
Sexual 2:2	Supercontig_12.3	946222	A8-2;A8-3	G>A	Dup(Centromeric)	Blast,Depth,Period	intergenic (LINE/Tad1)	[FGSC2489 x FGSC1363] (mat A)
Sexual 2:2	Supercontig_12.3	946317	A8-2;A8-3	G>A	Dup(Centromeric)	Blast,Depth,Het,Period	intergenic (LINE/Tad1)	[FGSC2489 x FGSC1363] (mat A)
Sexual 2:2	Supercontig_12.3	1475481	A8-2;A8-3	T>G	Non-Dup	Non-Dup	intergenic	[FGSC2489 x FGSC1363] (mat A)
Sexual 2:2	Supercontig_12.3	2185553	A8-2;A8-3	C>T	Dup	Blast,Depth,Het,Period	intergenic (Unclassified)	[FGSC2489 x FGSC1363] (mat A)
Sexual 2:2	Supercontig_12.4	1468819	A8-2;A8-3	C>T	Dup	Blast,Depth,Het,Period	intergenic (Unclassified)	[FGSC2489 x FGSC1363] (mat A)
Sexual 2:2	Supercontig_12.4	1468893	A8-2;A8-3	C>T	Dup	Blast,Het,Period	intergenic (Unclassified)	[FGSC2489 x FGSC1363] (mat A)
Sexual 2:2	Supercontig_12.4	1468902	A8-2;A8-3	C>T	Dup	Blast,Het,Period	intergenic (Unclassified)	[FGSC2489 x FGSC1363] (mat A)
Sexual 2:2	Supercontig_12.4	1469720	A8-2;A8-3	C>T	Dup	Blast,Depth,Het,Period	intergenic (Unclassified)	[FGSC2489 x FGSC1363] (mat A)
Sexual 2:2	Supercontig_12.4	1469869	A8-2;A8-3	C>T	Dup	Blast,Depth,Het,Period	intergenic (Unclassified)	[FGSC2489 x FGSC1363] (mat A)
Sexual 2:2	Supercontig_12.4	1469913	A8-2;A8-3	C>T	Dup	Blast,Depth,Het,Period	intergenic (Unclassified)	[FGSC2489 x FGSC1363] (mat A)
Sexual 2:2	Supercontig_12.4	1470295	A8-2;A8-3	C>T	Dup	Blast,Het,Period	intergenic (Unclassified)	[FGSC2489 x FGSC1363] (mat A)
Sexual 2:2	Supercontig_12.4	1470305	A8-2;A8-3	C>T	Dup	Blast,Het,Period	intergenic (Unclassified)	[FGSC2489 x FGSC1363] (mat A)
Sexual 2:2	Supercontig_12.4	1470411	A8-2;A8-3	C>T	Dup	Blast,Het,Period	intergenic (Unclassified)	[FGSC2489 x FGSC1363] (mat A)
Sexual 2:2	Supercontig_12.4	1470419	A8-2;A8-3	C>T	Dup	Blast,Het,Period	intergenic (Unclassified)	[FGSC2489 x FGSC1363] (mat A)
Sexual 2:2	Supercontig_12.4	1470751	A8-2;A8-3	C>T	Dup	Blast,Het,Period	intergenic (Unclassified)	[FGSC2489 x FGSC1363] (mat A)
Sexual 2:2	Supercontig_12.4	1470843	A8-2;A8-3	C>T	Dup	Blast,Het,Period	intergenic (Unclassified)	[FGSC2489 x FGSC1363] (mat A)
Sexual 2:2	Supercontig_12.4	1472180	A8-2;A8-3	C>T	Dup	Blast,Period	intergenic (Unclassified)	[FGSC2489 x FGSC1363] (mat A)
Sexual 2:2	Supercontig_12.4	1472305	A8-2;A8-3	C>T	Dup	Blast,Het,Period	intergenic (Unclassified)	[FGSC2489 x FGSC1363] (mat A)
Sexual 2:2	Supercontig_12.4	1472330	A8-2;A8-3	C>T	Dup	Blast,Het,Period	intergenic (Unclassified)	[FGSC2489 x FGSC1363] (mat A)
Sexual 2:2	Supercontig_12.4	1474762	A8-2;A8-3	C>T	Dup	Blast,Depth,Het,Period	intergenic (Unclassified)	[FGSC2489 x FGSC1363] (mat A)
Sexual 2:2	Supercontig_12.4	1474853	A8-2;A8-3	C>T	Dup	Blast,Depth,Het,Period	intergenic (Unclassified)	[FGSC2489 x FGSC1363] (mat A)
Sexual 2:2	Supercontig_12.4	1474883	A8-2;A8-3	C>T	Dup	Blast,Depth,Het	intergenic (Unclassified)	[FGSC2489 x FGSC1363] (mat A)
Sexual 2:2	Supercontig_12.4	1474908	A8-2;A8-3	C>T	Dup	Blast,Depth,Het	intergenic (Unclassified)	[FGSC2489 x FGSC1363] (mat A)
Sexual 2:2	Supercontig_12.4	1475250	A8-2;A8-3	C>T	Dup	Blast,Depth,Het,Period	intergenic (Simple_repeat)	[FGSC2489 x FGSC1363] (mat A)
Sexual 2:2	Supercontig_12.4	2719858	A8-2;A8-3	C>T	Dup	Blast,Depth,Het,Period	intergenic (Unclassified)	[FGSC2489 x FGSC1363] (mat A)
Sexual 2:2	Supercontig_12.4	2719864	A8-2;A8-3	C>T	Dup	Blast,Depth,Het,Period	intergenic (Unclassified)	[FGSC2489 x FGSC1363] (mat A)
Sexual 2:2	Supercontig_12.4	2720128	A8-2;A8-3	C>T	Dup	Blast,Depth,Het	intergenic (Unclassified)	[FGSC2489 x FGSC1363] (mat A)
Sexual 2:2	Supercontig_12.4	2720169	A8-2;A8-3	C>T	Dup	Blast,Depth,Het	intergenic (Unclassified)	[FGSC2489 x FGSC1363] (mat A)
Sexual 2:2	Supercontig_12.4	2720248	A8-2;A8-3	C>T	Dup	Blast,Depth,Het	intergenic (Unclassified)	[FGSC2489 x FGSC1363] (mat A)
Sexual 2:2	Supercontig_12.4	2720332	A8-2;A8-3	C>T	Dup	Blast,Depth,Het,Period	intergenic (Unclassified)	[FGSC2489 x FGSC1363] (mat A)
Sexual 2:2	Supercontig_12.4	2723388	A8-2;A8-3	C>T	Dup	Blast,Depth,Het,Period	intergenic (Unclassified)	[FGSC2489 x FGSC1363] (mat A)
Sexual 2:2	Supercontig_12.4	2723391	A8-2;A8-3	C>T	Dup	Blast,Depth,Het,Period	intergenic (Unclassified)	[FGSC2489 x FGSC1363] (mat A)
Sexual 2:2	Supercontig_12.4	2723505	A8-2;A8-3	C>T	Dup	Blast,Het,Period	intergenic (Unclassified)	[FGSC2489 x FGSC1363] (mat A)
Sexual 2:2	Supercontig_12.4	2724308	A8-2;A8-3	C>T	Dup	Blast,Depth,Het,Period	intergenic (Unclassified)	[FGSC2489 x FGSC1363] (mat A)
Sexual 2:2	Supercontig_12.4	2724356	A8-2;A8-3	C>T	Dup	Blast,Depth,Het,Period	intergenic (Unclassified)	[FGSC2489 x FGSC1363] (mat A)
Sexual 2:2	Supercontig_12.4	2725202	A8-2;A8-3	C>T	Dup	Blast,Depth,Het,Period	intergenic (Unclassified)	[FGSC2489 x FGSC1363] (mat A)
Sexual 2:2	Supercontig_12.4	4274663	A8-2;A8-3	G>A	Dup	Blast,Het,Period	intergenic (Unclassified)	[FGSC2489 x FGSC1363] (mat A)
Sexual 2:2	Supercontig_12.4	4643535	A8-2;A8-3	G>A	Dup	Blast,Het,Period	intergenic (Unclassified)	[FGSC2489 x FGSC1363] (mat A)
Sexual 2:2	Supercontig_12.4	4657039	A8-2;A8-3	G>A	Dup	Blast,Het,Period	intergenic (Unclassified)	[FGSC2489 x FGSC1363] (mat A)
Sexual 2:2	Supercontig_12.4	4657493	A8-2;A8-3	G>A	Dup	Blast,Depth,Het	intergenic (Unclassified)	[FGSC2489 x FGSC1363] (mat A)
Sexual 2:2	Supercontig_12.4	4657494	A8-2;A8-3	G>A	Dup	Blast,Depth,Het	intergenic (Unclassified)	[FGSC2489 x FGSC1363] (mat A)
Sexual 2:2	Supercontig_12.4	4657509	A8-2;A8-3	G>A	Dup	Blast,Depth,Het	intergenic (Unclassified)	[FGSC2489 x FGSC1363] (mat A)
Sexual 2:2	Supercontig_12.5	3919823	A8-2;A8-3	G>A	Dup	Blast,Het,Period	intergenic (Unclassified)	[FGSC2489 x FGSC1363] (mat A)
Sexual 2:2	Supercontig_12.5	3919825	A8-2;A8-3	G>A	Dup	Blast,Het,Period	intergenic (Unclassified)	[FGSC2489 x FGSC1363] (mat A)
Sexual 2:2	Supercontig_12.5	3920271	A8-2;A8-3	G>A	Dup	Blast,Het,Period	intergenic (Unclassified)	[FGSC2489 x FGSC1363] (mat A)
Sexual 2:2	Supercontig_12.5	4036848	A8-2;A8-3	G>A	Dup	Blast,Depth,Het,Period	intergenic (Unclassified)	[FGSC2489 x FGSC1363] (mat A)
Sexual 2:2	Supercontig_12.5	4039447	A8-2;A8-3	G>A	Dup	Blast,Het,Period	intergenic (Unclassified)	[FGSC2489 x FGSC1363] (mat A)
Sexual 2:2	Supercontig_12.5	4039545	A8-2;A8-3	G>A	Dup	Blast,Het,Period	intergenic (Unclassified)	[FGSC2489 x FGSC1363] (mat A)
Sexual 2:2	Supercontig_12.5	4039551	A8-2;A8-3	G>A	Dup	Blast,Het,Period	intergenic (Unclassified)	[FGSC2489 x FGSC1363] (mat A)
Sexual 2:2	Supercontig_12.5	4039566	A8-2;A8-3	G>A	Dup	Blast,Het,Period	intergenic (Unclassified)	[FGSC2489 x FGSC1363] (mat A)
Sexual 2:2	Supercontig_12.5	4042244	A8-2;A8-3	G>A	Dup	Blast,Het,Period	intergenic (Unclassified)	[FGSC2489 x FGSC1363] (mat A)
Sexual 2:2	Supercontig_12.5	4042608	A8-2;A8-3	G>A	Dup	Blast,Het,Period	intergenic (Unclassified)	[FGSC2489 x FGSC1363] (mat A)
Sexual 2:2	Supercontig_12.6	2945840	A8-2;A8-3	G>A	Dup(Centromeric)	Blast,Depth,Het,Period	intergenic (LINE/Tad1)	[FGSC2489 x FGSC1363] (mat A)
Sexual 2:2	Supercontig_12.1	195390	A8-2;A8-4	G>C	Non-Dup	Non-Dup	intergenic	FGSC3246 (mat a)
Sexual 2:2	Supercontig_12.1	279183	A8-2;A8-4	G>A	Dup	Blast,Depth,Het,Period	intergenic (Unclassified)	FGSC3246 (mat a)
Sexual 2:2	Supercontig_12.1	280158	A8-2;A8-4	G>A	Dup	Blast,Het,Period	intergenic (Unclassified)	FGSC3246 (mat a)
Sexual 2:2	Supercontig_12.1	281016	A8-2;A8-4	G>A	Dup	Blast,Het,Period	intergenic (Unclassified)	FGSC3246 (mat a)
Sexual 2:2	Supercontig_12.1	282667	A8-2;A8-4	G>A	Dup	Blast,Het,Period	intergenic (Unclassified)	FGSC3246 (mat a)
Sexual 2:2	Supercontig_12.1	282739	A8-2;A8-4	G>A	Dup	Blast,Period	intergenic (Unclassified)	FGSC3246 (mat a)
Sexual 2:2	Supercontig_12.1	283702	A8-2;A8-4	G>A	Dup	Blast,Het,Period	intergenic (Unclassified)	FGSC3246 (mat a)
Sexual 2:2	Supercontig_12.1	283829	A8-2;A8-4	G>A	Dup	Blast,Het,Period	intergenic (Unclassified)	FGSC3246 (mat a)
Sexual 2:2	Supercontig_12.2	3305005	A8-2;A8-4	C>T	Dup	Blast,Depth,Het,Period	intergenic (Unclassified)	[FGSC2489 x FGSC1363] (mat A)
Sexual 2:2	Supercontig_12.2	3305046	A8-2;A8-4	C>T	Dup	Blast,Depth,Het,Period	intergenic (Unclassified)	[FGSC2489 x FGSC1363] (mat A)
Sexual 2:2	Supercontig_12.2	3305404	A8-2;A8-4	C>T	Dup	Blast,Depth,Het,Period	intergenic (Unclassified)	[FGSC2489 x FGSC1363] (mat A)
Sexual 2:2	Supercontig_12.2	3305406	A8-2;A8-4	C>T	Dup	Blast,Depth,Het,Period	intergenic (Unclassified)	[FGSC2489 x FGSC1363] (mat A)
Sexual 2:2	Supercontig_12.2	3305467	A8-2;A8-4	C>T	Dup	Blast,Depth,Het,Period	intergenic (Unclassified)	[FGSC2489 x FGSC1363] (mat A)
Sexual 2:2	Supercontig_12.2	3305536	A8-2;A8-4	C>T	Dup	Blast,Depth,Het,Period	intergenic (Unclassified)	[FGSC2489 x FGSC1363] (mat A)
Sexual 2:2	Supercontig_12.2	3305569	A8-2;A8-4	C>T	Dup	Blast,Depth,Het,Period	intergenic (Unclassified)	[FGSC2489 x FGSC1363] (mat A)
Sexual 2:2	Supercontig_12.2	3305669	A8-2;A8-4	C>T	Dup	Blast,Depth,Het,Period	intergenic (Unclassified)	[FGSC2489 x FGSC1363] (mat A)
Sexual 2:2	Supercontig_12.2	3305730	A8-2;A8-4	C>T	Dup	Blast,Depth,Het,Period	intergenic (Unclassified)	[FGSC2489 x FGSC1363] (mat A)
Sexual 2:2	Supercontig_12.2	3306167	A8-2;A8-4	C>T	Dup	Blast,Depth,Het,Period	intergenic (Unclassified)	[FGSC2489 x FGSC1363] (mat A)
Sexual 2:2	Supercontig_12.2	3306216	A8-2;A8-4	C>T	Dup	Blast,Depth,Het,Period	intergenic (Unclassified)	[FGSC2489 x FGSC1363] (mat A)
Sexual 2:2	Supercontig_12.2	3306366	A8-2;A8-4	C>T	Dup	Blast,Depth,Het,Period	intergenic (Unclassified)	[FGSC2489 x FGSC1363] (mat A)
Sexual 2:2	Supercontig_12.2	3306725	A8-2;A8-4	C>T	Dup	Blast,Depth,Het,Period	intergenic (Unclassified)	[FGSC2489 x FGSC1363] (mat A)
Sexual 2:2	Supercontig_12.2	3306850	A8-2;A8-4	C>T	Dup	Blast,Depth,Het,Period	intergenic (Unclassified)	[FGSC2489 x FGSC1363] (mat A)
Sexual 2:2	Supercontig_12.2	3307125	A8-2;A8-4	C>T	Dup	Blast,Het,Period	intergenic (Unclassified)	[FGSC2489 x FGSC1363] (mat A)
Sexual 2:2	Supercontig_12.2	3307204	A8-2;A8-4	C>T	Dup	Blast,Depth,Het,Period	intergenic (Simple_repeat)	[FGSC2489 x FGSC1363] (mat A)
Sexual 2:2	Supercontig_12.2	3307239	A8-2;A8-4	C>T	Dup	Blast,Depth,Het,Period	intergenic (Unclassified)	[FGSC2489 x FGSC1363] (mat A)
Sexual 2:2	Supercontig_12.2	3307246	A8-2;A8-4	C>T	Dup	Blast,Depth,Het,Period	intergenic (Unclassified)	[FGSC2489 x FGSC1363] (mat A)
Sexual 2:2	Supercontig_12.2	3307261	A8-2;A8-4	C>T	Dup	Blast,Depth,Het,Period	intergenic (Unclassified)	[FGSC2489 x FGSC1363] (mat A)
Sexual 2:2	Supercontig_12.2	3307341	A8-2;A8-4	C>T	Dup	Blast,Depth,Het,Period	intergenic (Unclassified)	[FGSC2489 x FGSC1363] (mat A)
Sexual 2:2	Supercontig_12.2	3307358	A8-2;A8-4	C>T	Dup	Blast,Depth,Het,Period	intergenic (Unclassified)	[FGSC2489 x FGSC1363] (mat A)
Sexual 2:2	Supercontig_12.2	3307388	A8-2;A8-4	C>T	Dup	Blast,Depth,Het,Period	intergenic (Unclassified)	[FGSC2489 x FGSC1363] (mat A)
Sexual 2:2	Supercontig_12.2	3307419	A8-2;A8-4	C>T	Dup	Blast,Depth,Het,Period	intergenic (Unclassified)	[FGSC2489 x FGSC1363] (mat A)
Sexual 2:2	Supercontig_12.2	3307434	A8-2;A8-4	C>T	Dup	Blast,Depth,Het,Period	intergenic (Unclassified)	[FGSC2489 x FGSC1363] (mat A)
Sexual 2:2	Supercontig_12.2	3307445	A8-2;A8-4	C>T	Dup	Blast,Depth,Het,Period	intergenic (Unclassified)	[FGSC2489 x FGSC1363] (mat A)
Sexual 2:2	Supercontig_12.2	3307473	A8-2;A8-4	C>T	Dup	Blast,Depth,Het,Period	intergenic (Unclassified)	[FGSC2489 x FGSC1363] (mat A)
Sexual 2:2	Supercontig_12.2	3307504	A8-2;A8-4	C>T	Dup	Blast,Depth,Het,Period	intergenic (Unclassified)	[FGSC2489 x FGSC1363] (mat A)
Sexual 2:2	Supercontig_12.2	3308232	A8-2;A8-4	C>T	Dup	Blast,Depth,Het,Period	intergenic (Unclassified)	[FGSC2489 x FGSC1363] (mat A)
Sexual 2:2	Supercontig_12.2	3308361	A8-2;A8-4	C>T	Dup	Blast,Depth,Het,Period	intergenic (Unclassified)	[FGSC2489 x FGSC1363] (mat A)
Sexual 2:2	Supercontig_12.2	3308381	A8-2;A8-4	C>T	Dup	Blast,Depth,Het,Period	intergenic (Unclassified)	[FGSC2489 x FGSC1363] (mat A)
Sexual 2:2	Supercontig_12.2	3317333	A8-2;A8-4	C>T	Dup	Blast,Het,Period	intergenic (Unclassified)	[FGSC2489 x FGSC1363] (mat A)
Sexual 2:2	Supercontig_12.2	3317356	A8-2;A8-4	C>T	Dup	Blast,Het,Period	intergenic (Unclassified)	[FGSC2489 x FGSC1363] (mat A)
Sexual 2:2	Supercontig_12.2	3604092	A8-2;A8-4	C>T	Dup	Blast,Depth,Het,Period	intergenic (Unclassified)	[FGSC2489 x FGSC1363] (mat A)
Sexual 2:2	Supercontig_12.2	3604700	A8-2;A8-4	C>T	Dup	Blast,Het,Period	intergenic (Unclassified)	[FGSC2489 x FGSC1363] (mat A)
Sexual 2:2	Supercontig_12.2	3677694	A8-2;A8-4	G>A	Dup	Blast,Het,Period	intergenic (Unclassified)	[FGSC2489 x FGSC1363] (mat A)
Sexual 2:2	Supercontig_12.2	3696112	A8-2;A8-4	C>T	Dup	Blast,Depth,Het,Period	intergenic (Unclassified)	[FGSC2489 x FGSC1363] (mat A)
Sexual 2:2	Supercontig_12.2	3696126	A8-2;A8-4	C>T	Dup	Blast,Depth,Het,Period	intergenic (Unclassified)	[FGSC2489 x FGSC1363] (mat A)
Sexual 2:2	Supercontig_12.2	3696145	A8-2;A8-4	C>T	Dup	Blast,Depth,Het,Period	intergenic (Unclassified)	[FGSC2489 x FGSC1363] (mat A)
Sexual 2:2	Supercontig_12.2	3696260	A8-2;A8-4	C>T	Dup	Blast,Depth,Het,Period	intergenic (Unclassified)	[FGSC2489 x FGSC1363] (mat A)
Sexual 2:2	Supercontig_12.2	3696901	A8-2;A8-4	C>T	Dup	Blast,Depth,Het,Period	intergenic (Unclassified)	[FGSC2489 x FGSC1363] (mat A)
Sexual 2:2	Supercontig_12.2	3697662	A8-2;A8-4	C>T	Dup	Blast,Depth,Period	intergenic (Unclassified)	[FGSC2489 x FGSC1363] (mat A)
Sexual 2:2	Supercontig_12.5	6389835	A8-3;A8-4	C>T	Dup	Blast,Period	intergenic (Unclassified)	[FGSC2489 x FGSC1363] (mat A)
Sexual 2:2	Supercontig_12.5	6389933	A8-3;A8-4	C>T	Dup	Blast,Period	intergenic (Unclassified)	[FGSC2489 x FGSC1363] (mat A)
Sexual 2:2	Supercontig_12.5	6390035	A8-3;A8-4	C>T	Dup	Blast,Period	intergenic (Unclassified)	[FGSC2489 x FGSC1363] (mat A)
Sexual 2:2	Supercontig_12.5	6390622	A8-3;A8-4	C>T	Dup	Blast,Het	intergenic (Unclassified)	[FGSC2489 x FGSC1363] (mat A)
Sexual 2:2	Supercontig_12.5	6390711	A8-3;A8-4	C>T	Dup	Blast,Het	intergenic (Unclassified)	[FGSC2489 x FGSC1363] (mat A)
Sexual 2:2	Supercontig_12.5	6390973	A8-3;A8-4	C>T	Dup	Blast	intergenic (Unclassified)	[FGSC2489 x FGSC1363] (mat A)
Sexual 2:2	Supercontig_12.5	6391075	A8-3;A8-4	C>T	Dup	Blast	intergenic (Unclassified)	[FGSC2489 x FGSC1363] (mat A)
Sexual 2:2	Supercontig_12.5	6391224	A8-3;A8-4	C>T	Dup	Blast,Het	intergenic (Unclassified)	[FGSC2489 x FGSC1363] (mat A)
Sexual 2:2	Supercontig_12.5	6391248	A8-3;A8-4	C>T	Dup	Blast,Het	intergenic (Unclassified)	[FGSC2489 x FGSC1363] (mat A)
Sexual 2:2	Supercontig_12.5	6391416	A8-3;A8-4	C>T	Dup	Blast	intergenic (Unclassified)	[FGSC2489 x FGSC1363] (mat A)
Sexual 2:2	Supercontig_12.1	3979120	A9-1;A9-2	G>A	Dup	Blast,Het,Period	intergenic (Unclassified)	[FGSC2489 x FGSC1363] (mat A)
Sexual 2:2	Supercontig_12.1	3979526	A9-1;A9-2	G>A	Dup	Blast,Period	intergenic (Unclassified)	[FGSC2489 x FGSC1363] (mat A)
Sexual 2:2	Supercontig_12.1	3979562	A9-1;A9-2	G>A	Dup	Blast,Period	intergenic (Unclassified)	[FGSC2489 x FGSC1363] (mat A)
Sexual 2:2	Supercontig_12.1	3979584	A9-1;A9-2	G>A	Dup	Blast,Period	intergenic (Unclassified)	[FGSC2489 x FGSC1363] (mat A)
Sexual 2:2	Supercontig_12.1	3979622	A9-1;A9-2	G>A	Dup	Blast,Period	intergenic (Unclassified)	[FGSC2489 x FGSC1363] (mat A)
Sexual 2:2	Supercontig_12.1	3979643	A9-1;A9-2	G>A	Dup	Blast,Period	intergenic (Unclassified)	[FGSC2489 x FGSC1363] (mat A)
Sexual 2:2	Supercontig_12.1	3979705	A9-1;A9-2	G>A	Dup	Blast,Period	intergenic (Unclassified)	[FGSC2489 x FGSC1363] (mat A)
Sexual 2:2	Supercontig_12.1	3980079	A9-1;A9-2	G>A	Dup	Blast,Het,Period	intergenic (Unclassified)	[FGSC2489 x FGSC1363] (mat A)
Sexual 2:2	Supercontig_12.1	3980103	A9-1;A9-2	G>A	Dup	Blast,Het,Period	intergenic (Unclassified)	[FGSC2489 x FGSC1363] (mat A)
Sexual 2:2	Supercontig_12.1	3980256	A9-1;A9-2	G>A	Dup	Blast,Het	intergenic (Unclassified)	[FGSC2489 x FGSC1363] (mat A)
Sexual 2:2	Supercontig_12.1	3980347	A9-1;A9-2	G>A	Dup	Blast,Het	intergenic (Unclassified)	[FGSC2489 x FGSC1363] (mat A)
Sexual 2:2	Supercontig_12.1	3980362	A9-1;A9-2	G>A	Dup	Blast,Het	intergenic (Unclassified)	[FGSC2489 x FGSC1363] (mat A)
Sexual 2:2	Supercontig_12.1	3980580	A9-1;A9-2	G>A	Dup	Blast,Het,Period	intergenic (Unclassified)	[FGSC2489 x FGSC1363] (mat A)
Sexual 2:2	Supercontig_12.1	3980916	A9-1;A9-2	G>A	Dup	Blast	intergenic (Unclassified)	[FGSC2489 x FGSC1363] (mat A)
Sexual 2:2	Supercontig_12.1	3980927	A9-1;A9-2	G>A	Dup	Blast	intergenic (Unclassified)	[FGSC2489 x FGSC1363] (mat A)
Sexual 2:2	Supercontig_12.1	3980950	A9-1;A9-2	G>A	Dup	Blast	intergenic (Unclassified)	[FGSC2489 x FGSC1363] (mat A)
Sexual 2:2	Supercontig_12.1	3981009	A9-1;A9-2	G>A	Dup	Blast	intergenic (Unclassified)	[FGSC2489 x FGSC1363] (mat A)
Sexual 2:2	Supercontig_12.1	3981297	A9-1;A9-2	G>A	Dup	Blast,Het	intergenic (Unclassified)	[FGSC2489 x FGSC1363] (mat A)
Sexual 2:2	Supercontig_12.1	6044364	A9-1;A9-2	G>T	Non-Dup	Non-Dup	synonymous	[FGSC2489 x FGSC1363] (mat A)
Sexual 2:2	Supercontig_12.1	6332060	A9-1;A9-2	C>T	Dup	Blast	intergenic (Unclassified)	[FGSC2489 x FGSC1363] (mat A)
Sexual 2:2	Supercontig_12.3	62344	A9-1;A9-2	G>A	Dup	Blast	intergenic (Unclassified)	[FGSC2489 x FGSC1363] (mat A)
Sexual 2:2	Supercontig_12.3	62353	A9-1;A9-2	G>A	Dup	Blast	intergenic (Unclassified)	[FGSC2489 x FGSC1363] (mat A)
Sexual 2:2	Supercontig_12.3	62749	A9-1;A9-2	G>A	Dup	Blast	intergenic (Unclassified)	[FGSC2489 x FGSC1363] (mat A)
Sexual 2:2	Supercontig_12.3	62896	A9-1;A9-2	G>A	Dup	Blast,Het,Period	intergenic (Unclassified)	[FGSC2489 x FGSC1363] (mat A)
Sexual 2:2	Supercontig_12.3	62918	A9-1;A9-2	G>A	Dup	Blast,Het,Period	intergenic (Unclassified)	[FGSC2489 x FGSC1363] (mat A)
Sexual 2:2	Supercontig_12.3	63007	A9-1;A9-2	G>A	Dup	Blast,Het,Period	intergenic (Unclassified)	[FGSC2489 x FGSC1363] (mat A)
Sexual 2:2	Supercontig_12.3	63023	A9-1;A9-2	G>A	Dup	Blast,Het,Period	intergenic (Unclassified)	[FGSC2489 x FGSC1363] (mat A)
Sexual 2:2	Supercontig_12.3	63370	A9-1;A9-2	G>A	Dup	Blast,Het	intergenic (Unclassified)	[FGSC2489 x FGSC1363] (mat A)
Sexual 2:2	Supercontig_12.3	63385	A9-1;A9-2	G>A	Dup	Blast,Het	intergenic (Unclassified)	[FGSC2489 x FGSC1363] (mat A)
Sexual 2:2	Supercontig_12.3	63449	A9-1;A9-2	G>A	Dup	Blast,Het	intergenic (Unclassified)	[FGSC2489 x FGSC1363] (mat A)
Sexual 2:2	Supercontig_12.3	63528	A9-1;A9-2	G>A	Dup	Blast,Het	intergenic (Unclassified)	[FGSC2489 x FGSC1363] (mat A)
Sexual 2:2	Supercontig_12.3	63552	A9-1;A9-2	G>A	Dup	Blast,Het	intergenic (Unclassified)	[FGSC2489 x FGSC1363] (mat A)
Sexual 2:2	Supercontig_12.3	63567	A9-1;A9-2	G>A	Dup	Blast,Het	intergenic (Unclassified)	[FGSC2489 x FGSC1363] (mat A)
Sexual 2:2	Supercontig_12.3	63570	A9-1;A9-2	G>A	Dup	Blast,Het	intergenic (Unclassified)	[FGSC2489 x FGSC1363] (mat A)
Sexual 2:2	Supercontig_12.3	63907	A9-1;A9-2	G>A	Dup	Blast,Depth	intergenic (Unclassified)	[FGSC2489 x FGSC1363] (mat A)
Sexual 2:2	Supercontig_12.3	63950	A9-1;A9-2	G>A	Dup	Blast,Depth,Period	intergenic (Unclassified)	[FGSC2489 x FGSC1363] (mat A)
Sexual 2:2	Supercontig_12.3	63974	A9-1;A9-2	G>A	Dup	Blast,Depth,Period	intergenic (Unclassified)	[FGSC2489 x FGSC1363] (mat A)
Sexual 2:2	Supercontig_12.3	64103	A9-1;A9-2	G>A	Dup	Blast,Het,Period	intergenic (Unclassified)	[FGSC2489 x FGSC1363] (mat A)
Sexual 2:2	Supercontig_12.3	64117	A9-1;A9-2	G>A	Dup	Blast,Het,Period	intergenic (Unclassified)	[FGSC2489 x FGSC1363] (mat A)
Sexual 2:2	Supercontig_12.3	5080420	A9-1;A9-2	G>A	Dup	Blast,Period	intergenic (Unclassified)	FGSC3246 (mat a)
Sexual 2:2	Supercontig_12.3	5080467	A9-1;A9-2	G>A	Dup	Blast,Period	intergenic (Unclassified)	FGSC3246 (mat a)
Sexual 2:2	Supercontig_12.3	5080546	A9-1;A9-2	G>A	Dup	Blast,Period	intergenic (Unclassified)	FGSC3246 (mat a)
Sexual 2:2	Supercontig_12.4	955154	A9-1;A9-2	A>C	Dup(Centromeric)	Blast	intergenic (Unclassified)	FGSC3246 (mat a)
Sexual 2:2	Supercontig_12.4	3807990	A9-1;A9-2	G>T	Non-Dup	Non-Dup	intergenic	FGSC3246 (mat a)
Sexual 2:2	Supercontig_12.4	4281548	A9-1;A9-2	A>G	Dup	Blast,Het,Period	intergenic (Unclassified)	FGSC3246 (mat a)
Sexual 2:2	Supercontig_12.4	5216316	A9-1;A9-2	C>T	Dup	Blast,Period	intergenic (LINE/Tad1)	FGSC3246 (mat a)
Sexual 2:2	Supercontig_12.5	260185	A9-1;A9-2	C>T	Dup	Blast	intergenic (Unclassified)	FGSC3246 (mat a)
Sexual 2:2	Supercontig_12.5	1038993	A9-1;A9-2	A>G	Dup(Centromeric)	Blast	intergenic (Unclassified)	FGSC3246 (mat a)
Sexual 2:2	Supercontig_12.7	2404543	A9-1;A9-2	A>C	Dup	Blast,Period	intergenic (LINE/Tad1)	FGSC3246 (mat a)
Sexual 2:2	Supercontig_12.7	2495903	A9-1;A9-2	T>G	Dup	Blast,Period	intergenic (Unclassified)	FGSC3246 (mat a)
Sexual 2:2	Supercontig_12.7	3960670	A9-1;A9-2	T>C	Dup	Blast,Depth	intergenic (Unclassified)	FGSC3246 (mat a)
Sexual 2:2	Supercontig_12.7	4169216	A9-1;A9-2	C>T	Non-Dup	Non-Dup	non-synonymous	FGSC3246 (mat a)
Sexual 2:2	Supercontig_12.7	4238191	A9-1;A9-2	C>T	Dup	Blast,Period	intergenic (LINE/Tad1)	FGSC3246 (mat a)
Sexual 2:2	Supercontig_12.7	4241655	A9-1;A9-2	C>T	Dup	Blast,Depth,Het,Period	intergenic (LINE/Tad1)	FGSC3246 (mat a)
Sexual 2:2	Supercontig_12.7	4242644	A9-1;A9-2	C>T	Dup	Blast,Depth,Het,Period	intergenic (LINE/Tad1)	FGSC3246 (mat a)
Sexual 2:2	Supercontig_12.7	4243745	A9-1;A9-2	C>T	Dup	Blast,Het,Period	intergenic (LINE/Tad1)	FGSC3246 (mat a)
Sexual 2:2	Supercontig_12.7	4243887	A9-1;A9-2	C>T	Dup	Blast,Depth,Het,Period	intergenic (LINE/Tad1)	FGSC3246 (mat a)
Sexual 2:2	Supercontig_12.7	4243974	A9-1;A9-2	C>T	Dup	Blast,Depth,Het,Period	intergenic (LINE/Tad1)	FGSC3246 (mat a)
Sexual 2:2	Supercontig_12.7	4244003	A9-1;A9-2	C>T	Dup	Blast,Depth,Het,Period	intergenic (LINE/Tad1)	FGSC3246 (mat a)
Sexual 2:2	Supercontig_12.2	3603902	A9-1;A9-3	C>T	Dup	Blast,Depth,Het,Period	intergenic (Unclassified)	FGSC3246 (mat a)
Sexual 2:2	Supercontig_12.2	3604092	A9-1;A9-3	C>T	Dup	Blast,Depth,Het,Period	intergenic (Unclassified)	FGSC3246 (mat a)
Sexual 2:2	Supercontig_12.2	3604096	A9-1;A9-3	C>T	Dup	Blast,Depth,Het,Period	intergenic (Unclassified)	FGSC3246 (mat a)
Sexual 2:2	Supercontig_12.2	3604119	A9-1;A9-3	C>T	Dup	Blast,Depth,Het,Period	intergenic (Unclassified)	FGSC3246 (mat a)
Sexual 2:2	Supercontig_12.2	3604122	A9-1;A9-3	C>T	Dup	Blast,Depth,Het,Period	intergenic (Unclassified)	FGSC3246 (mat a)
Sexual 2:2	Supercontig_12.2	3604194	A9-1;A9-3	C>T	Dup	Blast,Depth,Het,Period	intergenic (Unclassified)	FGSC3246 (mat a)
Sexual 2:2	Supercontig_12.2	3604197	A9-1;A9-3	C>T	Dup	Blast,Depth,Het,Period	intergenic (Unclassified)	FGSC3246 (mat a)
Sexual 2:2	Supercontig_12.2	3604215	A9-1;A9-3	C>T	Dup	Blast,Depth,Het,Period	intergenic (Unclassified)	FGSC3246 (mat a)
Sexual 2:2	Supercontig_12.2	3605486	A9-1;A9-3	C>T	Dup	Blast	intergenic (Unclassified)	FGSC3246 (mat a)
Sexual 2:2	Supercontig_12.2	3606495	A9-1;A9-3	C>T	Dup	Blast,Het,Period	intergenic (Unclassified)	FGSC3246 (mat a)
Sexual 2:2	Supercontig_12.2	3606511	A9-1;A9-3	C>T	Dup	Blast,Het,Period	intergenic (Unclassified)	FGSC3246 (mat a)
Sexual 2:2	Supercontig_12.2	3608303	A9-1;A9-3	C>T	Dup	Blast,Depth,Het	intergenic (Unclassified)	FGSC3246 (mat a)
Sexual 2:2	Supercontig_12.2	3615010	A9-1;A9-3	C>T	Dup	Blast,Depth,Het,Period	intergenic (Unclassified)	FGSC3246 (mat a)
Sexual 2:2	Supercontig_12.2	3615159	A9-1;A9-3	C>T	Dup	Blast,Depth,Het,Period	intergenic (Unclassified)	FGSC3246 (mat a)
Sexual 2:2	Supercontig_12.2	3615455	A9-1;A9-3	C>T	Dup	Blast,Het,Period	intergenic (Unclassified)	FGSC3246 (mat a)
Sexual 2:2	Supercontig_12.2	3615472	A9-1;A9-3	C>T	Dup	Blast,Het,Period	intergenic (Unclassified)	FGSC3246 (mat a)
Sexual 2:2	Supercontig_12.2	3615482	A9-1;A9-3	C>T	Dup	Blast,Het,Period	intergenic (Unclassified)	FGSC3246 (mat a)
Sexual 2:2	Supercontig_12.2	3616248	A9-1;A9-3	C>T	Dup	Blast,Het,Period	intergenic (Unclassified)	FGSC3246 (mat a)
Sexual 2:2	Supercontig_12.2	3616464	A9-1;A9-3	C>T	Dup	Blast,Het	intergenic (Unclassified)	FGSC3246 (mat a)
Sexual 2:2	Supercontig_12.2	3616662	A9-1;A9-3	C>T	Dup	Blast,Het	intergenic (Unclassified)	FGSC3246 (mat a)
Sexual 2:2	Supercontig_12.2	3616678	A9-1;A9-3	C>T	Dup	Blast,Het	intergenic (Unclassified)	FGSC3246 (mat a)
Sexual 2:2	Supercontig_12.2	3616755	A9-1;A9-3	C>T	Dup	Blast,Het	intergenic (Unclassified)	FGSC3246 (mat a)
Sexual 2:2	Supercontig_12.2	3616923	A9-1;A9-3	C>T	Dup	Blast,Het,Period	intergenic (Unclassified)	FGSC3246 (mat a)
Sexual 2:2	Supercontig_12.2	3616942	A9-1;A9-3	C>T	Dup	Blast,Het,Period	intergenic (Unclassified)	FGSC3246 (mat a)
Sexual 2:2	Supercontig_12.2	3616945	A9-1;A9-3	C>T	Dup	Blast,Het,Period	intergenic (Unclassified)	FGSC3246 (mat a)
Sexual 2:2	Supercontig_12.2	3616950	A9-1;A9-3	C>T	Dup	Blast,Het,Period	intergenic (Unclassified)	FGSC3246 (mat a)
Sexual 2:2	Supercontig_12.2	3616964	A9-1;A9-3	C>T	Dup	Blast,Het,Period	intergenic (Unclassified)	FGSC3246 (mat a)
Sexual 2:2	Supercontig_12.2	3617088	A9-1;A9-3	C>T	Dup	Blast,Het,Period	intergenic (Unclassified)	FGSC3246 (mat a)
Sexual 2:2	Supercontig_12.2	3617375	A9-1;A9-3	C>T	Dup	Blast,Het,Period	intergenic (Unclassified)	FGSC3246 (mat a)
Sexual 2:2	Supercontig_12.2	3617480	A9-1;A9-3	C>T	Dup	Blast,Depth,Het,Period	intergenic (Unclassified)	FGSC3246 (mat a)
Sexual 2:2	Supercontig_12.2	3617503	A9-1;A9-3	C>T	Dup	Blast,Depth,Het,Period	intergenic (Unclassified)	FGSC3246 (mat a)
Sexual 2:2	Supercontig_12.2	3617782	A9-1;A9-3	C>T	Dup	Blast,Depth,Het,Period	intergenic (Unclassified)	FGSC3246 (mat a)
Sexual 2:2	Supercontig_12.2	3617804	A9-1;A9-3	C>T	Dup	Blast,Depth,Het,Period	intergenic (Unclassified)	FGSC3246 (mat a)
Sexual 2:2	Supercontig_12.2	3618291	A9-1;A9-3	C>T	Dup	Blast,Het,Period	intergenic (Unclassified)	FGSC3246 (mat a)
Sexual 2:2	Supercontig_12.2	3766108	A9-1;A9-3	A>G	Near-Dup	Non-Dup	intergenic	FGSC3246 (mat a)
Sexual 2:2	Supercontig_12.2	4348928	A9-1;A9-3	C>T	Dup	Blast,Het,Period	intergenic (Unclassified)	FGSC3246 (mat a)
Sexual 2:2	Supercontig_12.2	4349993	A9-1;A9-3	C>T	Dup	Blast,Depth,Het,Period	intergenic (Unclassified)	FGSC3246 (mat a)
Sexual 2:2	Supercontig_12.2	4351461	A9-1;A9-3	C>T	Dup	Blast,Het,Period	intergenic (Unclassified)	FGSC3246 (mat a)
Sexual 2:2	Supercontig_12.2	4352082	A9-1;A9-3	C>T	Dup	Blast,Depth,Het,Period	intergenic (Unclassified)	FGSC3246 (mat a)
Sexual 2:2	Supercontig_12.3	2211490	A9-1;A9-3	A>G	Dup	Blast,Depth,Het,Period	intergenic (Unclassified)	Unassigned
Sexual 2:2	Supercontig_12.3	2704410	A9-1;A9-3	A>G	Non-Dup	Non-Dup	synonymous	Unassigned
Sexual 2:2	Supercontig_12.5	631	A9-1;A9-3	C>T	Dup	Blast,Het	intergenic (rRNA)	[FGSC2489 x FGSC1363] (mat A)
Sexual 2:2	Supercontig_12.5	3914900	A9-1;A9-3	C>T	Dup	Blast,Het,Period	intergenic (Unclassified)	FGSC3246 (mat a)
Sexual 2:2	Supercontig_12.5	3921841	A9-1;A9-3	C>T	Dup	Blast,Het,Period	intergenic (Unclassified)	FGSC3246 (mat a)
Sexual 2:2	Supercontig_12.5	3921979	A9-1;A9-3	C>T	Dup	Blast,Depth,Het,Period	intergenic (Unclassified)	FGSC3246 (mat a)
Sexual 2:2	Supercontig_12.5	3922191	A9-1;A9-3	C>T	Dup	Blast,Het,Period	intergenic (Unclassified)	FGSC3246 (mat a)
Sexual 2:2	Supercontig_12.5	3922361	A9-1;A9-3	C>T	Dup	Blast,Het,Period	intergenic (Unclassified)	FGSC3246 (mat a)
Sexual 2:2	Supercontig_12.5	3922460	A9-1;A9-3	C>T	Dup	Blast,Period	intergenic (Unclassified)	FGSC3246 (mat a)
Sexual 2:2	Supercontig_12.5	3922469	A9-1;A9-3	C>T	Dup	Blast,Period	intergenic (Unclassified)	FGSC3246 (mat a)
Sexual 2:2	Supercontig_12.5	3922485	A9-1;A9-3	C>T	Dup	Blast,Period	intergenic (Unclassified)	FGSC3246 (mat a)
Sexual 2:2	Supercontig_12.5	3922492	A9-1;A9-3	C>T	Dup	Blast,Period	intergenic (Unclassified)	FGSC3246 (mat a)
Sexual 2:2	Supercontig_12.5	3922546	A9-1;A9-3	C>T	Dup	Blast,Period	intergenic (Unclassified)	FGSC3246 (mat a)
Sexual 2:2	Supercontig_12.5	3922570	A9-1;A9-3	C>T	Dup	Blast,Period	intergenic (Unclassified)	FGSC3246 (mat a)
Sexual 2:2	Supercontig_12.5	3922657	A9-1;A9-3	C>T	Dup	Blast,Het,Period	intergenic (Unclassified)	FGSC3246 (mat a)
Sexual 2:2	Supercontig_12.5	3922860	A9-1;A9-3	C>T	Dup	Blast,Het,Period	intergenic (Unclassified)	FGSC3246 (mat a)
Sexual 2:2	Supercontig_12.5	3923426	A9-1;A9-3	C>T	Dup	Blast,Depth,Het,Period	intergenic (Unclassified)	FGSC3246 (mat a)
Sexual 2:2	Supercontig_12.5	3923434	A9-1;A9-3	C>T	Dup	Blast,Depth,Het,Period	intergenic (Unclassified)	FGSC3246 (mat a)
Sexual 2:2	Supercontig_12.5	3923609	A9-1;A9-3	C>T	Dup	Blast,Depth,Het,Period	intergenic (Unclassified)	FGSC3246 (mat a)
Sexual 2:2	Supercontig_12.5	3923685	A9-1;A9-3	C>T	Dup	Blast,Het,Period	intergenic (Unclassified)	FGSC3246 (mat a)
Sexual 2:2	Supercontig_12.5	3923794	A9-1;A9-3	C>T	Dup	Blast,Het,Period	intergenic (Unclassified)	FGSC3246 (mat a)
Sexual 2:2	Supercontig_12.5	3923836	A9-1;A9-3	C>T	Dup	Blast,Het,Period	intergenic (Unclassified)	FGSC3246 (mat a)
Sexual 2:2	Supercontig_12.5	3923941	A9-1;A9-3	C>T	Dup	Blast,Het,Period	intergenic (Unclassified)	FGSC3246 (mat a)
Sexual 2:2	Supercontig_12.5	3924065	A9-1;A9-3	C>T	Dup	Blast,Het,Period	intergenic (Unclassified)	FGSC3246 (mat a)
Sexual 2:2	Supercontig_12.5	3924095	A9-1;A9-3	C>T	Dup	Blast,Het,Period	intergenic (Unclassified)	FGSC3246 (mat a)
Sexual 2:2	Supercontig_12.5	3924245	A9-1;A9-3	C>T	Dup	Blast,Het,Period	intergenic (Unclassified)	FGSC3246 (mat a)
Sexual 2:2	Supercontig_12.5	3924265	A9-1;A9-3	C>T	Dup	Blast,Het,Period	intergenic (Unclassified)	FGSC3246 (mat a)
Sexual 2:2	Supercontig_12.5	3924850	A9-1;A9-3	C>T	Dup	Blast,Het,Period	intergenic (Unclassified)	FGSC3246 (mat a)
Sexual 2:2	Supercontig_12.5	3924956	A9-1;A9-3	C>T	Dup	Blast,Het,Period	intergenic (Unclassified)	FGSC3246 (mat a)
Sexual 2:2	Supercontig_12.5	3925143	A9-1;A9-3	C>T	Dup	Blast,Period	intergenic (Unclassified)	FGSC3246 (mat a)
Sexual 2:2	Supercontig_12.5	3925169	A9-1;A9-3	C>T	Dup	Blast,Period	intergenic (Unclassified)	FGSC3246 (mat a)
Sexual 2:2	Supercontig_12.5	3925173	A9-1;A9-3	C>T	Dup	Blast,Period	intergenic (Unclassified)	FGSC3246 (mat a)
Sexual 2:2	Supercontig_12.5	3925322	A9-1;A9-3	C>T	Dup	Blast,Period	intergenic (Unclassified)	FGSC3246 (mat a)
Sexual 2:2	Supercontig_12.5	3925348	A9-1;A9-3	C>T	Dup	Blast,Period	intergenic (Unclassified)	FGSC3246 (mat a)
Sexual 2:2	Supercontig_12.5	3925613	A9-1;A9-3	C>T	Dup	Blast,Het,Period	intergenic (Simple_repeat)	FGSC3246 (mat a)
Sexual 2:2	Supercontig_12.5	3925659	A9-1;A9-3	C>T	Dup	Blast,Het,Period	intergenic (Unclassified)	FGSC3246 (mat a)
Sexual 2:2	Supercontig_12.5	3925824	A9-1;A9-3	C>T	Dup	Blast,Het,Period	intergenic (Unclassified)	FGSC3246 (mat a)
Sexual 2:2	Supercontig_12.5	3926512	A9-1;A9-3	C>T	Dup	Blast,Het,Period	intergenic (Unclassified)	FGSC3246 (mat a)
Sexual 2:2	Supercontig_12.5	3926515	A9-1;A9-3	C>T	Dup	Blast,Het,Period	intergenic (Unclassified)	FGSC3246 (mat a)
Sexual 2:2	Supercontig_12.5	3926611	A9-1;A9-3	C>T	Dup	Blast,Period	intergenic (Unclassified)	FGSC3246 (mat a)
Sexual 2:2	Supercontig_12.5	3927217	A9-1;A9-3	C>T	Dup	Blast,Het,Period	intergenic (Unclassified)	FGSC3246 (mat a)
Sexual 2:2	Supercontig_12.5	3927381	A9-1;A9-3	C>T	Dup	Blast,Depth,Het,Period	intergenic (Unclassified)	FGSC3246 (mat a)
Sexual 2:2	Supercontig_12.5	3927414	A9-1;A9-3	C>T	Dup	Blast,Depth,Het,Period	intergenic (Unclassified)	FGSC3246 (mat a)
Sexual 2:2	Supercontig_12.5	3929366	A9-1;A9-3	C>T	Dup	Blast,Het,Period	intergenic (Unclassified)	FGSC3246 (mat a)
Sexual 2:2	Supercontig_12.5	4035964	A9-1;A9-3	C>T	Dup	Blast,Depth,Het,Period	intergenic (Unclassified)	FGSC3246 (mat a)
Sexual 2:2	Supercontig_12.5	4036032	A9-1;A9-3	C>T	Dup	Blast,Depth,Het,Period	intergenic (Unclassified)	FGSC3246 (mat a)
Sexual 2:2	Supercontig_12.5	4036313	A9-1;A9-3	C>T	Dup	Blast,Depth,Het,Period	intergenic (Unclassified)	FGSC3246 (mat a)
Sexual 2:2	Supercontig_12.5	4036593	A9-1;A9-3	C>T	Dup	Blast,Depth,Het,Period	intergenic (Unclassified)	FGSC3246 (mat a)
Sexual 2:2	Supercontig_12.5	4036619	A9-1;A9-3	C>T	Dup	Blast,Depth,Het,Period	intergenic (Unclassified)	FGSC3246 (mat a)
Sexual 2:2	Supercontig_12.5	4036785	A9-1;A9-3	C>T	Dup	Blast,Depth,Het,Period	intergenic (Unclassified)	FGSC3246 (mat a)
Sexual 2:2	Supercontig_12.5	4036811	A9-1;A9-3	C>T	Dup	Blast,Depth,Het,Period	intergenic (Unclassified)	FGSC3246 (mat a)
Sexual 2:2	Supercontig_12.5	4036906	A9-1;A9-3	C>T	Dup	Blast,Depth,Het,Period	intergenic (Unclassified)	FGSC3246 (mat a)
Sexual 2:2	Supercontig_12.5	4036946	A9-1;A9-3	C>T	Dup	Blast,Depth,Het,Period	intergenic (Unclassified)	FGSC3246 (mat a)
Sexual 2:2	Supercontig_12.5	4036997	A9-1;A9-3	C>T	Dup	Blast,Depth,Het,Period	intergenic (Unclassified)	FGSC3246 (mat a)
Sexual 2:2	Supercontig_12.5	4037499	A9-1;A9-3	C>T	Dup	Blast,Depth,Het,Period	intergenic (Unclassified)	FGSC3246 (mat a)
Sexual 2:2	Supercontig_12.5	4037686	A9-1;A9-3	C>T	Dup	Blast,Depth,Het,Period	intergenic (Unclassified)	FGSC3246 (mat a)
Sexual 2:2	Supercontig_12.5	4037815	A9-1;A9-3	C>T	Dup	Blast,Het,Period	intergenic (Unclassified)	FGSC3246 (mat a)
Sexual 2:2	Supercontig_12.5	4038017	A9-1;A9-3	C>T	Dup	Blast,Het,Period	intergenic (Unclassified)	FGSC3246 (mat a)
Sexual 2:2	Supercontig_12.5	4038096	A9-1;A9-3	C>T	Dup	Blast,Het,Period	intergenic (Unclassified)	FGSC3246 (mat a)
Sexual 2:2	Supercontig_12.5	4038102	A9-1;A9-3	C>T	Dup	Blast,Het,Period	intergenic (Unclassified)	FGSC3246 (mat a)
Sexual 2:2	Supercontig_12.5	4038140	A9-1;A9-3	C>T	Dup	Blast,Het,Period	intergenic (Unclassified)	FGSC3246 (mat a)
Sexual 2:2	Supercontig_12.5	4039340	A9-1;A9-3	C>T	Dup	Blast,Het,Period	intergenic (Unclassified)	FGSC3246 (mat a)
Sexual 2:2	Supercontig_12.5	4039636	A9-1;A9-3	C>T	Dup	Blast,Het,Period	intergenic (Unclassified)	FGSC3246 (mat a)
Sexual 2:2	Supercontig_12.5	4039673	A9-1;A9-3	C>T	Dup	Blast,Het,Period	intergenic (Unclassified)	FGSC3246 (mat a)
Sexual 2:2	Supercontig_12.5	4041217	A9-1;A9-3	C>T	Dup	Blast,Period	intergenic (Unclassified)	FGSC3246 (mat a)
Sexual 2:2	Supercontig_12.5	4041231	A9-1;A9-3	C>T	Dup	Blast,Period	intergenic (Unclassified)	FGSC3246 (mat a)
Sexual 2:2	Supercontig_12.5	4041270	A9-1;A9-3	C>T	Dup	Blast,Period	intergenic (Unclassified)	FGSC3246 (mat a)
Sexual 2:2	Supercontig_12.5	4041467	A9-1;A9-3	C>T	Dup	Blast,Het,Period	intergenic (Unclassified)	FGSC3246 (mat a)
Sexual 2:2	Supercontig_12.5	4041597	A9-1;A9-3	C>T	Dup	Blast,Het,Period	intergenic (Unclassified)	FGSC3246 (mat a)
Sexual 2:2	Supercontig_12.5	4041694	A9-1;A9-3	C>T	Dup	Blast,Het,Period	intergenic (Unclassified)	FGSC3246 (mat a)
Sexual 2:2	Supercontig_12.5	4045621	A9-1;A9-3	C>T	Dup	Blast,Het,Period	intergenic (Unclassified)	FGSC3246 (mat a)
Sexual 2:2	Supercontig_12.5	4045636	A9-1;A9-3	C>T	Dup	Blast,Het,Period	intergenic (Unclassified)	FGSC3246 (mat a)
Sexual 2:2	Supercontig_12.5	5923922	A9-1;A9-3	C>G	Non-Dup	Non-Dup	UTR	FGSC3246 (mat a)
Sexual 2:2	Supercontig_12.5	5990894	A9-1;A9-3	C>G	Dup	Blast,Het	intergenic (Unclassified)	FGSC3246 (mat a)
Sexual 2:2	Supercontig_12.5	6274675	A9-1;A9-3	T>C	Non-Dup	Non-Dup	UTR	FGSC3246 (mat a)
Sexual 2:2	Supercontig_12.7	813203	A9-1;A9-3	C>T	Dup	Blast,Period	intergenic (Unclassified)	FGSC3246 (mat a)
Sexual 2:2	Supercontig_12.7	813592	A9-1;A9-3	C>T	Dup	Blast,Het,Period	intergenic (Unclassified)	FGSC3246 (mat a)
Sexual 2:2	Supercontig_12.7	814545	A9-1;A9-3	C>T	Dup	Blast,Period	intergenic (Unclassified)	FGSC3246 (mat a)
Sexual 2:2	Supercontig_12.7	814583	A9-1;A9-3	C>T	Dup	Blast,Period	intergenic (Simple_repeat)	FGSC3246 (mat a)
Sexual 2:2	Supercontig_12.7	814777	A9-1;A9-3	C>T	Dup	Blast,Period	intergenic (Unclassified)	FGSC3246 (mat a)
Sexual 2:2	Supercontig_12.7	815927	A9-1;A9-3	C>T	Dup	Blast,Period	intergenic (Unclassified)	FGSC3246 (mat a)
Sexual 2:2	Supercontig_12.7	816765	A9-1;A9-3	C>T	Dup	Blast,Period	intergenic (Unclassified)	FGSC3246 (mat a)
Sexual 2:2	Supercontig_12.1	195390	A9-1;A9-4	G>C	Non-Dup	Non-Dup	intergenic	FGSC3246 (mat a)
Sexual 2:2	Supercontig_12.6	3503266	A9-1;A9-4	T>G	Near-Dup	Non-Dup	intergenic	Unassigned
Sexual 2:2	Supercontig_12.6	3634340	A9-1;A9-4	C>T	Dup	Blast,Period	intergenic (Unclassified)	FGSC3246 (mat a)
Sexual 2:2	Supercontig_12.6	3972103	A9-1;A9-4	G>A	Non-Dup	Non-Dup	intergenic	FGSC3246 (mat a)
Sexual 2:2	Supercontig_12.6	4192570	A9-1;A9-4	T>A	Dup	Blast,Het	intergenic (Unclassified)	FGSC3246 (mat a)
Sexual 2:2	Supercontig_12.1	272902	A9-2;A9-3	C>T	Dup	Blast,Depth,Het,Period	intergenic (Unclassified)	[FGSC2489 x FGSC1363] (mat A)
Sexual 2:2	Supercontig_12.1	272966	A9-2;A9-3	C>T	Dup	Blast,Depth,Het,Period	intergenic (Simple_repeat)	[FGSC2489 x FGSC1363] (mat A)
Sexual 2:2	Supercontig_12.1	273030	A9-2;A9-3	C>T	Dup	Blast,Depth,Het,Period	intergenic (Unclassified)	[FGSC2489 x FGSC1363] (mat A)
Sexual 2:2	Supercontig_12.1	273062	A9-2;A9-3	C>T	Dup	Blast,Depth,Het,Period	intergenic (Unclassified)	[FGSC2489 x FGSC1363] (mat A)
Sexual 2:2	Supercontig_12.1	273104	A9-2;A9-3	G>A	Dup	Blast,Depth,Het,Period	intergenic (Unclassified)	[FGSC2489 x FGSC1363] (mat A)
Sexual 2:2	Supercontig_12.1	273126	A9-2;A9-3	C>T	Dup	Blast,Depth,Het,Period	intergenic (Unclassified)	[FGSC2489 x FGSC1363] (mat A)
Sexual 2:2	Supercontig_12.1	273954	A9-2;A9-3	C>T	Dup	Blast,Depth,Het,Period	intergenic (Unclassified)	[FGSC2489 x FGSC1363] (mat A)
Sexual 2:2	Supercontig_12.1	276557	A9-2;A9-3	C>T	Dup	Blast,Het,Period	intergenic (Unclassified)	[FGSC2489 x FGSC1363] (mat A)
Sexual 2:2	Supercontig_12.1	276650	A9-2;A9-3	C>T	Dup	Blast,Het,Period	intergenic (Unclassified)	[FGSC2489 x FGSC1363] (mat A)
Sexual 2:2	Supercontig_12.1	276908	A9-2;A9-3	C>T	Dup	Blast,Het,Period	intergenic (Unclassified)	[FGSC2489 x FGSC1363] (mat A)
Sexual 2:2	Supercontig_12.1	277144	A9-2;A9-3	C>T	Dup	Blast,Het,Period	intergenic (Unclassified)	[FGSC2489 x FGSC1363] (mat A)
Sexual 2:2	Supercontig_12.1	286329	A9-2;A9-3	C>T	Dup	Blast,Depth,Het,Period	intergenic (Unclassified)	[FGSC2489 x FGSC1363] (mat A)
Sexual 2:2	Supercontig_12.1	286341	A9-2;A9-3	C>T	Dup	Blast,Depth,Het,Period	intergenic (Unclassified)	[FGSC2489 x FGSC1363] (mat A)
Sexual 2:2	Supercontig_12.1	286347	A9-2;A9-3	C>T	Dup	Blast,Depth,Het,Period	intergenic (Unclassified)	[FGSC2489 x FGSC1363] (mat A)
Sexual 2:2	Supercontig_12.1	286371	A9-2;A9-3	C>T	Dup	Blast,Depth,Het,Period	intergenic (Unclassified)	[FGSC2489 x FGSC1363] (mat A)
Sexual 2:2	Supercontig_12.6	372392	A9-2;A9-3	G>A	Dup	Blast,Period	intergenic (Unclassified)	[FGSC2489 x FGSC1363] (mat A)
Sexual 2:2	Supercontig_12.6	1335917	A9-2;A9-3	G>A	Dup	Blast,Depth,Het,Period	intergenic (Unclassified)	Unassigned
Sexual 2:2	Supercontig_12.6	1335933	A9-2;A9-3	G>A	Dup	Blast,Depth,Het,Period	intergenic (Unclassified)	Unassigned
Sexual 2:2	Supercontig_12.6	1335939	A9-2;A9-3	G>A	Dup	Blast,Depth,Het,Period	intergenic (Unclassified)	Unassigned
Sexual 2:2	Supercontig_12.6	1337600	A9-2;A9-3	G>A	Dup	Blast,Het,Period	intergenic (Unclassified)	Unassigned
Sexual 2:2	Supercontig_12.6	1337618	A9-2;A9-3	G>A	Dup	Blast,Het,Period	intergenic (Unclassified)	Unassigned
Sexual 2:2	Supercontig_12.6	1337628	A9-2;A9-3	G>A	Dup	Blast,Het,Period	intergenic (Unclassified)	Unassigned
Sexual 2:2	Supercontig_12.6	1337707	A9-2;A9-3	G>A	Dup	Blast,Het,Period	intergenic (Unclassified)	Unassigned
Sexual 2:2	Supercontig_12.6	1337789	A9-2;A9-3	G>A	Dup	Blast,Het,Period	intergenic (Unclassified)	Unassigned
Sexual 2:2	Supercontig_12.6	1337838	A9-2;A9-3	G>A	Dup	Blast,Het,Period	intergenic (Unclassified)	Unassigned
Sexual 2:2	Supercontig_12.6	1338732	A9-2;A9-3	G>A	Dup	Blast,Het,Period	intergenic (Unclassified)	Unassigned
Sexual 2:2	Supercontig_12.6	1338957	A9-2;A9-3	G>A	Dup	Blast,Depth,Het,Period	intergenic (Unclassified)	Unassigned
Sexual 2:2	Supercontig_12.6	1339173	A9-2;A9-3	G>A	Dup	Blast,Depth,Het,Period	intergenic (Unclassified)	Unassigned
Sexual 2:2	Supercontig_12.2	470	A9-2;A9-4	G>A	Dup	Blast,Het,Period	intergenic (Unclassified)	[FGSC2489 x FGSC1363] (mat A)
Sexual 2:2	Supercontig_12.2	135526	A9-2;A9-4	G>A	Dup	Blast,Het,Period	intergenic (Unclassified)	Unassigned
Sexual 2:2	Supercontig_12.2	135529	A9-2;A9-4	G>A	Dup	Blast,Het,Period	intergenic (Unclassified)	Unassigned
Sexual 2:2	Supercontig_12.2	137107	A9-2;A9-4	G>A	Dup	Blast,Depth,Het,Period	intergenic (Unclassified)	Unassigned
Sexual 2:2	Supercontig_12.2	137494	A9-2;A9-4	G>A	Dup	Blast,Het,Period	intergenic (Unclassified)	Unassigned
Sexual 2:2	Supercontig_12.2	3646612	A9-2;A9-4	G>A	Dup	Blast,Depth,Het,Period	intergenic (Unclassified)	[FGSC2489 x FGSC1363] (mat A)
Sexual 2:2	Supercontig_12.2	4347442	A9-2;A9-4	G>A	Dup	Blast,Depth,Het,Period	intergenic (Unclassified)	[FGSC2489 x FGSC1363] (mat A)
Sexual 2:2	Supercontig_12.2	4349379	A9-2;A9-4	G>A	Dup	Blast,Depth,Het,Period	intergenic (Unclassified)	[FGSC2489 x FGSC1363] (mat A)
Sexual 2:2	Supercontig_12.2	4349404	A9-2;A9-4	G>A	Dup	Blast,Depth,Het,Period	intergenic (Unclassified)	[FGSC2489 x FGSC1363] (mat A)
Sexual 2:2	Supercontig_12.2	4349512	A9-2;A9-4	G>A	Dup	Blast,Depth,Het,Period	intergenic (Unclassified)	[FGSC2489 x FGSC1363] (mat A)
Sexual 2:2	Supercontig_12.2	4349724	A9-2;A9-4	G>A	Dup	Blast,Depth,Het,Period	intergenic (Unclassified)	[FGSC2489 x FGSC1363] (mat A)
Sexual 2:2	Supercontig_12.2	4349729	A9-2;A9-4	G>A	Dup	Blast,Depth,Het,Period	intergenic (Unclassified)	[FGSC2489 x FGSC1363] (mat A)
Sexual 2:2	Supercontig_12.2	4349735	A9-2;A9-4	G>A	Dup	Blast,Depth,Het,Period	intergenic (Unclassified)	[FGSC2489 x FGSC1363] (mat A)
Sexual 2:2	Supercontig_12.3	1475481	A9-2;A9-4	T>G	Non-Dup	Non-Dup	intergenic	Unassigned
Sexual 2:2	Supercontig_12.5	5705690	A9-2;A9-4	C>T	Dup	Blast,Depth,Het,Period	intergenic (Unclassified)	[FGSC2489 x FGSC1363] (mat A)
Sexual 2:2	Supercontig_12.5	5705717	A9-2;A9-4	C>T	Dup	Blast,Depth,Het,Period	intergenic (Unclassified)	[FGSC2489 x FGSC1363] (mat A)
Sexual 2:2	Supercontig_12.5	5705781	A9-2;A9-4	C>T	Dup	Blast,Depth,Het,Period	intergenic (Unclassified)	[FGSC2489 x FGSC1363] (mat A)
Sexual 2:2	Supercontig_12.5	5705795	A9-2;A9-4	C>T	Dup	Blast,Depth,Het,Period	intergenic (Unclassified)	[FGSC2489 x FGSC1363] (mat A)
Sexual 2:2	Supercontig_12.5	5706826	A9-2;A9-4	C>T	Dup	Blast,Depth,Het,Period	intergenic (Unclassified)	[FGSC2489 x FGSC1363] (mat A)
Sexual 2:2	Supercontig_12.5	5707780	A9-2;A9-4	C>T	Dup	Blast,Het,Period	intergenic (Unclassified)	[FGSC2489 x FGSC1363] (mat A)
Sexual 2:2	Supercontig_12.5	5708405	A9-2;A9-4	C>T	Dup	Blast,Depth,Het,Period	intergenic (Unclassified)	[FGSC2489 x FGSC1363] (mat A)
Sexual 2:2	Supercontig_12.5	5708460	A9-2;A9-4	C>T	Dup	Blast,Depth,Het,Period	intergenic (Unclassified)	[FGSC2489 x FGSC1363] (mat A)
Sexual 2:2	Supercontig_12.5	5708868	A9-2;A9-4	C>T	Dup	Blast,Depth,Het,Period	intergenic (Unclassified)	[FGSC2489 x FGSC1363] (mat A)
Sexual 2:2	Supercontig_12.5	5708873	A9-2;A9-4	C>T	Dup	Blast,Depth,Het,Period	intergenic (Unclassified)	[FGSC2489 x FGSC1363] (mat A)
Sexual 2:2	Supercontig_12.5	5708876	A9-2;A9-4	C>T	Dup	Blast,Depth,Het,Period	intergenic (Unclassified)	[FGSC2489 x FGSC1363] (mat A)
Sexual 2:2	Supercontig_12.5	5708881	A9-2;A9-4	C>T	Dup	Blast,Depth,Het,Period	intergenic (Unclassified)	[FGSC2489 x FGSC1363] (mat A)
Sexual 2:2	Supercontig_12.5	5708887	A9-2;A9-4	C>T	Dup	Blast,Depth,Het,Period	intergenic (Unclassified)	[FGSC2489 x FGSC1363] (mat A)
Sexual 2:2	Supercontig_12.5	5708980	A9-2;A9-4	C>T	Dup	Blast,Depth,Het,Period	intergenic (Unclassified)	[FGSC2489 x FGSC1363] (mat A)
Sexual 2:2	Supercontig_12.5	5709449	A9-2;A9-4	C>T	Dup	Blast,Depth,Het,Period	intergenic (Unclassified)	[FGSC2489 x FGSC1363] (mat A)
Sexual 2:2	Supercontig_12.5	5709458	A9-2;A9-4	C>T	Dup	Blast,Depth,Het,Period	intergenic (Unclassified)	[FGSC2489 x FGSC1363] (mat A)
Sexual 2:2	Supercontig_12.7	703620	A9-2;A9-4	G>A	Dup	Blast	intergenic (Unclassified)	[FGSC2489 x FGSC1363] (mat A)
Sexual 2:2	Supercontig_12.1	3532239	A9-3;A9-4	T>G	Non-Dup	Non-Dup	non-synonymous	FGSC3246 (mat a)
Sexual 2:2	Supercontig_12.1	3606854	A9-3;A9-4	T>C	Dup	Blast	intergenic (Unclassified)	FGSC3246 (mat a)
Sexual 2:2	Supercontig_12.1	3806547	A9-3;A9-4	A>G	Dup(Centromeric)	Blast,Het,Period	intergenic (Unclassified)	FGSC3246 (mat a)
Sexual 2:2	Supercontig_12.1	4698599	A9-3;A9-4	G>C	Non-Dup	Het	intergenic	FGSC3246 (mat a)
Sexual 2:2	Supercontig_12.1	4925986	A9-3;A9-4	A>G	Non-Dup	Non-Dup	UTR	FGSC3246 (mat a)
Sexual 2:2	Supercontig_12.1	5401333	A9-3;A9-4	C>T	Dup	Blast,Period	intergenic (Unclassified)	FGSC3246 (mat a)
Sexual 2:2	Supercontig_12.1	6350515	A9-3;A9-4	C>G	Non-Dup	Non-Dup	synonymous	FGSC3246 (mat a)
Sexual 2:2	Supercontig_12.1	7020688	A9-3;A9-4	T>C	Non-Dup	Depth	synonymous	Unassigned
Sexual 2:2	Supercontig_12.2	2515538	A9-3;A9-4	C>T	Non-Dup	Non-Dup	intron	Unassigned
Sexual 2:2	Supercontig_12.3	250654	A9-3;A9-4	A>T	Non-Dup	Non-Dup	non-synonymous	FGSC3246 (mat a)
Sexual 2:2	Supercontig_12.3	820673	A9-3;A9-4	A>C	Dup(Centromeric)	Blast	intergenic (Unclassified)	FGSC3246 (mat a)
Sexual 2:2	Supercontig_12.3	870928	A9-3;A9-4	G>A	Dup(Centromeric)	Blast,Depth,Het,Period	intergenic (LINE/Tad1)	FGSC3246 (mat a)
Sexual 2:2	Supercontig_12.4	4649566	A9-3;A9-4	G>A	Dup	Blast,Depth,Het,Period	intergenic (Unclassified)	[FGSC2489 x FGSC1363] (mat A)
Sexual 2:2	Supercontig_12.4	4770426	A9-3;A9-4	G>A	Dup	Blast,Het	intergenic (Unclassified)	[FGSC2489 x FGSC1363] (mat A)
Sexual 2:2	Supercontig_12.6	1936710	A9-3;A9-4	G>A	Dup	Blast,Het,Period	intergenic (Unclassified)	Unassigned
Sexual 2:2	Supercontig_12.6	1987175	A9-3;A9-4	G>A	Dup	Blast,Period	intergenic (Unclassified)	FGSC3246 (mat a)
Sexual 2:2	Supercontig_12.1	6308190	B10-1;B10-2	A>T	Dup	Blast,Het,Period	intergenic (Simple_repeat)	FGSC4200 (mat a)
Sexual 2:2	Supercontig_12.3	5031840	B10-1;B10-2	C>G	Non-Dup	Non-Dup	intergenic	FGSC4200 (mat a)
Sexual 2:2	Supercontig_12.6	671340	B10-1;B10-2	G>A	Non-Dup	Non-Dup	synonymous	FGSC4200 (mat a)
Sexual 2:2	Supercontig_12.6	3592814	B10-1;B10-2	C>A	Non-Dup	Non-Dup	UTR	Unassigned
Sexual 2:2	Supercontig_12.6	3633574	B10-1;B10-2	C>T	Dup	Blast,Period	intergenic (Unclassified)	FGSC1363 (mat A)
Sexual 2:2	Supercontig_12.6	3633583	B10-1;B10-2	C>T	Dup	Blast,Period	intergenic (Unclassified)	FGSC1363 (mat A)
Sexual 2:2	Supercontig_12.2	122626	B10-1;B10-3	T>C	Dup	Blast,Het,Period	intergenic (Unclassified)	FGSC4200 (mat a)
Sexual 2:2	Supercontig_12.2	146658	B10-1;B10-3	G>A	Near-Dup	Non-Dup	intergenic	FGSC4200 (mat a)
Sexual 2:2	Supercontig_12.2	146666	B10-1;B10-3	G>A	Near-Dup	Non-Dup	intergenic	FGSC4200 (mat a)
Sexual 2:2	Supercontig_12.3	1598011	B10-1;B10-3	C>T	Non-Dup	Depth	intergenic	FGSC4200 (mat a)
Sexual 2:2	Supercontig_12.1	3637544	B10-1;B10-4	A>C	Dup	Blast,Depth,Het,Period	intergenic (Unclassified)	FGSC1363 (mat A)
Sexual 2:2	Supercontig_12.2	1163835	B10-1;B10-4	C>G	Dup(Centromeric)	Blast,Period	intergenic (LINE/Tad1)	FGSC1363 (mat A)
Sexual 2:2	Supercontig_12.3	43869	B10-1;B10-4	G>A	Non-Dup	Non-Dup	intergenic	FGSC4200 (mat a)
Sexual 2:2	Supercontig_12.3	693318	B10-1;B10-4	A>C	Dup	Blast,Period	intergenic (Unclassified)	FGSC4200 (mat a)
Sexual 2:2	Supercontig_12.4	510028	B10-1;B10-4	A>C	Near-Dup	Depth	intron	FGSC1363 (mat A)
Sexual 2:2	Supercontig_12.4	999343	B10-1;B10-4	A>G	Dup(Centromeric)	Blast,Het	intergenic (Unclassified)	FGSC1363 (mat A)
Sexual 2:2	Supercontig_12.4	4456360	B10-1;B10-4	G>C	Dup	Blast,Depth,Het,Period	intergenic (Unclassified)	FGSC1363 (mat A)
Sexual 2:2	Supercontig_12.4	5308728	B10-1;B10-4	C>A	Dup	Blast,Depth,Het,Period	intergenic (Unclassified)	FGSC1363 (mat A)
Sexual 2:2	Supercontig_12.5	497597	B10-1;B10-4	T>C	Dup	Blast,Het,Period	intergenic (Unclassified)	FGSC4200 (mat a)
Sexual 2:2	Supercontig_12.5	581627	B10-1;B10-4	T>G	Dup	Blast,Depth,Het,Period	intergenic (Unclassified)	FGSC4200 (mat a)
Sexual 2:2	Supercontig_12.5	609693	B10-1;B10-4	C>T	Dup	Blast,Het,Period	intergenic (Unclassified)	FGSC4200 (mat a)
Sexual 2:2	Supercontig_12.5	666424	B10-1;B10-4	G>C	Near-Dup	Non-Dup	intergenic	FGSC4200 (mat a)
Sexual 2:2	Supercontig_12.5	1888106	B10-1;B10-4	T>C	Non-Dup	Non-Dup	UTR	FGSC4200 (mat a)
Sexual 2:2	Supercontig_12.5	6144526	B10-1;B10-4	T>C	Dup	Blast	intergenic (Simple_repeat)	FGSC4200 (mat a)
Sexual 2:2	Supercontig_12.6	2845984	B10-1;B10-4	C>T	Dup(Centromeric)	Blast,Period	intergenic (LINE/Tad1)	FGSC4200 (mat a)
Sexual 2:2	Supercontig_12.6	2998969	B10-1;B10-4	C>G	Dup(Centromeric)	Blast,Depth,Period	intergenic (LINE/Tad1)	FGSC4200 (mat a)
Sexual 2:2	Supercontig_12.6	3071711	B10-1;B10-4	T>G	Near-Dup	Non-Dup	intergenic	FGSC4200 (mat a)
Sexual 2:2	Supercontig_12.7	1041288	B10-1;B10-4	A>T	Dup	Blast,Depth,Het,Period	intergenic (Unclassified)	FGSC4200 (mat a)
Sexual 2:2	Supercontig_12.7	1144112	B10-1;B10-4	T>C	Dup	Blast,Het,Period	intergenic (Unclassified)	FGSC4200 (mat a)
Sexual 2:2	Supercontig_12.7	1279795	B10-1;B10-4	C>G	Dup	Blast,Het	intergenic (Unclassified)	FGSC4200 (mat a)
Sexual 2:2	Supercontig_12.7	2169171	B10-1;B10-4	T>G	Dup(Centromeric)	Blast,Depth,Het,Period	intergenic (Unclassified)	FGSC4200 (mat a)
Sexual 2:2	Supercontig_12.1	3871577	B10-2;B10-3	A>G	Dup(Centromeric)	Blast,Het,Period	intergenic (Unclassified)	FGSC4200 (mat a)
Sexual 2:2	Supercontig_12.1	4674882	B10-2;B10-3	G>A	Non-Dup	Non-Dup	UTR	FGSC4200 (mat a)
Sexual 2:2	Supercontig_12.1	5253126	B10-2;B10-3	A>C	Non-Dup	Non-Dup	intergenic	FGSC4200 (mat a)
Sexual 2:2	Supercontig_12.1	5330545	B10-2;B10-3	A>G	Dup	Blast,Het	intergenic (Unclassified)	FGSC4200 (mat a)
Sexual 2:2	Supercontig_12.2	1067658	B10-2;B10-3	C>T	Near-Dup	Period	intergenic	FGSC4200 (mat a)
Sexual 2:2	Supercontig_12.2	1314662	B10-2;B10-3	C>G	Dup(Centromeric)	Blast,Depth,Het,Period	intergenic (LINE/Tad1)	FGSC4200 (mat a)
Sexual 2:2	Supercontig_12.2	1915181	B10-2;B10-3	C>T	Non-Dup	Non-Dup	intergenic	FGSC4200 (mat a)
Sexual 2:2	Supercontig_12.2	3673262	B10-2;B10-3	A>C	Dup	Blast,Het,Period	intergenic (Unclassified)	FGSC4200 (mat a)
Sexual 2:2	Supercontig_12.3	803708	B10-2;B10-3	A>T	Dup(Centromeric)	Blast,Depth	intergenic (Unclassified)	FGSC1363 (mat A)
Sexual 2:2	Supercontig_12.3	950623	B10-2;B10-3	G>A	Dup(Centromeric)	Blast,Depth,Het,Period	intergenic (LINE/Tad1)	FGSC1363 (mat A)
Sexual 2:2	Supercontig_12.4	1008765	B10-2;B10-3	A>C	Dup(Centromeric)	Blast,Het	intergenic (Unclassified)	FGSC4200 (mat a)
Sexual 2:2	Supercontig_12.4	1046067	B10-2;B10-3	T>C	Dup(Centromeric)	Blast,Depth,Het,Period	intergenic (Unclassified)	FGSC4200 (mat a)
Sexual 2:2	Supercontig_12.4	2038868	B10-2;B10-3	G>C	Dup	Blast,Het,Period	intergenic (Unclassified)	FGSC4200 (mat a)
Sexual 2:2	Supercontig_12.4	3072206	B10-2;B10-3	T>C	Dup	Blast,Het	intergenic (Unclassified)	FGSC4200 (mat a)
Sexual 2:2	Supercontig_12.4	5217945	B10-2;B10-3	G>T	Dup	Blast,Depth,Het,Period	intergenic (Unclassified)	FGSC4200 (mat a)
Sexual 2:2	Supercontig_12.6	163278	B10-2;B10-3	G>T	Non-Dup	Depth	intergenic	FGSC4200 (mat a)
Sexual 2:2	Supercontig_12.6	1933529	B10-2;B10-3	G>C	Non-Dup	Non-Dup	intergenic	FGSC1363 (mat A)
Sexual 2:2	Supercontig_12.6	2507521	B10-2;B10-3	A>T	Non-Dup	Non-Dup	intergenic	FGSC1363 (mat A)
Sexual 2:2	Supercontig_12.6	2819627	B10-2;B10-3	A>C	Dup(Centromeric)	Blast,Het,Period	intergenic (Unclassified)	FGSC1363 (mat A)
Sexual 2:2	Supercontig_12.6	2897817	B10-2;B10-3	A>C	Dup(Centromeric)	Blast,Depth,Het,Period	intergenic (LINE/Tad1)	FGSC1363 (mat A)
Sexual 2:2	Supercontig_12.7	859634	B10-2;B10-3	T>C	Dup	Blast	intergenic (Unclassified)	FGSC1363 (mat A)
Sexual 2:2	Supercontig_12.1	9067711	B10-2;B10-4	G>C	Near-Dup	Non-Dup	synonymous	FGSC1363 (mat A)
Sexual 2:2	Supercontig_12.1	9481672	B10-2;B10-4	G>A	Dup	Blast,Depth,Het,Period	intergenic (Unclassified)	FGSC1363 (mat A)
Sexual 2:2	Supercontig_12.2	8552	B10-2;B10-4	T>A	Near-Dup	Non-Dup	intergenic	FGSC1363 (mat A)
Sexual 2:2	Supercontig_12.3	1596308	B10-2;B10-4	T>C	Non-Dup	Non-Dup	UTR	FGSC1363 (mat A)
Sexual 2:2	Supercontig_12.3	3299076	B10-2;B10-4	G>A	Non-Dup	Non-Dup	synonymous	FGSC1363 (mat A)
Sexual 2:2	Supercontig_12.5	3094431	B10-2;B10-4	G>A	Non-Dup	Het	intergenic	FGSC4200 (mat a)
Sexual 2:2	Supercontig_12.5	3838995	B10-2;B10-4	C>T	Non-Dup	Het	intergenic	FGSC4200 (mat a)
Sexual 2:2	Supercontig_12.5	4045039	B10-2;B10-4	C>G	Near-Dup	Het,Period	intergenic	FGSC4200 (mat a)
Sexual 2:2	Supercontig_12.6	1694373	B10-2;B10-4	T>C	Non-Dup	Depth	intergenic	Unassigned
Sexual 2:2	Supercontig_12.1	2034461	B10-3;B10-4	A>C	Non-Dup	Non-Dup	non-synonymous	FGSC4200 (mat a)
Sexual 2:2	Supercontig_12.1	6099189	B10-3;B10-4	T>A	Near-Dup	Non-Dup	intergenic	FGSC1363 (mat A)
Sexual 2:2	Supercontig_12.1	6432097	B10-3;B10-4	C>G	Dup	Blast	intergenic (Unclassified)	FGSC1363 (mat A)
Sexual 2:2	Supercontig_12.4	168491	B10-3;B10-4	A>C	Non-Dup	Non-Dup	intergenic	FGSC4200 (mat a)
Sexual 2:2	Supercontig_12.6	3782375	B10-3;B10-4	T>C	Near-Dup	Period	intergenic	FGSC4200 (mat a)
Sexual 2:2	Supercontig_12.6	3858802	B10-3;B10-4	C>G	Non-Dup	Non-Dup	intergenic	FGSC4200 (mat a)
Sexual 2:2	Supercontig_12.6	4068206	B10-3;B10-4	G>C	Dup	Blast,Het	intergenic (Unclassified)	FGSC4200 (mat a)
Sexual 2:2	Supercontig_12.7	2978237	B10-3;B10-4	G>C	Non-Dup	Depth	intergenic	FGSC1363 (mat A)
Sexual 2:2	Supercontig_12.7	3922646	B10-3;B10-4	C>A	Non-Dup	Period	intergenic	FGSC1363 (mat A)
Sexual 2:2	Supercontig_12.7	4210935	B10-3;B10-4	G>A	Dup	Blast,Depth,Het,Period	intergenic (Unclassified)	FGSC1363 (mat A)
Sexual 2:2	Supercontig_12.1	65265	B1-1;B1-2	A>C	Dup	Blast,Het	intergenic (Unclassified)	FGSC4200 (mat a)
Sexual 2:2	Supercontig_12.1	688307	B1-1;B1-2	A>C	Dup	Blast,Het,Period	intergenic (Unclassified)	FGSC4200 (mat a)
Sexual 2:2	Supercontig_12.1	1058118	B1-1;B1-2	G>A	Non-Dup	Non-Dup	UTR	FGSC4200 (mat a)
Sexual 2:2	Supercontig_12.5	2382125	B1-1;B1-2	C>G	Non-Dup	Non-Dup	non-synonymous	FGSC4200 (mat a)
Sexual 2:2	Supercontig_12.5	2867435	B1-1;B1-2	G>A	Non-Dup	Non-Dup	synonymous	FGSC4200 (mat a)
Sexual 2:2	Supercontig_12.5	3214104	B1-1;B1-2	C>G	Non-Dup	Non-Dup	intron	FGSC4200 (mat a)
Sexual 2:2	Supercontig_12.5	3639810	B1-1;B1-2	A>T	Non-Dup	Depth,Het	intergenic (Simple_repeat)	FGSC4200 (mat a)
Sexual 2:2	Supercontig_12.5	3811823	B1-1;B1-2	G>C	Non-Dup	Period	intergenic	FGSC4200 (mat a)
Sexual 2:2	Supercontig_12.7	4148118	B1-1;B1-2	A>G	Non-Dup	Non-Dup	synonymous	FGSC4200 (mat a)
Sexual 2:2	Supercontig_12.1	2239230	B1-1;B1-3	T>C	Non-Dup	Non-Dup	non-synonymous	FGSC4200 (mat a)
Sexual 2:2	Supercontig_12.1	4328207	B1-1;B1-3	T>G	Dup	Blast,Het,Period	intergenic (Unclassified)	FGSC4200 (mat a)
Sexual 2:2	Supercontig_12.1	6507312	B1-1;B1-3	C>G	Non-Dup	Het	UTR	FGSC4200 (mat a)
Sexual 2:2	Supercontig_12.2	1532126	B1-1;B1-3	C>A	Non-Dup	Non-Dup	non-synonymous	FGSC1363 (mat A)
Sexual 2:2	Supercontig_12.3	6169	B1-1;B1-3	A>T	Dup	Blast,Het	intergenic (Unclassified)	FGSC1363 (mat A)
Sexual 2:2	Supercontig_12.3	1046906	B1-1;B1-3	A>G	Dup	Blast	intergenic (Unclassified)	FGSC1363 (mat A)
Sexual 2:2	Supercontig_12.4	1907447	B1-1;B1-3	G>A	Dup	Blast,Depth,Het,Period	intergenic (Unclassified)	FGSC1363 (mat A)
Sexual 2:2	Supercontig_12.4	4665596	B1-1;B1-3	C>G	Non-Dup	Non-Dup	synonymous	FGSC1363 (mat A)
Sexual 2:2	Supercontig_12.5	999798	B1-1;B1-3	C>A	Dup(Centromeric)	Blast	intergenic (Unclassified)	FGSC1363 (mat A)
Sexual 2:2	Supercontig_12.6	3090104	B1-1;B1-3	C>T	Non-Dup	Non-Dup	synonymous	FGSC4200 (mat a)
Sexual 2:2	Supercontig_12.6	3688816	B1-1;B1-3	C>G	Non-Dup	Non-Dup	non-synonymous	FGSC4200 (mat a)
Sexual 2:2	Supercontig_12.7	829887	B1-1;B1-3	A>C	Non-Dup	Non-Dup	intergenic	FGSC4200 (mat a)
Sexual 2:2	Supercontig_12.7	1429050	B1-1;B1-3	G>C	Non-Dup	Non-Dup	UTR	FGSC4200 (mat a)
Sexual 2:2	Supercontig_12.7	1701494	B1-1;B1-3	G>T	Non-Dup	Non-Dup	non-synonymous	FGSC4200 (mat a)
Sexual 2:2	Supercontig_12.7	1727650	B1-1;B1-3	T>G	Non-Dup	Non-Dup	non-synonymous	FGSC4200 (mat a)
Sexual 2:2	Supercontig_12.7	2147840	B1-1;B1-3	A>T	Dup(Centromeric)	Blast	intergenic (Unclassified)	FGSC4200 (mat a)
Sexual 2:2	Supercontig_12.7	2274664	B1-1;B1-3	A>G	Dup(Centromeric)	Blast	intergenic (Unclassified)	FGSC4200 (mat a)
Sexual 2:2	Supercontig_12.7	2307124	B1-1;B1-3	A>C	Dup	Blast,Period	intergenic (Unclassified)	FGSC4200 (mat a)
Sexual 2:2	Supercontig_12.7	2388471	B1-1;B1-3	A>T	Dup	Blast	intergenic (Unclassified)	FGSC4200 (mat a)
Sexual 2:2	Supercontig_12.7	2409674	B1-1;B1-3	G>A	Dup	Blast,Period	intergenic (LINE/Tad1)	FGSC4200 (mat a)
Sexual 2:2	Supercontig_12.7	2502618	B1-1;B1-3	C>A	Dup	Blast,Period	intergenic (LINE/Tad1)	FGSC4200 (mat a)
Sexual 2:2	Supercontig_12.7	2771506	B1-1;B1-3	A>G	Non-Dup	Non-Dup	non-synonymous	FGSC4200 (mat a)
Sexual 2:2	Supercontig_12.7	3574221	B1-1;B1-3	C>T	Non-Dup	Non-Dup	non-synonymous	FGSC4200 (mat a)
Sexual 2:2	Supercontig_12.1	4337961	B11-1;B11-2	G>A	Dup	Blast,Het,Period	intergenic (Unclassified)	FGSC4200 (mat a)
Sexual 2:2	Supercontig_12.1	4338229	B11-1;B11-2	G>A	Dup	Blast,Het,Period	intergenic (Unclassified)	FGSC4200 (mat a)
Sexual 2:2	Supercontig_12.1	4338247	B11-1;B11-2	G>A	Dup	Blast,Het,Period	intergenic (Unclassified)	FGSC4200 (mat a)
Sexual 2:2	Supercontig_12.1	4338298	B11-1;B11-2	G>A	Dup	Blast,Het,Period	intergenic (Unclassified)	FGSC4200 (mat a)
Sexual 2:2	Supercontig_12.1	4338464	B11-1;B11-2	G>A	Dup	Blast,Het,Period	intergenic (Unclassified)	FGSC4200 (mat a)
Sexual 2:2	Supercontig_12.1	4340113	B11-1;B11-2	G>A	Dup	Blast,Depth,Het,Period	intergenic (Unclassified)	FGSC4200 (mat a)
Sexual 2:2	Supercontig_12.1	4341679	B11-1;B11-2	G>A	Dup	Blast,Depth,Het	intergenic (Unclassified)	FGSC4200 (mat a)
Sexual 2:2	Supercontig_12.1	4341684	B11-1;B11-2	G>A	Dup	Blast,Depth,Het	intergenic (Unclassified)	FGSC4200 (mat a)
Sexual 2:2	Supercontig_12.1	4341716	B11-1;B11-2	G>A	Dup	Blast,Depth,Het	intergenic (Unclassified)	FGSC4200 (mat a)
Sexual 2:2	Supercontig_12.1	4344567	B11-1;B11-2	G>A	Dup	Blast,Depth,Het,Period	intergenic (Unclassified)	FGSC4200 (mat a)
Sexual 2:2	Supercontig_12.1	4347168	B11-1;B11-2	G>A	Dup	Blast	intergenic (Unclassified)	FGSC4200 (mat a)
Sexual 2:2	Supercontig_12.1	4347729	B11-1;B11-2	G>A	Dup	Blast,Depth,Het	intergenic (Unclassified)	FGSC4200 (mat a)
Sexual 2:2	Supercontig_12.1	4348115	B11-1;B11-2	G>A	Dup	Blast,Depth,Het,Period	intergenic (Simple_repeat)	FGSC4200 (mat a)
Sexual 2:2	Supercontig_12.1	4348149	B11-1;B11-2	G>A	Dup	Blast,Depth,Het,Period	intergenic (Unclassified)	FGSC4200 (mat a)
Sexual 2:2	Supercontig_12.1	4348415	B11-1;B11-2	G>A	Dup	Blast,Het,Period	intergenic (Unclassified)	FGSC4200 (mat a)
Sexual 2:2	Supercontig_12.1	4348744	B11-1;B11-2	G>A	Dup	Blast,Het,Period	intergenic (Unclassified)	FGSC4200 (mat a)
Sexual 2:2	Supercontig_12.1	4348761	B11-1;B11-2	G>A	Dup	Blast,Het,Period	intergenic (Unclassified)	FGSC4200 (mat a)
Sexual 2:2	Supercontig_12.1	4348803	B11-1;B11-2	G>A	Dup	Blast,Het	intergenic (Unclassified)	FGSC4200 (mat a)
Sexual 2:2	Supercontig_12.1	4349206	B11-1;B11-2	G>A	Dup	Blast,Het,Period	intergenic (Unclassified)	FGSC4200 (mat a)
Sexual 2:2	Supercontig_12.1	4349220	B11-1;B11-2	G>A	Dup	Blast,Het,Period	intergenic (Unclassified)	FGSC4200 (mat a)
Sexual 2:2	Supercontig_12.1	4349313	B11-1;B11-2	G>A	Dup	Blast,Het,Period	intergenic (Unclassified)	FGSC4200 (mat a)
Sexual 2:2	Supercontig_12.1	4349331	B11-1;B11-2	G>A	Dup	Blast,Het,Period	intergenic (Unclassified)	FGSC4200 (mat a)
Sexual 2:2	Supercontig_12.1	4350413	B11-1;B11-2	G>A	Dup	Blast,Het,Period	intergenic (Unclassified)	FGSC4200 (mat a)
Sexual 2:2	Supercontig_12.1	4350422	B11-1;B11-2	G>A	Dup	Blast,Het,Period	intergenic (Unclassified)	FGSC4200 (mat a)
Sexual 2:2	Supercontig_12.1	4350570	B11-1;B11-2	G>A	Dup	Blast,Het,Period	intergenic (Unclassified)	FGSC4200 (mat a)
Sexual 2:2	Supercontig_12.1	4350666	B11-1;B11-2	G>A	Dup	Blast,Het,Period	intergenic (Unclassified)	FGSC4200 (mat a)
Sexual 2:2	Supercontig_12.3	323	B11-1;B11-2	G>A	Near-Dup	Non-Dup	intergenic	FGSC4200 (mat a)
Sexual 2:2	Supercontig_12.3	138721	B11-1;B11-2	T>C	Near-Dup	Non-Dup	intergenic	FGSC4200 (mat a)
Sexual 2:2	Supercontig_12.3	692302	B11-1;B11-2	G>T	Dup	Blast,Period	intergenic (Unclassified)	FGSC4200 (mat a)
Sexual 2:2	Supercontig_12.3	720065	B11-1;B11-2	A>G	Dup(Centromeric)	Blast,Depth,Het,Period	intergenic (Unclassified)	FGSC4200 (mat a)
Sexual 2:2	Supercontig_12.3	804690	B11-1;B11-2	T>G	Dup(Centromeric)	Blast,Depth	intergenic (Unclassified)	FGSC4200 (mat a)
Sexual 2:2	Supercontig_12.3	1688680	B11-1;B11-2	T>A	Non-Dup	Non-Dup	intergenic	FGSC4200 (mat a)
Sexual 2:2	Supercontig_12.3	1885664	B11-1;B11-2	G>C	Non-Dup	Non-Dup	non-synonymous	FGSC4200 (mat a)
Sexual 2:2	Supercontig_12.3	5211857	B11-1;B11-2	G>A	Dup	Blast,Depth,Het,Period	intergenic (Unclassified)	FGSC4200 (mat a)
Sexual 2:2	Supercontig_12.3	5245816	B11-1;B11-2	T>C	Non-Dup	Non-Dup	intergenic	FGSC4200 (mat a)
Sexual 2:2	Supercontig_12.4	986521	B11-1;B11-2	C>G	Dup(Centromeric)	Blast	intergenic (Unclassified)	FGSC4200 (mat a)
Sexual 2:2	Supercontig_12.4	990217	B11-1;B11-2	C>A	Dup(Centromeric)	Blast,Het	intergenic (Unclassified)	FGSC4200 (mat a)
Sexual 2:2	Supercontig_12.4	1058254	B11-1;B11-2	A>T	Near-Dup(Centromeric)	Non-Dup	intergenic (Simple_repeat)	FGSC4200 (mat a)
Sexual 2:2	Supercontig_12.4	1917097	B11-1;B11-2	A>C	Dup	Blast,Het,Period	intergenic (Unclassified)	FGSC4200 (mat a)
Sexual 2:2	Supercontig_12.4	1917098	B11-1;B11-2	T>C	Dup	Blast,Het,Period	intergenic (Unclassified)	FGSC4200 (mat a)
Sexual 2:2	Supercontig_12.4	4649559	B11-1;B11-2	G>A	Dup	Blast,Depth,Het,Period	intergenic (Unclassified)	FGSC4200 (mat a)
Sexual 2:2	Supercontig_12.6	1906635	B11-1;B11-2	G>A	Dup	Blast,Het,Period	intergenic (Unclassified)	FGSC1363 (mat A)
Sexual 2:2	Supercontig_12.6	1906692	B11-1;B11-2	G>A	Dup	Blast,Het,Period	intergenic (Unclassified)	FGSC1363 (mat A)
Sexual 2:2	Supercontig_12.6	1907319	B11-1;B11-2	G>A	Dup	Blast,Depth,Het,Period	intergenic (Unclassified)	FGSC1363 (mat A)
Sexual 2:2	Supercontig_12.6	1907383	B11-1;B11-2	G>A	Dup	Blast,Depth,Het,Period	intergenic (Unclassified)	FGSC1363 (mat A)
Sexual 2:2	Supercontig_12.6	1907474	B11-1;B11-2	G>A	Dup	Blast,Het,Period	intergenic (Unclassified)	FGSC1363 (mat A)
Sexual 2:2	Supercontig_12.6	2420308	B11-1;B11-2	G>A	Dup	Blast,Depth,Het,Period	intergenic (Unclassified)	FGSC1363 (mat A)
Sexual 2:2	Supercontig_12.6	2420484	B11-1;B11-2	G>A	Dup	Blast,Depth,Het,Period	intergenic (Unclassified)	FGSC1363 (mat A)
Sexual 2:2	Supercontig_12.6	2421131	B11-1;B11-2	G>A	Dup	Blast,Depth,Het,Period	intergenic (Unclassified)	FGSC1363 (mat A)
Sexual 2:2	Supercontig_12.6	2421405	B11-1;B11-2	G>A	Dup	Blast,Het,Period	intergenic (Unclassified)	FGSC1363 (mat A)
Sexual 2:2	Supercontig_12.6	2421586	B11-1;B11-2	G>A	Dup	Blast,Het,Period	intergenic (Unclassified)	FGSC1363 (mat A)
Sexual 2:2	Supercontig_12.6	2422081	B11-1;B11-2	G>A	Dup	Blast,Depth,Het,Period	intergenic (Unclassified)	FGSC1363 (mat A)
Sexual 2:2	Supercontig_12.6	2422195	B11-1;B11-2	G>A	Dup	Blast,Depth,Het,Period	intergenic (Unclassified)	FGSC1363 (mat A)
Sexual 2:2	Supercontig_12.6	3038833	B11-1;B11-2	A>C	Dup(Centromeric)	Blast,Period	intergenic (Unclassified)	FGSC1363 (mat A)
Sexual 2:2	Supercontig_12.6	3238304	B11-1;B11-2	C>T	Dup	Blast,Depth,Het,Period	intergenic (Unclassified)	FGSC1363 (mat A)
Sexual 2:2	Supercontig_12.6	3240201	B11-1;B11-2	C>T	Dup	Blast,Het,Period	intergenic (Unclassified)	FGSC1363 (mat A)
Sexual 2:2	Supercontig_12.6	3240219	B11-1;B11-2	C>T	Dup	Blast,Het,Period	intergenic (Unclassified)	FGSC1363 (mat A)
Sexual 2:2	Supercontig_12.1	1343040	B11-1;B11-3	G>T	Dup	Blast,Period	intergenic (Unclassified)	FGSC4200 (mat a)
Sexual 2:2	Supercontig_12.2	2444169	B11-1;B11-3	C>A	Dup	Blast,Het	intergenic (Unclassified)	FGSC4200 (mat a)
Sexual 2:2	Supercontig_12.2	3608255	B11-1;B11-3	C>T	Dup	Blast,Depth,Het	intergenic (Unclassified)	FGSC4200 (mat a)
Sexual 2:2	Supercontig_12.2	3608606	B11-1;B11-3	C>T	Dup	Blast,Depth,Het,Period	intergenic (Unclassified)	FGSC4200 (mat a)
Sexual 2:2	Supercontig_12.2	3608792	B11-1;B11-3	C>T	Dup	Blast,Het,Period	intergenic (Unclassified)	FGSC4200 (mat a)
Sexual 2:2	Supercontig_12.2	3611442	B11-1;B11-3	C>T	Dup	Blast,Het,Period	intergenic (Unclassified)	FGSC4200 (mat a)
Sexual 2:2	Supercontig_12.2	3611509	B11-1;B11-3	C>T	Dup	Blast,Het,Period	intergenic (Simple_repeat)	FGSC4200 (mat a)
Sexual 2:2	Supercontig_12.2	3611563	B11-1;B11-3	C>T	Dup	Blast,Het,Period	intergenic (Unclassified)	FGSC4200 (mat a)
Sexual 2:2	Supercontig_12.2	3611623	B11-1;B11-3	C>T	Dup	Blast,Het,Period	intergenic (Unclassified)	FGSC4200 (mat a)
Sexual 2:2	Supercontig_12.2	3611644	B11-1;B11-3	C>T	Dup	Blast,Het,Period	intergenic (Unclassified)	FGSC4200 (mat a)
Sexual 2:2	Supercontig_12.2	3611709	B11-1;B11-3	C>T	Dup	Blast,Het,Period	intergenic (Unclassified)	FGSC4200 (mat a)
Sexual 2:2	Supercontig_12.2	3611789	B11-1;B11-3	C>T	Dup	Blast,Het,Period	intergenic (Unclassified)	FGSC4200 (mat a)
Sexual 2:2	Supercontig_12.2	3611969	B11-1;B11-3	C>T	Dup	Blast,Depth,Het,Period	intergenic (Unclassified)	FGSC4200 (mat a)
Sexual 2:2	Supercontig_12.2	3611993	B11-1;B11-3	C>T	Dup	Blast,Depth,Het,Period	intergenic (Unclassified)	FGSC4200 (mat a)
Sexual 2:2	Supercontig_12.2	3612000	B11-1;B11-3	C>T	Dup	Blast,Depth,Het,Period	intergenic (Unclassified)	FGSC4200 (mat a)
Sexual 2:2	Supercontig_12.2	3612014	B11-1;B11-3	C>T	Dup	Blast,Depth,Het,Period	intergenic (Unclassified)	FGSC4200 (mat a)
Sexual 2:2	Supercontig_12.2	3612146	B11-1;B11-3	C>T	Dup	Blast,Depth,Het,Period	intergenic (Unclassified)	FGSC4200 (mat a)
Sexual 2:2	Supercontig_12.2	3612941	B11-1;B11-3	C>T	Dup	Blast,Depth,Het,Period	intergenic (Unclassified)	FGSC4200 (mat a)
Sexual 2:2	Supercontig_12.2	3612953	B11-1;B11-3	C>T	Dup	Blast,Depth,Het,Period	intergenic (Unclassified)	FGSC4200 (mat a)
Sexual 2:2	Supercontig_12.2	3614674	B11-1;B11-3	C>T	Dup	Blast,Het,Period	intergenic (Unclassified)	FGSC4200 (mat a)
Sexual 2:2	Supercontig_12.2	3614764	B11-1;B11-3	C>T	Dup	Blast,Depth,Het,Period	intergenic (Unclassified)	FGSC4200 (mat a)
Sexual 2:2	Supercontig_12.2	3614768	B11-1;B11-3	C>T	Dup	Blast,Depth,Het,Period	intergenic (Unclassified)	FGSC4200 (mat a)
Sexual 2:2	Supercontig_12.2	3614992	B11-1;B11-3	C>T	Dup	Blast,Depth,Het,Period	intergenic (Unclassified)	FGSC4200 (mat a)
Sexual 2:2	Supercontig_12.2	3615002	B11-1;B11-3	C>T	Dup	Blast,Depth,Het,Period	intergenic (Unclassified)	FGSC4200 (mat a)
Sexual 2:2	Supercontig_12.2	3615029	B11-1;B11-3	C>T	Dup	Blast,Depth,Het,Period	intergenic (Unclassified)	FGSC4200 (mat a)
Sexual 2:2	Supercontig_12.2	3615145	B11-1;B11-3	C>T	Dup	Blast,Depth,Het,Period	intergenic (Unclassified)	FGSC4200 (mat a)
Sexual 2:2	Supercontig_12.2	3615326	B11-1;B11-3	C>T	Dup	Blast,Het,Period	intergenic (Unclassified)	FGSC4200 (mat a)
Sexual 2:2	Supercontig_12.2	3615329	B11-1;B11-3	C>T	Dup	Blast,Het,Period	intergenic (Unclassified)	FGSC4200 (mat a)
Sexual 2:2	Supercontig_12.2	3615362	B11-1;B11-3	C>T	Dup	Blast,Het,Period	intergenic (Unclassified)	FGSC4200 (mat a)
Sexual 2:2	Supercontig_12.2	3615386	B11-1;B11-3	C>T	Dup	Blast,Het,Period	intergenic (Unclassified)	FGSC4200 (mat a)
Sexual 2:2	Supercontig_12.2	3615422	B11-1;B11-3	C>T	Dup	Blast,Het,Period	intergenic (Unclassified)	FGSC4200 (mat a)
Sexual 2:2	Supercontig_12.2	3615472	B11-1;B11-3	C>T	Dup	Blast,Het,Period	intergenic (Unclassified)	FGSC4200 (mat a)
Sexual 2:2	Supercontig_12.2	3617779	B11-1;B11-3	C>T	Dup	Blast,Depth,Het,Period	intergenic (Unclassified)	FGSC4200 (mat a)
Sexual 2:2	Supercontig_12.2	3617782	B11-1;B11-3	C>T	Dup	Blast,Depth,Het,Period	intergenic (Unclassified)	FGSC4200 (mat a)
Sexual 2:2	Supercontig_12.2	3618976	B11-1;B11-3	C>T	Dup	Blast,Depth,Het,Period	intergenic (Unclassified)	FGSC4200 (mat a)
Sexual 2:2	Supercontig_12.2	3618985	B11-1;B11-3	C>T	Dup	Blast,Depth,Het,Period	intergenic (Unclassified)	FGSC4200 (mat a)
Sexual 2:2	Supercontig_12.3	4269285	B11-1;B11-3	G>A	Dup	Blast,Het,Period	intergenic (Unclassified)	FGSC4200 (mat a)
Sexual 2:2	Supercontig_12.3	4500791	B11-1;B11-3	T>G	Non-Dup	Non-Dup	synonymous	FGSC4200 (mat a)
Sexual 2:2	Supercontig_12.4	5983894	B11-1;B11-4	A>G	Dup	Blast,Depth,Het	intergenic (Unclassified)	FGSC4200 (mat a)
Sexual 2:2	Supercontig_12.6	3741886	B11-1;B11-4	C>T	Non-Dup	Period	intergenic	Unassigned
Sexual 2:2	Supercontig_12.7	277318	B11-1;B11-4	C>T	Dup	Blast,Depth,Het	intergenic (Unclassified)	FGSC1363 (mat A)
Sexual 2:2	Supercontig_12.7	902729	B11-1;B11-4	C>T	Dup	Blast,Het,Period	intergenic (Unclassified)	FGSC1363 (mat A)
Sexual 2:2	Supercontig_12.3	361260	B11-2;B11-3	G>A	Dup	Blast,Het	intergenic (Unclassified)	Unassigned
Sexual 2:2	Supercontig_12.5	5014868	B11-2;B11-3	G>C	Non-Dup	Non-Dup	UTR	FGSC4200 (mat a)
Sexual 2:2	Supercontig_12.6	1339218	B11-2;B11-3	C>T	Dup	Blast,Depth,Het,Period	intergenic (Unclassified)	FGSC1363 (mat A)
Sexual 2:2	Supercontig_12.7	276127	B11-2;B11-3	G>A	Dup	Blast,Period	intergenic (Unclassified)	FGSC4200 (mat a)
Sexual 2:2	Supercontig_12.7	4238492	B11-2;B11-3	C>T	Dup	Blast,Depth,Het,Period	intergenic (LINE/Tad1)	FGSC4200 (mat a)
Sexual 2:2	Supercontig_12.7	4243405	B11-2;B11-3	C>T	Dup	Blast,Depth,Het,Period	intergenic (LINE/Tad1)	FGSC4200 (mat a)
Sexual 2:2	Supercontig_12.1	6417238	B11-3;B11-4	A>G	Dup	Blast,Het	intergenic (Unclassified)	FGSC1363 (mat A)
Sexual 2:2	Supercontig_12.1	8733816	B11-3;B11-4	T>A	Non-Dup	Non-Dup	intergenic	FGSC4200 (mat a)
Sexual 2:2	Supercontig_12.1	9652295	B11-3;B11-4	C>T	Near-Dup	Depth	intergenic	FGSC4200 (mat a)
Sexual 2:2	Supercontig_12.1	9795962	B11-3;B11-4	A>G	Dup	Blast	intergenic (Unclassified)	FGSC4200 (mat a)
Sexual 2:2	Supercontig_12.1	9798383	B11-3;B11-4	G>A	Dup	Blast,Period	intergenic (Unclassified)	FGSC4200 (mat a)
Sexual 2:2	Supercontig_12.3	68461	B11-3;B11-4	C>T	Dup	Blast,Depth,Het,Period	intergenic (Unclassified)	FGSC1363 (mat A)
Sexual 2:2	Supercontig_12.3	722021	B11-3;B11-4	C>T	Dup(Centromeric)	Blast,Depth,Het	intergenic (Unclassified)	FGSC1363 (mat A)
Sexual 2:2	Supercontig_12.3	722075	B11-3;B11-4	C>T	Dup(Centromeric)	Blast,Depth,Het	intergenic (Unclassified)	FGSC1363 (mat A)
Sexual 2:2	Supercontig_12.3	918831	B11-3;B11-4	C>T	Dup(Centromeric)	Blast,Het,Period	intergenic (LINE/Tad1)	FGSC1363 (mat A)
Sexual 2:2	Supercontig_12.3	948061	B11-3;B11-4	C>T	Dup(Centromeric)	Blast,Depth,Het,Period	intergenic (LINE/Tad1)	FGSC1363 (mat A)
Sexual 2:2	Supercontig_12.4	1474428	B11-3;B11-4	G>A	Dup	Blast,Depth,Het,Period	intergenic (Unclassified)	FGSC1363 (mat A)
Sexual 2:2	Supercontig_12.4	1474974	B11-3;B11-4	G>A	Dup	Blast,Depth,Het	intergenic (Unclassified)	FGSC1363 (mat A)
Sexual 2:2	Supercontig_12.4	1475029	B11-3;B11-4	G>A	Dup	Blast,Depth,Het	intergenic (Unclassified)	FGSC1363 (mat A)
Sexual 2:2	Supercontig_12.4	1475050	B11-3;B11-4	G>A	Dup	Blast,Depth,Het	intergenic (Unclassified)	FGSC1363 (mat A)
Sexual 2:2	Supercontig_12.4	2722838	B11-3;B11-4	C>T	Dup	Blast,Depth,Het,Period	intergenic (Unclassified)	FGSC1363 (mat A)
Sexual 2:2	Supercontig_12.4	2722891	B11-3;B11-4	C>T	Dup	Blast,Depth,Het,Period	intergenic (Unclassified)	FGSC1363 (mat A)
Sexual 2:2	Supercontig_12.4	2723324	B11-3;B11-4	C>T	Dup	Blast,Het,Period	intergenic (Unclassified)	FGSC1363 (mat A)
Sexual 2:2	Supercontig_12.4	2723703	B11-3;B11-4	C>T	Dup	Blast,Depth,Het,Period	intergenic (Unclassified)	FGSC1363 (mat A)
Sexual 2:2	Supercontig_12.4	2726057	B11-3;B11-4	C>T	Dup	Blast,Het,Period	intergenic (Unclassified)	FGSC1363 (mat A)
Sexual 2:2	Supercontig_12.4	4627211	B11-3;B11-4	C>T	Dup	Blast,Het	intergenic (Unclassified)	FGSC1363 (mat A)
Sexual 2:2	Supercontig_12.4	4627630	B11-3;B11-4	C>T	Dup	Blast,Het	intergenic (Unclassified)	FGSC1363 (mat A)
Sexual 2:2	Supercontig_12.4	4627710	B11-3;B11-4	C>T	Dup	Blast	intergenic (Unclassified)	FGSC1363 (mat A)
Sexual 2:2	Supercontig_12.4	4628172	B11-3;B11-4	C>T	Dup	Blast	intergenic (Unclassified)	FGSC1363 (mat A)
Sexual 2:2	Supercontig_12.4	4628180	B11-3;B11-4	C>T	Dup	Blast	intergenic (Unclassified)	FGSC1363 (mat A)
Sexual 2:2	Supercontig_12.4	4628269	B11-3;B11-4	C>T	Dup	Blast	intergenic (Unclassified)	FGSC1363 (mat A)
Sexual 2:2	Supercontig_12.4	4628279	B11-3;B11-4	C>T	Dup	Blast	intergenic (Unclassified)	FGSC1363 (mat A)
Sexual 2:2	Supercontig_12.4	4628326	B11-3;B11-4	C>T	Dup	Blast	intergenic (Unclassified)	FGSC1363 (mat A)
Sexual 2:2	Supercontig_12.4	4650494	B11-3;B11-4	G>A	Dup	Blast,Depth,Het,Period	intergenic (Unclassified)	FGSC1363 (mat A)
Sexual 2:2	Supercontig_12.5	1356218	B11-3;B11-4	C>G	Non-Dup	Depth	non-synonymous	FGSC4200 (mat a)
Sexual 2:2	Supercontig_12.6	1847665	B11-3;B11-4	T>A	Dup	Blast,Depth,Het,Period	intergenic (LINE/Tad1)	FGSC4200 (mat a)
Sexual 2:2	Supercontig_12.6	1939435	B11-3;B11-4	T>G	Dup	Blast,Het,Period	intergenic (Unclassified)	FGSC4200 (mat a)
Sexual 2:2	Supercontig_12.6	3608371	B11-3;B11-4	C>G	Non-Dup	Non-Dup	non-synonymous	FGSC4200 (mat a)
Sexual 2:2	Supercontig_12.7	2235895	B11-3;B11-4	G>A	Dup(Centromeric)	Blast	intergenic (Unclassified)	FGSC4200 (mat a)
Sexual 2:2	Supercontig_12.7	2240772	B11-3;B11-4	A>C	Dup(Centromeric)	Blast,Depth,Het,Period	intergenic (Unclassified)	FGSC4200 (mat a)
Sexual 2:2	Supercontig_12.7	3525770	B11-3;B11-4	G>C	Non-Dup	Non-Dup	intergenic	FGSC4200 (mat a)
Sexual 2:2	Supercontig_12.2	2908315	B1-2;B1-3	T>G	Dup	Blast	intergenic (Unclassified)	FGSC4200 (mat a)
Sexual 2:2	Supercontig_12.2	3193172	B1-2;B1-3	A>G	Non-Dup	Depth,Period	intergenic	FGSC4200 (mat a)
Sexual 2:2	Supercontig_12.2	3685886	B1-2;B1-3	C>T	Dup	Blast,Het,Period	intergenic (Unclassified)	FGSC4200 (mat a)
Sexual 2:2	Supercontig_12.2	3736274	B1-2;B1-3	C>G	Non-Dup	Depth	non-synonymous	FGSC4200 (mat a)
Sexual 2:2	Supercontig_12.3	4027334	B1-2;B1-3	T>C	Non-Dup	Non-Dup	UTR	FGSC4200 (mat a)
Sexual 2:2	Supercontig_12.3	4280446	B1-2;B1-3	A>C	Dup	Blast,Het,Period	intergenic (Unclassified)	FGSC4200 (mat a)
Sexual 2:2	Supercontig_12.6	370014	B1-2;B1-3	T>G	Near-Dup	Non-Dup	intergenic	FGSC4200 (mat a)
Sexual 2:2	Supercontig_12.6	381315	B1-2;B1-3	G>C	Near-Dup	Non-Dup	intergenic	FGSC4200 (mat a)
Sexual 2:2	Supercontig_12.6	462761	B1-2;B1-3	G>C	Non-Dup	Non-Dup	intergenic	FGSC4200 (mat a)
Sexual 2:2	Supercontig_12.6	1811747	B1-2;B1-3	T>C	Dup	Blast	intergenic (Simple_repeat)	FGSC4200 (mat a)
Sexual 2:2	Supercontig_12.1	2993716	B1-2;B1-4	A>G	Non-Dup	Non-Dup	intergenic	FGSC1363 (mat A)
Sexual 2:2	Supercontig_12.1	3790435	B1-2;B1-4	A>T	Dup(Centromeric)	Blast	intergenic (Unclassified)	FGSC1363 (mat A)
Sexual 2:2	Supercontig_12.1	6416176	B1-2;B1-4	T>A	Dup	Blast,Depth,Het	intergenic (Unclassified)	FGSC1363 (mat A)
Sexual 2:2	Supercontig_12.1	7944361	B1-2;B1-4	T>C	Non-Dup	Non-Dup	non-synonymous	FGSC1363 (mat A)
Sexual 2:2	Supercontig_12.2	618848	B1-2;B1-4	G>A	Non-Dup	Non-Dup	non-synonymous (Low_complexity)	FGSC4200 (mat a)
Sexual 2:2	Supercontig_12.2	1149224	B1-2;B1-4	A>T	Dup(Centromeric)	Blast,Period	intergenic (LINE/Tad1)	FGSC4200 (mat a)
Sexual 2:2	Supercontig_12.2	1202613	B1-2;B1-4	A>C	Dup(Centromeric)	Blast,Period	intergenic (Unclassified)	FGSC4200 (mat a)
Sexual 2:2	Supercontig_12.2	1932042	B1-2;B1-4	C>A	Non-Dup	Non-Dup	synonymous	FGSC4200 (mat a)
Sexual 2:2	Supercontig_12.2	2149761	B1-2;B1-4	T>G	Dup	Blast,Het,Period	intergenic (Unclassified)	FGSC4200 (mat a)
Sexual 2:2	Supercontig_12.2	2200089	B1-2;B1-4	G>T	Non-Dup	Depth	non-synonymous	FGSC4200 (mat a)
Sexual 2:2	Supercontig_12.3	843813	B1-2;B1-4	C>G	Dup(Centromeric)	Blast,Het,Period	intergenic (LINE/Tad1)	FGSC4200 (mat a)
Sexual 2:2	Supercontig_12.3	1259797	B1-2;B1-4	G>A	Dup	Blast,Depth,Period	intergenic (Unclassified)	FGSC4200 (mat a)
Sexual 2:2	Supercontig_12.4	1008930	B1-2;B1-4	T>C	Dup(Centromeric)	Blast	intergenic (Unclassified)	FGSC4200 (mat a)
Sexual 2:2	Supercontig_12.4	1087555	B1-2;B1-4	G>C	Dup	Blast	intergenic (Unclassified)	FGSC4200 (mat a)
Sexual 2:2	Supercontig_12.4	3349652	B1-2;B1-4	C>T	Non-Dup	Non-Dup	intergenic	FGSC4200 (mat a)
Sexual 2:2	Supercontig_12.4	4199414	B1-2;B1-4	A>G	Non-Dup	Non-Dup	synonymous	FGSC4200 (mat a)
Sexual 2:2	Supercontig_12.4	5502903	B1-2;B1-4	C>T	Non-Dup	Non-Dup	non-synonymous	FGSC4200 (mat a)
Sexual 2:2	Supercontig_12.5	450080	B1-2;B1-4	C>A	Non-Dup	Period	UTR	FGSC4200 (mat a)
Sexual 2:2	Supercontig_12.5	936559	B1-2;B1-4	C>G	Dup(Centromeric)	Blast,Het	intergenic (Unclassified)	FGSC4200 (mat a)
Sexual 2:2	Supercontig_12.5	1022235	B1-2;B1-4	T>G	Dup(Centromeric)	Blast,Period	intergenic (Unclassified)	FGSC4200 (mat a)
Sexual 2:2	Supercontig_12.5	1194131	B1-2;B1-4	T>C	Dup(Centromeric)	Blast,Period	intergenic (LINE/Tad1)	FGSC4200 (mat a)
Sexual 2:2	Supercontig_12.5	1439119	B1-2;B1-4	A>T	Non-Dup	Non-Dup	non-synonymous	FGSC4200 (mat a)
Sexual 2:2	Supercontig_12.5	5395731	B1-2;B1-4	A>G	Non-Dup	Period	non-synonymous	FGSC1363 (mat A)
Sexual 2:2	Supercontig_12.5	6313123	B1-2;B1-4	G>T	Non-Dup	Non-Dup	non-synonymous	FGSC1363 (mat A)
Sexual 2:2	Supercontig_12.6	1948713	B1-2;B1-4	G>C	Dup	Blast,Period	intergenic (Unclassified)	FGSC1363 (mat A)
Sexual 2:2	Supercontig_12.6	2971468	B1-2;B1-4	T>C	Dup(Centromeric)	Blast,Depth,Het	intergenic (Unclassified)	FGSC1363 (mat A)
Sexual 2:2	Supercontig_12.7	1075552	B1-2;B1-4	T>C	Near-Dup	Non-Dup	intergenic	FGSC1363 (mat A)
Sexual 2:2	Supercontig_12.7	2225495	B1-2;B1-4	T>G	Dup(Centromeric)	Blast,Period	intergenic (Unclassified)	FGSC1363 (mat A)
Sexual 2:2	Supercontig_12.7	2231052	B1-2;B1-4	A>T	Near-Dup(Centromeric)	Non-Dup	intergenic	FGSC1363 (mat A)
Sexual 2:2	Supercontig_12.1	9711970	B1-3;B1-4	A>G	Dup	Blast,Het,Period	intergenic (Unclassified)	FGSC1363 (mat A)
Sexual 2:2	Supercontig_12.2	4227317	B1-3;B1-4	G>T	Non-Dup	Het	intergenic	FGSC4200 (mat a)
Sexual 2:2	Supercontig_12.4	108024	B1-3;B1-4	A>C	Non-Dup	Non-Dup	intron (Simple_repeat)	FGSC4200 (mat a)
Sexual 2:2	Supercontig_12.7	4068102	B1-3;B1-4	G>A	Non-Dup	Non-Dup	non-synonymous	FGSC1363 (mat A)
Sexual 2:2	Supercontig_12.7	4246471	B1-3;B1-4	C>T	Near-Dup	Non-Dup	intergenic	FGSC1363 (mat A)
Sexual 2:2	Supercontig_12.1	3938967	B13-1;B13-2	A>T	Dup(Centromeric)	Blast,Period	intergenic (LINE/Tad1)	FGSC4200 (mat a)
Sexual 2:2	Supercontig_12.1	3978830	B13-1;B13-2	G>A	Dup	Blast,Het	intergenic (Unclassified)	FGSC4200 (mat a)
Sexual 2:2	Supercontig_12.1	4176541	B13-1;B13-2	G>A	Dup	Blast,Het,Period	intergenic (Unclassified)	FGSC4200 (mat a)
Sexual 2:2	Supercontig_12.1	4182984	B13-1;B13-2	G>A	Dup	Blast,Depth,Het,Period	intergenic (Unclassified)	FGSC4200 (mat a)
Sexual 2:2	Supercontig_12.1	9513148	B13-1;B13-2	C>T	Dup	Blast,Het,Period	intergenic (Unclassified)	FGSC4200 (mat a)
Sexual 2:2	Supercontig_12.1	9513205	B13-1;B13-2	C>T	Dup	Blast,Depth,Het,Period	intergenic (Unclassified)	FGSC4200 (mat a)
Sexual 2:2	Supercontig_12.1	9652295	B13-1;B13-2	C>T	Near-Dup	Depth	intergenic	FGSC4200 (mat a)
Sexual 2:2	Supercontig_12.1	9795962	B13-1;B13-2	A>G	Dup	Blast	intergenic (Unclassified)	FGSC4200 (mat a)
Sexual 2:2	Supercontig_12.1	9797080	B13-1;B13-2	G>A	Dup	Blast	intergenic (Unclassified)	FGSC4200 (mat a)
Sexual 2:2	Supercontig_12.2	2139906	B13-1;B13-2	G>A	Dup	Blast,Het,Period	intergenic (Unclassified)	FGSC4200 (mat a)
Sexual 2:2	Supercontig_12.2	2139928	B13-1;B13-2	G>A	Dup	Blast,Het,Period	intergenic (Unclassified)	FGSC4200 (mat a)
Sexual 2:2	Supercontig_12.2	2139939	B13-1;B13-2	G>A	Dup	Blast,Het,Period	intergenic (Unclassified)	FGSC4200 (mat a)
Sexual 2:2	Supercontig_12.2	2140621	B13-1;B13-2	G>A	Dup	Blast,Het,Period	intergenic (Unclassified)	FGSC4200 (mat a)
Sexual 2:2	Supercontig_12.2	2149131	B13-1;B13-2	G>A	Dup	Blast,Depth,Het,Period	intergenic (Unclassified)	FGSC4200 (mat a)
Sexual 2:2	Supercontig_12.2	2444169	B13-1;B13-2	C>A	Dup	Blast,Het	intergenic (Unclassified)	FGSC4200 (mat a)
Sexual 2:2	Supercontig_12.2	2920505	B13-1;B13-2	C>T	Dup	Blast,Het	intergenic (Unclassified)	FGSC4200 (mat a)
Sexual 2:2	Supercontig_12.2	2920518	B13-1;B13-2	C>T	Dup	Blast,Het	intergenic (Unclassified)	FGSC4200 (mat a)
Sexual 2:2	Supercontig_12.2	3619763	B13-1;B13-2	G>A	Dup	Blast,Depth,Het,Period	intergenic (Unclassified)	FGSC4200 (mat a)
Sexual 2:2	Supercontig_12.2	3619766	B13-1;B13-2	G>A	Dup	Blast,Depth,Het,Period	intergenic (Unclassified)	FGSC4200 (mat a)
Sexual 2:2	Supercontig_12.2	3619931	B13-1;B13-2	G>A	Dup	Blast,Depth,Het,Period	intergenic (Unclassified)	FGSC4200 (mat a)
Sexual 2:2	Supercontig_12.2	3619949	B13-1;B13-2	G>A	Dup	Blast,Depth,Het,Period	intergenic (Unclassified)	FGSC4200 (mat a)
Sexual 2:2	Supercontig_12.3	692302	B13-1;B13-2	G>T	Dup	Blast,Period	intergenic (Unclassified)	FGSC4200 (mat a)
Sexual 2:2	Supercontig_12.3	720065	B13-1;B13-2	A>G	Dup(Centromeric)	Blast,Depth,Het,Period	intergenic (Unclassified)	FGSC4200 (mat a)
Sexual 2:2	Supercontig_12.3	804690	B13-1;B13-2	T>G	Dup(Centromeric)	Blast,Depth	intergenic (Unclassified)	FGSC4200 (mat a)
Sexual 2:2	Supercontig_12.3	1688680	B13-1;B13-2	T>A	Non-Dup	Non-Dup	intergenic	FGSC4200 (mat a)
Sexual 2:2	Supercontig_12.3	1885664	B13-1;B13-2	G>C	Non-Dup	Non-Dup	non-synonymous	FGSC4200 (mat a)
Sexual 2:2	Supercontig_12.3	4500791	B13-1;B13-2	T>G	Non-Dup	Non-Dup	synonymous	FGSC4200 (mat a)
Sexual 2:2	Supercontig_12.3	4592627	B13-1;B13-2	G>A	Dup	Blast,Depth,Het,Period	intergenic (Unclassified)	FGSC4200 (mat a)
Sexual 2:2	Supercontig_12.3	4592681	B13-1;B13-2	G>A	Dup	Blast,Depth,Het,Period	intergenic (Unclassified)	FGSC4200 (mat a)
Sexual 2:2	Supercontig_12.4	986521	B13-1;B13-2	C>G	Dup(Centromeric)	Blast	intergenic (Unclassified)	FGSC4200 (mat a)
Sexual 2:2	Supercontig_12.4	990217	B13-1;B13-2	C>A	Dup(Centromeric)	Blast,Het	intergenic (Unclassified)	FGSC4200 (mat a)
Sexual 2:2	Supercontig_12.4	1058254	B13-1;B13-2	A>T	Near-Dup(Centromeric)	Non-Dup	intergenic (Simple_repeat)	FGSC4200 (mat a)
Sexual 2:2	Supercontig_12.4	1917097	B13-1;B13-2	A>C	Dup	Blast,Het,Period	intergenic (Unclassified)	FGSC4200 (mat a)
Sexual 2:2	Supercontig_12.4	1917098	B13-1;B13-2	T>C	Dup	Blast,Het,Period	intergenic (Unclassified)	FGSC4200 (mat a)
Sexual 2:2	Supercontig_12.4	2724936	B13-1;B13-2	G>A	Dup	Blast,Depth,Het,Period	intergenic (Unclassified)	FGSC4200 (mat a)
Sexual 2:2	Supercontig_12.4	5037085	B13-1;B13-2	G>A	Dup	Blast,Het,Period	intergenic (Unclassified)	Unassigned
Sexual 2:2	Supercontig_12.5	1356218	B13-1;B13-2	C>G	Non-Dup	Depth	non-synonymous	FGSC4200 (mat a)
Sexual 2:2	Supercontig_12.6	1075829	B13-1;B13-2	G>A	Dup	Blast,Het,Period	intergenic (Unclassified)	FGSC4200 (mat a)
Sexual 2:2	Supercontig_12.6	1847665	B13-1;B13-2	T>A	Dup	Blast,Depth,Het,Period	intergenic (LINE/Tad1)	FGSC4200 (mat a)
Sexual 2:2	Supercontig_12.6	1939435	B13-1;B13-2	T>G	Dup	Blast,Het,Period	intergenic (Unclassified)	FGSC4200 (mat a)
Sexual 2:2	Supercontig_12.6	3532643	B13-1;B13-2	G>C	Dup	Blast,Depth,Het	intergenic (Unclassified)	FGSC4200 (mat a)
Sexual 2:2	Supercontig_12.6	3608371	B13-1;B13-2	C>G	Non-Dup	Non-Dup	non-synonymous	FGSC4200 (mat a)
Sexual 2:2	Supercontig_12.6	3741886	B13-1;B13-2	C>T	Non-Dup	Period	intergenic	FGSC4200 (mat a)
Sexual 2:2	Supercontig_12.1	276490	B13-1;B13-3	C>T	Dup	Blast,Het,Period	intergenic (Unclassified)	FGSC4200 (mat a)
Sexual 2:2	Supercontig_12.1	8733816	B13-1;B13-3	T>A	Non-Dup	Non-Dup	intergenic	FGSC4200 (mat a)
Sexual 2:2	Supercontig_12.3	5245816	B13-1;B13-3	T>C	Non-Dup	Non-Dup	intergenic	FGSC4200 (mat a)
Sexual 2:2	Supercontig_12.1	6417238	B13-1;B13-4	A>G	Dup	Blast,Het	intergenic (Unclassified)	FGSC1363 (mat A)
Sexual 2:2	Supercontig_12.2	3672617	B13-1;B13-4	G>A	Dup	Blast,Depth,Het,Period	intergenic (Unclassified)	Unassigned
Sexual 2:2	Supercontig_12.3	138721	B13-1;B13-4	T>C	Near-Dup	Non-Dup	intergenic	FGSC4200 (mat a)
Sexual 2:2	Supercontig_12.1	1343040	B13-2;B13-3	G>T	Dup	Blast,Period	intergenic (Unclassified)	FGSC4200 (mat a)
Sexual 2:2	Supercontig_12.1	2382227	B13-2;B13-3	C>T	Dup	Blast,Depth,Het,Period	intergenic (Unclassified)	FGSC4200 (mat a)
Sexual 2:2	Supercontig_12.1	2383109	B13-2;B13-3	C>T	Dup	Blast,Het,Period	intergenic (Unclassified)	FGSC4200 (mat a)
Sexual 2:2	Supercontig_12.1	2383158	B13-2;B13-3	C>T	Dup	Blast,Het,Period	intergenic (Unclassified)	FGSC4200 (mat a)
Sexual 2:2	Supercontig_12.1	2383527	B13-2;B13-3	C>T	Dup	Blast,Het,Period	intergenic (Unclassified)	FGSC4200 (mat a)
Sexual 2:2	Supercontig_12.1	2383547	B13-2;B13-3	C>T	Dup	Blast,Het,Period	intergenic (Unclassified)	FGSC4200 (mat a)
Sexual 2:2	Supercontig_12.1	2383878	B13-2;B13-3	C>T	Dup	Blast,Het,Period	intergenic (Unclassified)	FGSC4200 (mat a)
Sexual 2:2	Supercontig_12.1	2384114	B13-2;B13-3	C>T	Dup	Blast,Depth,Het,Period	intergenic (Unclassified)	FGSC4200 (mat a)
Sexual 2:2	Supercontig_12.1	2384157	B13-2;B13-3	C>T	Dup	Blast,Depth,Het,Period	intergenic (Unclassified)	FGSC4200 (mat a)
Sexual 2:2	Supercontig_12.1	2384167	B13-2;B13-3	C>T	Dup	Blast,Depth,Het,Period	intergenic (Unclassified)	FGSC4200 (mat a)
Sexual 2:2	Supercontig_12.1	2384651	B13-2;B13-3	C>T	Dup	Blast,Het,Period	intergenic (Unclassified)	FGSC4200 (mat a)
Sexual 2:2	Supercontig_12.1	2384892	B13-2;B13-3	C>T	Dup	Blast,Het,Period	intergenic (Unclassified)	FGSC4200 (mat a)
Sexual 2:2	Supercontig_12.1	2386789	B13-2;B13-3	C>T	Dup	Blast,Period	intergenic (Unclassified)	FGSC4200 (mat a)
Sexual 2:2	Supercontig_12.1	2394020	B13-2;B13-3	C>T	Dup	Blast,Depth,Het,Period	intergenic (Unclassified)	FGSC4200 (mat a)
Sexual 2:2	Supercontig_12.1	5970750	B13-2;B13-3	G>A	Dup	Blast,Het,Period	intergenic (Unclassified)	FGSC4200 (mat a)
Sexual 2:2	Supercontig_12.1	5970766	B13-2;B13-3	G>A	Dup	Blast,Het,Period	intergenic (Unclassified)	FGSC4200 (mat a)
Sexual 2:2	Supercontig_12.1	5971664	B13-2;B13-3	G>A	Dup	Blast,Het,Period	intergenic (Unclassified)	FGSC4200 (mat a)
Sexual 2:2	Supercontig_12.1	5971859	B13-2;B13-3	G>A	Dup	Blast,Het,Period	intergenic (Unclassified)	FGSC4200 (mat a)
Sexual 2:2	Supercontig_12.1	5972470	B13-2;B13-3	G>A	Dup	Blast,Depth,Het,Period	intergenic (Unclassified)	FGSC4200 (mat a)
Sexual 2:2	Supercontig_12.1	5972900	B13-2;B13-3	G>A	Dup	Blast,Depth,Het,Period	intergenic (Unclassified)	FGSC4200 (mat a)
Sexual 2:2	Supercontig_12.1	5973077	B13-2;B13-3	G>A	Dup	Blast,Depth,Het,Period	intergenic (Unclassified)	FGSC4200 (mat a)
Sexual 2:2	Supercontig_12.1	5973317	B13-2;B13-3	G>A	Dup	Blast,Depth,Het,Period	intergenic (Unclassified)	FGSC4200 (mat a)
Sexual 2:2	Supercontig_12.1	5973380	B13-2;B13-3	G>A	Dup	Blast,Depth,Het,Period	intergenic (Unclassified)	FGSC4200 (mat a)
Sexual 2:2	Supercontig_12.1	5973479	B13-2;B13-3	G>A	Dup	Blast,Depth,Het,Period	intergenic (Unclassified)	FGSC4200 (mat a)
Sexual 2:2	Supercontig_12.1	5974101	B13-2;B13-3	G>A	Dup	Blast,Depth,Het,Period	intergenic (Unclassified)	FGSC4200 (mat a)
Sexual 2:2	Supercontig_12.1	5975315	B13-2;B13-3	G>A	Dup	Blast,Het,Period	intergenic (Unclassified)	FGSC4200 (mat a)
Sexual 2:2	Supercontig_12.1	5976385	B13-2;B13-3	G>A	Dup	Blast,Depth,Het,Period	intergenic (Unclassified)	FGSC4200 (mat a)
Sexual 2:2	Supercontig_12.2	128554	B13-2;B13-3	C>T	Dup	Blast,Depth,Het,Period	intergenic (Unclassified)	FGSC4200 (mat a)
Sexual 2:2	Supercontig_12.3	68213	B13-2;B13-3	C>T	Dup	Blast,Het,Period	intergenic (Unclassified)	FGSC1363 (mat A)
Sexual 2:2	Supercontig_12.3	68236	B13-2;B13-3	C>T	Dup	Blast,Het,Period	intergenic (Unclassified)	FGSC1363 (mat A)
Sexual 2:2	Supercontig_12.3	68321	B13-2;B13-3	C>T	Dup	Blast,Het,Period	intergenic (Unclassified)	FGSC1363 (mat A)
Sexual 2:2	Supercontig_12.3	75657	B13-2;B13-3	G>A	Dup	Blast,Depth,Het,Period	intergenic (Unclassified)	FGSC1363 (mat A)
Sexual 2:2	Supercontig_12.4	5983894	B13-2;B13-3	A>G	Dup	Blast,Depth,Het	intergenic (Unclassified)	FGSC4200 (mat a)
Sexual 2:2	Supercontig_12.4	5998392	B13-2;B13-3	C>T	Dup	Blast,Depth,Het	intergenic (Unclassified)	FGSC4200 (mat a)
Sexual 2:2	Supercontig_12.1	32301	B13-2;B13-4	C>T	Dup	Blast,Het,Period	intergenic (Unclassified)	FGSC1363 (mat A)
Sexual 2:2	Supercontig_12.1	279867	B13-2;B13-4	C>T	Dup	Blast,Het,Period	intergenic (Unclassified)	FGSC1363 (mat A)
Sexual 2:2	Supercontig_12.1	279869	B13-2;B13-4	C>T	Dup	Blast,Het,Period	intergenic (Unclassified)	FGSC1363 (mat A)
Sexual 2:2	Supercontig_12.1	279882	B13-2;B13-4	C>T	Dup	Blast,Het,Period	intergenic (Unclassified)	FGSC1363 (mat A)
Sexual 2:2	Supercontig_12.1	279885	B13-2;B13-4	C>T	Dup	Blast,Het,Period	intergenic (Unclassified)	FGSC1363 (mat A)
Sexual 2:2	Supercontig_12.5	3924148	B13-2;B13-4	G>A	Dup	Blast,Het,Period	intergenic (Unclassified)	FGSC4200 (mat a)
Sexual 2:2	Supercontig_12.5	3924178	B13-2;B13-4	G>A	Dup	Blast,Het,Period	intergenic (Unclassified)	FGSC4200 (mat a)
Sexual 2:2	Supercontig_12.5	3924252	B13-2;B13-4	G>A	Dup	Blast,Het,Period	intergenic (Unclassified)	FGSC4200 (mat a)
Sexual 2:2	Supercontig_12.5	3924339	B13-2;B13-4	G>A	Dup	Blast,Het,Period	intergenic (Unclassified)	FGSC4200 (mat a)
Sexual 2:2	Supercontig_12.5	3924395	B13-2;B13-4	G>A	Dup	Blast,Het,Period	intergenic (Simple_repeat)	FGSC4200 (mat a)
Sexual 2:2	Supercontig_12.5	3924673	B13-2;B13-4	G>A	Dup	Blast,Het,Period	intergenic (Unclassified)	FGSC4200 (mat a)
Sexual 2:2	Supercontig_12.5	3924925	B13-2;B13-4	G>A	Dup	Blast,Het,Period	intergenic (Unclassified)	FGSC4200 (mat a)
Sexual 2:2	Supercontig_12.5	3924940	B13-2;B13-4	G>A	Dup	Blast,Het,Period	intergenic (Unclassified)	FGSC4200 (mat a)
Sexual 2:2	Supercontig_12.5	3925210	B13-2;B13-4	G>A	Dup	Blast,Period	intergenic (Unclassified)	FGSC4200 (mat a)
Sexual 2:2	Supercontig_12.5	3927855	B13-2;B13-4	G>A	Dup	Blast,Het,Period	intergenic (Unclassified)	FGSC4200 (mat a)
Sexual 2:2	Supercontig_12.5	4036138	B13-2;B13-4	G>A	Dup	Blast,Depth,Het,Period	intergenic (Unclassified)	FGSC4200 (mat a)
Sexual 2:2	Supercontig_12.5	4036280	B13-2;B13-4	G>A	Dup	Blast,Depth,Het,Period	intergenic (Unclassified)	FGSC4200 (mat a)
Sexual 2:2	Supercontig_12.5	4036568	B13-2;B13-4	G>A	Dup	Blast,Depth,Het,Period	intergenic (Unclassified)	FGSC4200 (mat a)
Sexual 2:2	Supercontig_12.5	4037017	B13-2;B13-4	G>A	Dup	Blast,Depth,Het,Period	intergenic (Unclassified)	FGSC4200 (mat a)
Sexual 2:2	Supercontig_12.5	4037039	B13-2;B13-4	G>A	Dup	Blast,Depth,Het,Period	intergenic (Unclassified)	FGSC4200 (mat a)
Sexual 2:2	Supercontig_12.5	4037459	B13-2;B13-4	G>A	Dup	Blast,Depth,Het,Period	intergenic (Unclassified)	FGSC4200 (mat a)
Sexual 2:2	Supercontig_12.5	4037801	B13-2;B13-4	G>A	Dup	Blast,Het,Period	intergenic (Unclassified)	FGSC4200 (mat a)
Sexual 2:2	Supercontig_12.5	4037818	B13-2;B13-4	G>A	Dup	Blast,Het,Period	intergenic (Unclassified)	FGSC4200 (mat a)
Sexual 2:2	Supercontig_12.5	4037844	B13-2;B13-4	G>A	Dup	Blast,Het,Period	intergenic (Unclassified)	FGSC4200 (mat a)
Sexual 2:2	Supercontig_12.5	4037854	B13-2;B13-4	G>A	Dup	Blast,Het,Period	intergenic (Unclassified)	FGSC4200 (mat a)
Sexual 2:2	Supercontig_12.5	4037899	B13-2;B13-4	G>A	Dup	Blast,Het,Period	intergenic (Unclassified)	FGSC4200 (mat a)
Sexual 2:2	Supercontig_12.5	4037945	B13-2;B13-4	G>A	Dup	Blast,Het,Period	intergenic (Unclassified)	FGSC4200 (mat a)
Sexual 2:2	Supercontig_12.5	4038006	B13-2;B13-4	G>A	Dup	Blast,Het,Period	intergenic (Unclassified)	FGSC4200 (mat a)
Sexual 2:2	Supercontig_12.5	4038026	B13-2;B13-4	G>A	Dup	Blast,Het,Period	intergenic (Unclassified)	FGSC4200 (mat a)
Sexual 2:2	Supercontig_12.5	4038050	B13-2;B13-4	G>A	Dup	Blast,Het,Period	intergenic (Unclassified)	FGSC4200 (mat a)
Sexual 2:2	Supercontig_12.5	4038880	B13-2;B13-4	G>A	Dup	Blast,Het,Period	intergenic (Unclassified)	FGSC4200 (mat a)
Sexual 2:2	Supercontig_12.5	4038904	B13-2;B13-4	G>A	Dup	Blast,Het,Period	intergenic (Unclassified)	FGSC4200 (mat a)
Sexual 2:2	Supercontig_12.5	4039003	B13-2;B13-4	G>A	Dup	Blast,Het,Period	intergenic (Unclassified)	FGSC4200 (mat a)
Sexual 2:2	Supercontig_12.5	4039767	B13-2;B13-4	G>A	Dup	Blast,Het,Period	intergenic (Unclassified)	FGSC4200 (mat a)
Sexual 2:2	Supercontig_12.5	4040002	B13-2;B13-4	G>A	Dup	Blast,Het,Period	intergenic (Unclassified)	FGSC4200 (mat a)
Sexual 2:2	Supercontig_12.5	4040030	B13-2;B13-4	G>A	Dup	Blast,Het,Period	intergenic (Unclassified)	FGSC4200 (mat a)
Sexual 2:2	Supercontig_12.5	4040262	B13-2;B13-4	G>A	Dup	Blast,Depth,Het,Period	intergenic (Unclassified)	FGSC4200 (mat a)
Sexual 2:2	Supercontig_12.5	4041143	B13-2;B13-4	G>A	Dup	Blast,Period	intergenic (Unclassified)	FGSC4200 (mat a)
Sexual 2:2	Supercontig_12.5	4042118	B13-2;B13-4	G>A	Dup	Blast,Het,Period	intergenic (Unclassified)	FGSC4200 (mat a)
Sexual 2:2	Supercontig_12.5	4042121	B13-2;B13-4	G>A	Dup	Blast,Het,Period	intergenic (Unclassified)	FGSC4200 (mat a)
Sexual 2:2	Supercontig_12.5	4042334	B13-2;B13-4	G>A	Dup	Blast,Period	intergenic (Unclassified)	FGSC4200 (mat a)
Sexual 2:2	Supercontig_12.5	4042657	B13-2;B13-4	G>A	Dup	Blast,Het,Period	intergenic (Unclassified)	FGSC4200 (mat a)
Sexual 2:2	Supercontig_12.5	4042688	B13-2;B13-4	G>A	Dup	Blast,Het,Period	intergenic (Unclassified)	FGSC4200 (mat a)
Sexual 2:2	Supercontig_12.5	4042755	B13-2;B13-4	G>A	Dup	Blast,Depth,Het,Period	intergenic (Unclassified)	FGSC4200 (mat a)
Sexual 2:2	Supercontig_12.5	4043403	B13-2;B13-4	G>A	Dup	Blast,Het,Period	intergenic (Unclassified)	FGSC4200 (mat a)
Sexual 2:2	Supercontig_12.5	4043419	B13-2;B13-4	G>A	Dup	Blast,Het,Period	intergenic (Unclassified)	FGSC4200 (mat a)
Sexual 2:2	Supercontig_12.5	4043535	B13-2;B13-4	G>A	Dup	Blast,Period	intergenic (Unclassified)	FGSC4200 (mat a)
Sexual 2:2	Supercontig_12.5	4043851	B13-2;B13-4	G>A	Dup	Blast,Het,Period	intergenic (Unclassified)	FGSC4200 (mat a)
Sexual 2:2	Supercontig_12.5	4043857	B13-2;B13-4	G>A	Dup	Blast,Het,Period	intergenic (Unclassified)	FGSC4200 (mat a)
Sexual 2:2	Supercontig_12.5	4044274	B13-2;B13-4	G>A	Dup	Blast,Het,Period	intergenic (Unclassified)	FGSC4200 (mat a)
Sexual 2:2	Supercontig_12.5	5014868	B13-2;B13-4	G>C	Non-Dup	Non-Dup	UTR	FGSC4200 (mat a)
Sexual 2:2	Supercontig_12.7	510404	B13-2;B13-4	G>A	Dup	Blast,Het,Period	intergenic (Unclassified)	FGSC4200 (mat a)
Sexual 2:2	Supercontig_12.7	512619	B13-2;B13-4	G>A	Dup	Blast,Het,Period	intergenic (Unclassified)	FGSC4200 (mat a)
Sexual 2:2	Supercontig_12.7	512695	B13-2;B13-4	G>A	Dup	Blast,Depth,Het,Period	intergenic (Unclassified)	FGSC4200 (mat a)
Sexual 2:2	Supercontig_12.7	512779	B13-2;B13-4	G>A	Dup	Blast,Depth,Het,Period	intergenic (Unclassified)	FGSC4200 (mat a)
Sexual 2:2	Supercontig_12.7	512879	B13-2;B13-4	G>A	Dup	Blast,Depth,Het,Period	intergenic (Unclassified)	FGSC4200 (mat a)
Sexual 2:2	Supercontig_12.7	513426	B13-2;B13-4	G>A	Dup	Blast,Het	intergenic (Unclassified)	FGSC4200 (mat a)
Sexual 2:2	Supercontig_12.7	513476	B13-2;B13-4	G>A	Dup	Blast,Het	intergenic (Unclassified)	FGSC4200 (mat a)
Sexual 2:2	Supercontig_12.7	513504	B13-2;B13-4	G>A	Dup	Blast,Het	intergenic (Unclassified)	FGSC4200 (mat a)
Sexual 2:2	Supercontig_12.7	514076	B13-2;B13-4	G>A	Dup	Blast,Depth,Het,Period	intergenic (Unclassified)	FGSC4200 (mat a)
Sexual 2:2	Supercontig_12.7	514202	B13-2;B13-4	G>A	Dup	Blast,Het,Period	intergenic (Unclassified)	FGSC4200 (mat a)
Sexual 2:2	Supercontig_12.7	514595	B13-2;B13-4	G>A	Dup	Blast,Het,Period	intergenic (Unclassified)	FGSC4200 (mat a)
Sexual 2:2	Supercontig_12.7	514617	B13-2;B13-4	G>A	Dup	Blast,Het,Period	intergenic (Unclassified)	FGSC4200 (mat a)
Sexual 2:2	Supercontig_12.7	516270	B13-2;B13-4	G>A	Dup	Blast,Het,Period	intergenic (Unclassified)	FGSC4200 (mat a)
Sexual 2:2	Supercontig_12.7	516889	B13-2;B13-4	G>A	Dup	Blast,Depth,Het,Period	intergenic (Unclassified)	FGSC4200 (mat a)
Sexual 2:2	Supercontig_12.7	517197	B13-2;B13-4	G>A	Dup	Blast,Depth,Het,Period	intergenic (Unclassified)	FGSC4200 (mat a)
Sexual 2:2	Supercontig_12.7	517401	B13-2;B13-4	G>A	Dup	Blast,Depth,Het,Period	intergenic (Unclassified)	FGSC4200 (mat a)
Sexual 2:2	Supercontig_12.7	519086	B13-2;B13-4	G>A	Dup	Blast,Het,Period	intergenic (Unclassified)	FGSC4200 (mat a)
Sexual 2:2	Supercontig_12.7	519428	B13-2;B13-4	G>A	Dup	Blast,Het,Period	intergenic (Unclassified)	FGSC4200 (mat a)
Sexual 2:2	Supercontig_12.7	519497	B13-2;B13-4	G>A	Dup	Blast,Depth,Het,Period	intergenic (Unclassified)	FGSC4200 (mat a)
Sexual 2:2	Supercontig_12.7	519508	B13-2;B13-4	G>A	Dup	Blast,Depth,Het,Period	intergenic (Unclassified)	FGSC4200 (mat a)
Sexual 2:2	Supercontig_12.7	519729	B13-2;B13-4	G>A	Dup	Blast,Depth,Het,Period	intergenic (Unclassified)	FGSC4200 (mat a)
Sexual 2:2	Supercontig_12.7	519836	B13-2;B13-4	G>A	Dup	Blast,Depth,Het,Period	intergenic (Unclassified)	FGSC4200 (mat a)
Sexual 2:2	Supercontig_12.7	519848	B13-2;B13-4	G>A	Dup	Blast,Depth,Het,Period	intergenic (Unclassified)	FGSC4200 (mat a)
Sexual 2:2	Supercontig_12.7	519854	B13-2;B13-4	G>A	Dup	Blast,Depth,Het,Period	intergenic (Unclassified)	FGSC4200 (mat a)
Sexual 2:2	Supercontig_12.7	519913	B13-2;B13-4	G>A	Dup	Blast,Depth,Het,Period	intergenic (Unclassified)	FGSC4200 (mat a)
Sexual 2:2	Supercontig_12.7	519933	B13-2;B13-4	G>A	Dup	Blast,Depth,Het,Period	intergenic (Unclassified)	FGSC4200 (mat a)
Sexual 2:2	Supercontig_12.7	519950	B13-2;B13-4	G>A	Dup	Blast,Depth,Het,Period	intergenic (Unclassified)	FGSC4200 (mat a)
Sexual 2:2	Supercontig_12.7	520200	B13-2;B13-4	G>A	Dup	Blast,Depth,Het,Period	intergenic (Unclassified)	FGSC4200 (mat a)
Sexual 2:2	Supercontig_12.7	520204	B13-2;B13-4	G>A	Dup	Blast,Depth,Het,Period	intergenic (Unclassified)	FGSC4200 (mat a)
Sexual 2:2	Supercontig_12.7	520229	B13-2;B13-4	G>A	Dup	Blast,Depth,Het,Period	intergenic (Unclassified)	FGSC4200 (mat a)
Sexual 2:2	Supercontig_12.7	520328	B13-2;B13-4	G>A	Dup	Blast,Depth,Het,Period	intergenic (Unclassified)	FGSC4200 (mat a)
Sexual 2:2	Supercontig_12.7	520379	B13-2;B13-4	G>A	Dup	Blast,Depth,Het,Period	intergenic (Unclassified)	FGSC4200 (mat a)
Sexual 2:2	Supercontig_12.7	520469	B13-2;B13-4	G>A	Dup	Blast,Het,Period	intergenic (Unclassified)	FGSC4200 (mat a)
Sexual 2:2	Supercontig_12.7	520561	B13-2;B13-4	G>A	Dup	Blast,Period	intergenic (Unclassified)	FGSC4200 (mat a)
Sexual 2:2	Supercontig_12.7	520572	B13-2;B13-4	G>A	Dup	Blast,Period	intergenic (Unclassified)	FGSC4200 (mat a)
Sexual 2:2	Supercontig_12.7	520575	B13-2;B13-4	G>A	Dup	Blast,Period	intergenic (Unclassified)	FGSC4200 (mat a)
Sexual 2:2	Supercontig_12.7	520695	B13-2;B13-4	G>A	Dup	Blast,Period	intergenic (Unclassified)	FGSC4200 (mat a)
Sexual 2:2	Supercontig_12.7	520743	B13-2;B13-4	G>A	Dup	Blast,Period	intergenic (Unclassified)	FGSC4200 (mat a)
Sexual 2:2	Supercontig_12.7	520809	B13-2;B13-4	G>A	Dup	Blast,Period	intergenic (Unclassified)	FGSC4200 (mat a)
Sexual 2:2	Supercontig_12.7	520847	B13-2;B13-4	G>A	Dup	Blast,Period	intergenic (Unclassified)	FGSC4200 (mat a)
Sexual 2:2	Supercontig_12.7	520878	B13-2;B13-4	G>A	Dup	Blast,Het,Period	intergenic (Unclassified)	FGSC4200 (mat a)
Sexual 2:2	Supercontig_12.7	520910	B13-2;B13-4	G>A	Dup	Blast,Het,Period	intergenic (Unclassified)	FGSC4200 (mat a)
Sexual 2:2	Supercontig_12.7	520973	B13-2;B13-4	G>A	Dup	Blast,Het,Period	intergenic (Unclassified)	FGSC4200 (mat a)
Sexual 2:2	Supercontig_12.7	520995	B13-2;B13-4	G>A	Dup	Blast,Het,Period	intergenic (Unclassified)	FGSC4200 (mat a)
Sexual 2:2	Supercontig_12.7	521056	B13-2;B13-4	G>A	Dup	Blast,Het,Period	intergenic (Unclassified)	FGSC4200 (mat a)
Sexual 2:2	Supercontig_12.7	521280	B13-2;B13-4	G>A	Dup	Blast,Het,Period	intergenic (Unclassified)	FGSC4200 (mat a)
Sexual 2:2	Supercontig_12.7	521360	B13-2;B13-4	G>A	Dup	Blast,Het,Period	intergenic (Unclassified)	FGSC4200 (mat a)
Sexual 2:2	Supercontig_12.7	522240	B13-2;B13-4	G>A	Dup	Blast,Het,Period	intergenic (Unclassified)	FGSC4200 (mat a)
Sexual 2:2	Supercontig_12.7	522289	B13-2;B13-4	G>A	Dup	Blast,Het,Period	intergenic (Unclassified)	FGSC4200 (mat a)
Sexual 2:2	Supercontig_12.1	9294492	B13-3;B13-4	G>A	Dup	Blast,Depth,Het,Period	intergenic (Unclassified)	FGSC1363 (mat A)
Sexual 2:2	Supercontig_12.1	9294520	B13-3;B13-4	G>A	Dup	Blast,Depth,Het,Period	intergenic (Unclassified)	FGSC1363 (mat A)
Sexual 2:2	Supercontig_12.1	9294566	B13-3;B13-4	G>A	Dup	Blast,Depth,Het,Period	intergenic (Unclassified)	FGSC1363 (mat A)
Sexual 2:2	Supercontig_12.1	9295167	B13-3;B13-4	G>A	Dup	Blast,Het,Period	intergenic (Unclassified)	FGSC1363 (mat A)
Sexual 2:2	Supercontig_12.1	9295213	B13-3;B13-4	G>A	Dup	Blast,Het,Period	intergenic (Unclassified)	FGSC1363 (mat A)
Sexual 2:2	Supercontig_12.1	9295229	B13-3;B13-4	G>A	Dup	Blast,Het,Period	intergenic (Unclassified)	FGSC1363 (mat A)
Sexual 2:2	Supercontig_12.1	9297546	B13-3;B13-4	G>A	Dup	Blast,Period	intergenic (Unclassified)	FGSC1363 (mat A)
Sexual 2:2	Supercontig_12.1	9297573	B13-3;B13-4	G>A	Dup	Blast,Period	intergenic (Unclassified)	FGSC1363 (mat A)
Sexual 2:2	Supercontig_12.1	9297600	B13-3;B13-4	G>A	Dup	Blast,Period	intergenic (Unclassified)	FGSC1363 (mat A)
Sexual 2:2	Supercontig_12.1	9297637	B13-3;B13-4	G>A	Dup	Blast,Het,Period	intergenic (Unclassified)	FGSC1363 (mat A)
Sexual 2:2	Supercontig_12.1	9297732	B13-3;B13-4	G>A	Dup	Blast,Het,Period	intergenic (Unclassified)	FGSC1363 (mat A)
Sexual 2:2	Supercontig_12.1	9297995	B13-3;B13-4	G>A	Dup	Blast,Het,Period	intergenic (Unclassified)	FGSC1363 (mat A)
Sexual 2:2	Supercontig_12.1	9298244	B13-3;B13-4	G>A	Dup	Blast,Het,Period	intergenic (Unclassified)	FGSC1363 (mat A)
Sexual 2:2	Supercontig_12.1	9298271	B13-3;B13-4	G>A	Dup	Blast,Het,Period	intergenic (Unclassified)	FGSC1363 (mat A)
Sexual 2:2	Supercontig_12.1	9298273	B13-3;B13-4	G>A	Dup	Blast,Het,Period	intergenic (Unclassified)	FGSC1363 (mat A)
Sexual 2:2	Supercontig_12.1	9298276	B13-3;B13-4	G>A	Dup	Blast,Het,Period	intergenic (Unclassified)	FGSC1363 (mat A)
Sexual 2:2	Supercontig_12.1	9299095	B13-3;B13-4	G>A	Dup	Blast,Depth,Het,Period	intergenic (Unclassified)	FGSC1363 (mat A)
Sexual 2:2	Supercontig_12.1	9299155	B13-3;B13-4	G>A	Dup	Blast,Depth,Het,Period	intergenic (Simple_repeat)	FGSC1363 (mat A)
Sexual 2:2	Supercontig_12.1	9299768	B13-3;B13-4	G>A	Dup	Blast,Depth,Het,Period	intergenic (Unclassified)	FGSC1363 (mat A)
Sexual 2:2	Supercontig_12.1	9300337	B13-3;B13-4	G>A	Dup	Blast,Depth,Het,Period	intergenic (Unclassified)	FGSC1363 (mat A)
Sexual 2:2	Supercontig_12.1	9300347	B13-3;B13-4	G>A	Dup	Blast,Depth,Het,Period	intergenic (Unclassified)	FGSC1363 (mat A)
Sexual 2:2	Supercontig_12.1	9508582	B13-3;B13-4	C>T	Dup	Blast,Depth,Het,Period	intergenic (Unclassified)	FGSC1363 (mat A)
Sexual 2:2	Supercontig_12.1	9511507	B13-3;B13-4	C>T	Dup	Blast,Het,Period	intergenic (Unclassified)	FGSC1363 (mat A)
Sexual 2:2	Supercontig_12.1	9511619	B13-3;B13-4	C>T	Dup	Blast,Het,Period	intergenic (Unclassified)	FGSC1363 (mat A)
Sexual 2:2	Supercontig_12.1	9794618	B13-3;B13-4	G>A	Dup	Blast	intergenic (Unclassified)	FGSC1363 (mat A)
Sexual 2:2	Supercontig_12.2	2141204	B13-3;B13-4	C>T	Dup	Blast,Het,Period	intergenic (Unclassified)	FGSC1363 (mat A)
Sexual 2:2	Supercontig_12.2	3665909	B13-3;B13-4	C>T	Dup	Blast,Depth,Het,Period	intergenic (Unclassified)	FGSC1363 (mat A)
Sexual 2:2	Supercontig_12.2	3667968	B13-3;B13-4	C>T	Dup	Blast,Depth,Het,Period	intergenic (Unclassified)	FGSC1363 (mat A)
Sexual 2:2	Supercontig_12.2	3669202	B13-3;B13-4	C>T	Dup	Blast,Depth,Het,Period	intergenic (Unclassified)	FGSC1363 (mat A)
Sexual 2:2	Supercontig_12.3	917140	B13-3;B13-4	G>A	Dup(Centromeric)	Blast,Depth,Het,Period	intergenic (LINE/Tad1)	FGSC1363 (mat A)
Sexual 2:2	Supercontig_12.3	917142	B13-3;B13-4	G>A	Dup(Centromeric)	Blast,Depth,Het,Period	intergenic (LINE/Tad1)	FGSC1363 (mat A)
Sexual 2:2	Supercontig_12.3	923152	B13-3;B13-4	G>A	Dup(Centromeric)	Blast,Het,Period	intergenic (LINE/Tad1)	FGSC1363 (mat A)
Sexual 2:2	Supercontig_12.3	923274	B13-3;B13-4	G>A	Dup(Centromeric)	Blast,Het,Period	intergenic (Unclassified)	FGSC1363 (mat A)
Sexual 2:2	Supercontig_12.3	923277	B13-3;B13-4	G>A	Dup(Centromeric)	Blast,Het,Period	intergenic (Unclassified)	FGSC1363 (mat A)
Sexual 2:2	Supercontig_12.3	923292	B13-3;B13-4	G>A	Dup(Centromeric)	Blast,Het,Period	intergenic (Unclassified)	FGSC1363 (mat A)
Sexual 2:2	Supercontig_12.3	945297	B13-3;B13-4	G>A	Dup(Centromeric)	Blast,Depth,Het,Period	intergenic (LINE/Tad1)	FGSC1363 (mat A)
Sexual 2:2	Supercontig_12.3	946296	B13-3;B13-4	G>A	Dup(Centromeric)	Blast,Depth,Period	intergenic (LINE/Tad1)	FGSC1363 (mat A)
Sexual 2:2	Supercontig_12.3	947010	B13-3;B13-4	G>A	Dup(Centromeric)	Blast,Depth,Het,Period	intergenic (LINE/Tad1)	FGSC1363 (mat A)
Sexual 2:2	Supercontig_12.3	947598	B13-3;B13-4	G>A	Dup(Centromeric)	Blast,Depth,Het,Period	intergenic (LINE/Tad1)	FGSC1363 (mat A)
Sexual 2:2	Supercontig_12.3	947604	B13-3;B13-4	G>A	Dup(Centromeric)	Blast,Depth,Het,Period	intergenic (LINE/Tad1)	FGSC1363 (mat A)
Sexual 2:2	Supercontig_12.3	947616	B13-3;B13-4	G>A	Dup(Centromeric)	Blast,Depth,Het,Period	intergenic (LINE/Tad1)	FGSC1363 (mat A)
Sexual 2:2	Supercontig_12.3	948438	B13-3;B13-4	G>A	Dup(Centromeric)	Blast,Depth,Het,Period	intergenic (LINE/Tad1)	FGSC1363 (mat A)
Sexual 2:2	Supercontig_12.3	948523	B13-3;B13-4	G>A	Dup(Centromeric)	Blast,Depth,Het,Period	intergenic (LINE/Tad1)	FGSC1363 (mat A)
Sexual 2:2	Supercontig_12.3	948804	B13-3;B13-4	G>A	Dup(Centromeric)	Blast,Depth,Het,Period	intergenic (LINE/Tad1)	FGSC1363 (mat A)
Sexual 2:2	Supercontig_12.3	948929	B13-3;B13-4	G>A	Dup(Centromeric)	Blast,Depth,Het,Period	intergenic (LINE/Tad1)	FGSC1363 (mat A)
Sexual 2:2	Supercontig_12.3	949098	B13-3;B13-4	G>A	Dup(Centromeric)	Blast,Depth,Het,Period	intergenic (LINE/Tad1)	FGSC1363 (mat A)
Sexual 2:2	Supercontig_12.3	949510	B13-3;B13-4	G>A	Dup(Centromeric)	Blast,Depth,Het,Period	intergenic (LINE/Tad1)	FGSC1363 (mat A)
Sexual 2:2	Supercontig_12.3	949617	B13-3;B13-4	G>A	Dup(Centromeric)	Blast,Depth,Het,Period	intergenic (LINE/Tad1)	FGSC1363 (mat A)
Sexual 2:2	Supercontig_12.3	949644	B13-3;B13-4	G>A	Dup(Centromeric)	Blast,Depth,Het,Period	intergenic (LINE/Tad1)	FGSC1363 (mat A)
Sexual 2:2	Supercontig_12.3	950214	B13-3;B13-4	G>A	Dup(Centromeric)	Blast,Depth,Het,Period	intergenic (LINE/Tad1)	FGSC1363 (mat A)
Sexual 2:2	Supercontig_12.3	950218	B13-3;B13-4	G>A	Dup(Centromeric)	Blast,Depth,Het,Period	intergenic (LINE/Tad1)	FGSC1363 (mat A)
Sexual 2:2	Supercontig_12.3	951281	B13-3;B13-4	G>A	Dup	Blast,Depth,Het,Period	intergenic (Unclassified)	FGSC1363 (mat A)
Sexual 2:2	Supercontig_12.3	962678	B13-3;B13-4	G>A	Dup	Blast,Depth,Period	intergenic (LINE/Tad1)	FGSC1363 (mat A)
Sexual 2:2	Supercontig_12.4	1477698	B13-3;B13-4	G>A	Dup	Blast,Het,Period	intergenic (Unclassified)	FGSC1363 (mat A)
Sexual 2:2	Supercontig_12.4	1477720	B13-3;B13-4	G>A	Dup	Blast,Het,Period	intergenic (Unclassified)	FGSC1363 (mat A)
Sexual 2:2	Supercontig_12.4	1477823	B13-3;B13-4	G>A	Dup	Blast,Het,Period	intergenic (Unclassified)	FGSC1363 (mat A)
Sexual 2:2	Supercontig_12.4	2354384	B13-3;B13-4	C>T	Dup	Blast,Depth,Het,Period	intergenic (Unclassified)	FGSC1363 (mat A)
Sexual 2:2	Supercontig_12.4	2355206	B13-3;B13-4	C>T	Dup	Blast,Depth,Het,Period	intergenic (Unclassified)	FGSC1363 (mat A)
Sexual 2:2	Supercontig_12.4	2370977	B13-3;B13-4	C>T	Dup	Blast,Depth,Het,Period	intergenic (Unclassified)	FGSC1363 (mat A)
Sexual 2:2	Supercontig_12.4	2370989	B13-3;B13-4	C>T	Dup	Blast,Depth,Het,Period	intergenic (Unclassified)	FGSC1363 (mat A)
Sexual 2:2	Supercontig_12.4	2371052	B13-3;B13-4	C>T	Dup	Blast,Depth,Het,Period	intergenic (Unclassified)	FGSC1363 (mat A)
Sexual 2:2	Supercontig_12.4	2372702	B13-3;B13-4	C>T	Dup	Blast,Het,Period	intergenic (Unclassified)	FGSC1363 (mat A)
Sexual 2:2	Supercontig_12.4	2372710	B13-3;B13-4	C>T	Dup	Blast,Het,Period	intergenic (Unclassified)	FGSC1363 (mat A)
Sexual 2:2	Supercontig_12.4	2372747	B13-3;B13-4	C>T	Dup	Blast,Het,Period	intergenic (Unclassified)	FGSC1363 (mat A)
Sexual 2:2	Supercontig_12.4	2372753	B13-3;B13-4	C>T	Dup	Blast,Period	intergenic (Unclassified)	FGSC1363 (mat A)
Sexual 2:2	Supercontig_12.4	2373218	B13-3;B13-4	C>T	Dup	Blast,Het,Period	intergenic (Unclassified)	FGSC1363 (mat A)
Sexual 2:2	Supercontig_12.4	3753788	B13-3;B13-4	C>T	Dup	Blast,Het,Period	intergenic (Unclassified)	FGSC1363 (mat A)
Sexual 2:2	Supercontig_12.4	3760563	B13-3;B13-4	C>T	Dup	Blast,Het,Period	intergenic (Unclassified)	FGSC1363 (mat A)
Sexual 2:2	Supercontig_12.4	3762521	B13-3;B13-4	C>T	Dup	Blast,Het,Period	intergenic (Unclassified)	FGSC1363 (mat A)
Sexual 2:2	Supercontig_12.4	4265389	B13-3;B13-4	C>T	Dup	Blast,Depth,Het,Period	intergenic (LINE/Tad1)	FGSC1363 (mat A)
Sexual 2:2	Supercontig_12.4	4291879	B13-3;B13-4	C>T	Dup	Blast,Depth,Het,Period	intergenic (Unclassified)	FGSC1363 (mat A)
Sexual 2:2	Supercontig_12.6	371049	B13-3;B13-4	C>T	Dup	Blast,Depth,Het,Period	intergenic (Unclassified)	FGSC1363 (mat A)
Sexual 2:2	Supercontig_12.6	371875	B13-3;B13-4	C>T	Dup	Blast,Het,Period	intergenic (Unclassified)	FGSC1363 (mat A)
Sexual 2:2	Supercontig_12.6	371956	B13-3;B13-4	C>T	Dup	Blast,Depth,Het,Period	intergenic (Unclassified)	FGSC1363 (mat A)
Sexual 2:2	Supercontig_12.6	372041	B13-3;B13-4	C>T	Dup	Blast,Depth,Het,Period	intergenic (Unclassified)	FGSC1363 (mat A)
Sexual 2:2	Supercontig_12.6	372285	B13-3;B13-4	C>T	Dup	Blast,Period	intergenic (Unclassified)	FGSC1363 (mat A)
Sexual 2:2	Supercontig_12.6	372458	B13-3;B13-4	C>T	Dup	Blast,Het,Period	intergenic (Unclassified)	FGSC1363 (mat A)
Sexual 2:2	Supercontig_12.6	372661	B13-3;B13-4	C>T	Dup	Blast,Het,Period	intergenic (Unclassified)	FGSC1363 (mat A)
Sexual 2:2	Supercontig_12.6	2421405	B13-3;B13-4	G>A	Dup	Blast,Het,Period	intergenic (Unclassified)	FGSC1363 (mat A)
Sexual 2:2	Supercontig_12.6	2421621	B13-3;B13-4	G>A	Dup	Blast,Het,Period	intergenic (Unclassified)	FGSC1363 (mat A)
Sexual 2:2	Supercontig_12.6	2422257	B13-3;B13-4	G>A	Dup	Blast,Depth,Het,Period	intergenic (Unclassified)	FGSC1363 (mat A)
Sexual 2:2	Supercontig_12.6	2422656	B13-3;B13-4	G>A	Dup	Blast,Depth,Het,Period	intergenic (Unclassified)	FGSC1363 (mat A)
Sexual 2:2	Supercontig_12.6	2422659	B13-3;B13-4	G>A	Dup	Blast,Depth,Het,Period	intergenic (Unclassified)	FGSC1363 (mat A)
Sexual 2:2	Supercontig_12.6	2423313	B13-3;B13-4	G>A	Dup	Blast,Depth,Het,Period	intergenic (Unclassified)	FGSC1363 (mat A)
Sexual 2:2	Supercontig_12.6	3038833	B13-3;B13-4	A>C	Dup(Centromeric)	Blast,Period	intergenic (Unclassified)	FGSC1363 (mat A)
Sexual 2:2	Supercontig_12.7	2235895	B13-3;B13-4	G>A	Dup(Centromeric)	Blast	intergenic (Unclassified)	FGSC4200 (mat a)
Sexual 2:2	Supercontig_12.7	2240772	B13-3;B13-4	A>C	Dup(Centromeric)	Blast,Depth,Het,Period	intergenic (Unclassified)	FGSC4200 (mat a)
Sexual 2:2	Supercontig_12.7	3525770	B13-3;B13-4	G>C	Non-Dup	Non-Dup	intergenic	FGSC4200 (mat a)
Sexual 2:2	Supercontig_12.1	9652295	B14-1;B14-2	C>T	Near-Dup	Depth	intergenic	FGSC4200 (mat a)
Sexual 2:2	Supercontig_12.1	9795962	B14-1;B14-2	A>G	Dup	Blast	intergenic (Unclassified)	FGSC4200 (mat a)
Sexual 2:2	Supercontig_12.2	1314867	B14-1;B14-2	A>G	Dup(Centromeric)	Blast,Depth,Het,Period	intergenic (LINE/Tad1)	FGSC4200 (mat a)
Sexual 2:2	Supercontig_12.2	1314868	B14-1;B14-2	A>T	Dup(Centromeric)	Blast,Depth,Het,Period	intergenic (LINE/Tad1)	FGSC4200 (mat a)
Sexual 2:2	Supercontig_12.2	2444169	B14-1;B14-2	C>A	Dup	Blast,Het	intergenic (Unclassified)	FGSC4200 (mat a)
Sexual 2:2	Supercontig_12.3	5245816	B14-1;B14-2	T>C	Non-Dup	Non-Dup	intergenic	FGSC4200 (mat a)
Sexual 2:2	Supercontig_12.5	1916783	B14-1;B14-2	A>G	Non-Dup	Non-Dup	intron	FGSC1363 (mat A)
Sexual 2:2	Supercontig_12.6	923776	B14-1;B14-2	C>T	Non-Dup	Non-Dup	intergenic	FGSC4200 (mat a)
Sexual 2:2	Supercontig_12.1	6433988	B14-1;B14-3	C>T	Dup	Blast,Period	intergenic (Unclassified)	FGSC4200 (mat a)
Sexual 2:2	Supercontig_12.1	6438366	B14-1;B14-3	C>T	Dup	Blast,Het,Period	intergenic (Unclassified)	FGSC4200 (mat a)
Sexual 2:2	Supercontig_12.1	8733816	B14-1;B14-3	T>A	Non-Dup	Non-Dup	intergenic	FGSC4200 (mat a)
Sexual 2:2	Supercontig_12.5	16517	B14-1;B14-3	G>A	Dup	Blast,Het,Period	intergenic (Unclassified)	FGSC4200 (mat a)
Sexual 2:2	Supercontig_12.3	4500791	B14-2;B14-3	T>G	Non-Dup	Non-Dup	synonymous	FGSC4200 (mat a)
Sexual 2:2	Supercontig_12.4	5983894	B14-2;B14-3	A>G	Dup	Blast,Depth,Het	intergenic (Unclassified)	FGSC4200 (mat a)
Sexual 2:2	Supercontig_12.1	1343040	B14-3;B14-4	G>T	Dup	Blast,Period	intergenic (Unclassified)	FGSC4200 (mat a)
Sexual 2:2	Supercontig_12.3	138721	B14-3;B14-4	T>C	Near-Dup	Non-Dup	intergenic	FGSC4200 (mat a)
Sexual 2:2	Supercontig_12.3	692302	B14-3;B14-4	G>T	Dup	Blast,Period	intergenic (Unclassified)	FGSC4200 (mat a)
Sexual 2:2	Supercontig_12.3	720065	B14-3;B14-4	A>G	Dup(Centromeric)	Blast,Depth,Het,Period	intergenic (Unclassified)	FGSC4200 (mat a)
Sexual 2:2	Supercontig_12.3	804690	B14-3;B14-4	T>G	Dup(Centromeric)	Blast,Depth	intergenic (Unclassified)	FGSC4200 (mat a)
Sexual 2:2	Supercontig_12.3	1688680	B14-3;B14-4	T>A	Non-Dup	Non-Dup	intergenic	FGSC4200 (mat a)
Sexual 2:2	Supercontig_12.3	1885664	B14-3;B14-4	G>C	Non-Dup	Non-Dup	non-synonymous	FGSC4200 (mat a)
Sexual 2:2	Supercontig_12.4	986521	B14-3;B14-4	C>G	Dup(Centromeric)	Blast	intergenic (Unclassified)	FGSC4200 (mat a)
Sexual 2:2	Supercontig_12.4	990217	B14-3;B14-4	C>A	Dup(Centromeric)	Blast,Het	intergenic (Unclassified)	FGSC4200 (mat a)
Sexual 2:2	Supercontig_12.4	1058254	B14-3;B14-4	A>T	Near-Dup(Centromeric)	Non-Dup	intergenic (Simple_repeat)	FGSC4200 (mat a)
Sexual 2:2	Supercontig_12.4	1528594	B14-3;B14-4	G>T	Non-Dup	Non-Dup	intergenic	FGSC4200 (mat a)
Sexual 2:2	Supercontig_12.4	1917097	B14-3;B14-4	A>C	Dup	Blast,Het,Period	intergenic (Unclassified)	FGSC4200 (mat a)
Sexual 2:2	Supercontig_12.4	1917098	B14-3;B14-4	T>C	Dup	Blast,Het,Period	intergenic (Unclassified)	FGSC4200 (mat a)
Sexual 2:2	Supercontig_12.4	4169449	B14-3;B14-4	C>T	Dup	Blast,Depth,Het,Period	intergenic (Unclassified)	FGSC4200 (mat a)
Sexual 2:2	Supercontig_12.5	1356218	B14-3;B14-4	C>G	Non-Dup	Depth	non-synonymous	FGSC4200 (mat a)
Sexual 2:2	Supercontig_12.5	5014868	B14-3;B14-4	G>C	Non-Dup	Non-Dup	UTR	FGSC4200 (mat a)
Sexual 2:2	Supercontig_12.6	1847665	B14-3;B14-4	T>A	Dup	Blast,Depth,Het,Period	intergenic (LINE/Tad1)	FGSC4200 (mat a)
Sexual 2:2	Supercontig_12.6	1939435	B14-3;B14-4	T>G	Dup	Blast,Het,Period	intergenic (Unclassified)	FGSC4200 (mat a)
Sexual 2:2	Supercontig_12.6	3532643	B14-3;B14-4	G>C	Dup	Blast,Depth,Het	intergenic (Unclassified)	FGSC4200 (mat a)
Sexual 2:2	Supercontig_12.6	3608371	B14-3;B14-4	C>G	Non-Dup	Non-Dup	non-synonymous	FGSC4200 (mat a)
Sexual 2:2	Supercontig_12.6	3741886	B14-3;B14-4	C>T	Non-Dup	Period	intergenic	FGSC4200 (mat a)
Sexual 2:2	Supercontig_12.7	2235895	B14-3;B14-4	G>A	Dup(Centromeric)	Blast	intergenic (Unclassified)	FGSC4200 (mat a)
Sexual 2:2	Supercontig_12.7	2240772	B14-3;B14-4	A>C	Dup(Centromeric)	Blast,Depth,Het,Period	intergenic (Unclassified)	FGSC4200 (mat a)
Sexual 2:2	Supercontig_12.7	3525770	B14-3;B14-4	G>C	Non-Dup	Non-Dup	intergenic	FGSC4200 (mat a)
Sexual 2:2	Supercontig_12.1	9652295	B15-1;B15-2	C>T	Near-Dup	Depth	intergenic	FGSC4200 (mat a)
Sexual 2:2	Supercontig_12.1	9795962	B15-1;B15-2	A>G	Dup	Blast	intergenic (Unclassified)	FGSC4200 (mat a)
Sexual 2:2	Supercontig_12.3	692302	B15-1;B15-2	G>T	Dup	Blast,Period	intergenic (Unclassified)	FGSC4200 (mat a)
Sexual 2:2	Supercontig_12.3	720065	B15-1;B15-2	A>G	Dup(Centromeric)	Blast,Depth,Het,Period	intergenic (Unclassified)	FGSC4200 (mat a)
Sexual 2:2	Supercontig_12.3	804690	B15-1;B15-2	T>G	Dup(Centromeric)	Blast,Depth	intergenic (Unclassified)	FGSC4200 (mat a)
Sexual 2:2	Supercontig_12.3	1688680	B15-1;B15-2	T>A	Non-Dup	Non-Dup	intergenic	FGSC4200 (mat a)
Sexual 2:2	Supercontig_12.3	1885664	B15-1;B15-2	G>C	Non-Dup	Non-Dup	non-synonymous	FGSC4200 (mat a)
Sexual 2:2	Supercontig_12.4	986521	B15-1;B15-2	C>G	Dup(Centromeric)	Blast	intergenic (Unclassified)	FGSC4200 (mat a)
Sexual 2:2	Supercontig_12.4	990217	B15-1;B15-2	C>A	Dup(Centromeric)	Blast,Het	intergenic (Unclassified)	FGSC4200 (mat a)
Sexual 2:2	Supercontig_12.5	1916783	B15-1;B15-2	A>G	Non-Dup	Non-Dup	intron	FGSC1363 (mat A)
Sexual 2:2	Supercontig_12.6	923776	B15-1;B15-2	C>T	Non-Dup	Non-Dup	intergenic	FGSC4200 (mat a)
Sexual 2:2	Supercontig_12.6	1847665	B15-1;B15-2	T>A	Dup	Blast,Depth,Het,Period	intergenic (LINE/Tad1)	FGSC4200 (mat a)
Sexual 2:2	Supercontig_12.6	3532643	B15-1;B15-2	G>C	Dup	Blast,Depth,Het	intergenic (Unclassified)	FGSC4200 (mat a)
Sexual 2:2	Supercontig_12.6	3608371	B15-1;B15-2	C>G	Non-Dup	Non-Dup	non-synonymous	FGSC4200 (mat a)
Sexual 2:2	Supercontig_12.6	3741886	B15-1;B15-2	C>T	Non-Dup	Period	intergenic	FGSC4200 (mat a)
Sexual 2:2	Supercontig_12.3	138721	B15-1;B15-3	T>C	Near-Dup	Non-Dup	intergenic	Unassigned
Sexual 2:2	Supercontig_12.4	1528594	B15-1;B15-3	G>T	Non-Dup	Non-Dup	intergenic	FGSC4200 (mat a)
Sexual 2:2	Supercontig_12.4	1917097	B15-1;B15-3	A>C	Dup	Blast,Het,Period	intergenic (Unclassified)	FGSC4200 (mat a)
Sexual 2:2	Supercontig_12.4	1917098	B15-1;B15-3	T>C	Dup	Blast,Het,Period	intergenic (Unclassified)	FGSC4200 (mat a)
Sexual 2:2	Supercontig_12.4	4169449	B15-1;B15-3	C>T	Dup	Blast,Depth,Het,Period	intergenic (Unclassified)	FGSC4200 (mat a)
Sexual 2:2	Supercontig_12.1	1343040	B15-1;B15-4	G>T	Dup	Blast,Period	intergenic (Unclassified)	FGSC4200 (mat a)
Sexual 2:2	Supercontig_12.1	8733816	B15-1;B15-4	T>A	Non-Dup	Non-Dup	intergenic	FGSC4200 (mat a)
Sexual 2:2	Supercontig_12.5	16517	B15-1;B15-4	G>A	Dup	Blast,Het,Period	intergenic (Unclassified)	FGSC4200 (mat a)
Sexual 2:2	Supercontig_12.2	2444169	B15-2;B15-4	C>A	Dup	Blast,Het	intergenic (Unclassified)	FGSC4200 (mat a)
Sexual 2:2	Supercontig_12.3	4500791	B15-2;B15-4	T>G	Non-Dup	Non-Dup	synonymous	FGSC4200 (mat a)
Sexual 2:2	Supercontig_12.3	5245816	B15-2;B15-4	T>C	Non-Dup	Non-Dup	intergenic	FGSC4200 (mat a)
Sexual 2:2	Supercontig_12.5	5014868	B15-2;B15-4	G>C	Non-Dup	Non-Dup	UTR	FGSC4200 (mat a)
Sexual 2:2	Supercontig_12.2	1314867	B15-3;B15-4	A>G	Dup(Centromeric)	Blast,Depth,Het,Period	intergenic (LINE/Tad1)	FGSC4200 (mat a)
Sexual 2:2	Supercontig_12.2	1314868	B15-3;B15-4	A>T	Dup(Centromeric)	Blast,Depth,Het,Period	intergenic (LINE/Tad1)	FGSC4200 (mat a)
Sexual 2:2	Supercontig_12.4	5983894	B15-3;B15-4	A>G	Dup	Blast,Depth,Het	intergenic (Unclassified)	FGSC4200 (mat a)
Sexual 2:2	Supercontig_12.5	1356218	B15-3;B15-4	C>G	Non-Dup	Depth	non-synonymous	FGSC4200 (mat a)
Sexual 2:2	Supercontig_12.7	2235895	B15-3;B15-4	G>A	Dup(Centromeric)	Blast	intergenic (Unclassified)	FGSC4200 (mat a)
Sexual 2:2	Supercontig_12.7	2240772	B15-3;B15-4	A>C	Dup(Centromeric)	Blast,Depth,Het,Period	intergenic (Unclassified)	FGSC4200 (mat a)
Sexual 2:2	Supercontig_12.7	3525770	B15-3;B15-4	G>C	Non-Dup	Non-Dup	intergenic	FGSC4200 (mat a)
Sexual 2:2	Supercontig_12.1	2275430	B16-1;B16-2	C>T	Dup	Blast,Depth,Het,Period	intergenic (Unclassified)	FGSC1363 (mat A)
Sexual 2:2	Supercontig_12.3	385857	B16-1;B16-2	G>A	Non-Dup	Het	synonymous	FGSC4200 (mat a)
Sexual 2:2	Supercontig_12.3	857038	B16-1;B16-2	A>C	Dup(Centromeric)	Blast,Het,Period	intergenic (LINE/Tad1)	FGSC4200 (mat a)
Sexual 2:2	Supercontig_12.3	1271910	B16-1;B16-2	T>G	Dup	Blast,Depth,Het,Period	intergenic (Unclassified)	FGSC4200 (mat a)
Sexual 2:2	Supercontig_12.3	2438634	B16-1;B16-2	A>G	Dup	Blast,Depth,Het,Period	intergenic (Unclassified)	FGSC4200 (mat a)
Sexual 2:2	Supercontig_12.4	1470867	B16-1;B16-2	G>A	Dup	Blast,Het,Period	intergenic (Unclassified)	FGSC4200 (mat a)
Sexual 2:2	Supercontig_12.4	1470886	B16-1;B16-2	G>A	Dup	Blast,Het,Period	intergenic (Unclassified)	FGSC4200 (mat a)
Sexual 2:2	Supercontig_12.4	1471971	B16-1;B16-2	G>A	Dup	Blast,Period	intergenic (Unclassified)	FGSC4200 (mat a)
Sexual 2:2	Supercontig_12.4	1473346	B16-1;B16-2	G>A	Dup	Blast,Depth,Het,Period	intergenic (Unclassified)	FGSC4200 (mat a)
Sexual 2:2	Supercontig_12.4	1473369	B16-1;B16-2	G>A	Dup	Blast,Depth,Het,Period	intergenic (Unclassified)	FGSC4200 (mat a)
Sexual 2:2	Supercontig_12.4	1473417	B16-1;B16-2	G>A	Dup	Blast,Depth,Het,Period	intergenic (Unclassified)	FGSC4200 (mat a)
Sexual 2:2	Supercontig_12.4	1473435	B16-1;B16-2	G>A	Dup	Blast,Depth,Het,Period	intergenic (Unclassified)	FGSC4200 (mat a)
Sexual 2:2	Supercontig_12.4	1473687	B16-1;B16-2	G>A	Dup	Blast,Het,Period	intergenic (Unclassified)	FGSC4200 (mat a)
Sexual 2:2	Supercontig_12.4	1473937	B16-1;B16-2	G>A	Dup	Blast,Depth,Het,Period	intergenic (Unclassified)	FGSC4200 (mat a)
Sexual 2:2	Supercontig_12.4	1473953	B16-1;B16-2	G>A	Dup	Blast,Depth,Het,Period	intergenic (Unclassified)	FGSC4200 (mat a)
Sexual 2:2	Supercontig_12.4	1474178	B16-1;B16-2	G>A	Dup	Blast,Depth,Het,Period	intergenic (Unclassified)	FGSC4200 (mat a)
Sexual 2:2	Supercontig_12.4	1474506	B16-1;B16-2	G>A	Dup	Blast,Het,Period	intergenic (Unclassified)	FGSC4200 (mat a)
Sexual 2:2	Supercontig_12.4	1474559	B16-1;B16-2	G>A	Dup	Blast,Het,Period	intergenic (Unclassified)	FGSC4200 (mat a)
Sexual 2:2	Supercontig_12.4	1474613	B16-1;B16-2	G>A	Dup	Blast,Het,Period	intergenic (Unclassified)	FGSC4200 (mat a)
Sexual 2:2	Supercontig_12.4	1474616	B16-1;B16-2	G>A	Dup	Blast,Het,Period	intergenic (Unclassified)	FGSC4200 (mat a)
Sexual 2:2	Supercontig_12.4	1474631	B16-1;B16-2	G>A	Dup	Blast,Het,Period	intergenic (Unclassified)	FGSC4200 (mat a)
Sexual 2:2	Supercontig_12.4	1474663	B16-1;B16-2	G>A	Dup	Blast,Het,Period	intergenic (Unclassified)	FGSC4200 (mat a)
Sexual 2:2	Supercontig_12.4	1474678	B16-1;B16-2	G>A	Dup	Blast,Het,Period	intergenic (Unclassified)	FGSC4200 (mat a)
Sexual 2:2	Supercontig_12.4	1474746	B16-1;B16-2	G>A	Dup	Blast,Depth,Het,Period	intergenic (Unclassified)	FGSC4200 (mat a)
Sexual 2:2	Supercontig_12.4	1474764	B16-1;B16-2	G>A	Dup	Blast,Depth,Het,Period	intergenic (Unclassified)	FGSC4200 (mat a)
Sexual 2:2	Supercontig_12.4	1474794	B16-1;B16-2	G>A	Dup	Blast,Depth,Het,Period	intergenic (Unclassified)	FGSC4200 (mat a)
Sexual 2:2	Supercontig_12.4	1474912	B16-1;B16-2	G>A	Dup	Blast,Depth,Het	intergenic (Unclassified)	FGSC4200 (mat a)
Sexual 2:2	Supercontig_12.4	1475089	B16-1;B16-2	G>A	Dup	Blast,Depth,Het	intergenic (Simple_repeat)	FGSC4200 (mat a)
Sexual 2:2	Supercontig_12.4	1475116	B16-1;B16-2	G>A	Dup	Blast,Depth,Het,Period	intergenic (Simple_repeat)	FGSC4200 (mat a)
Sexual 2:2	Supercontig_12.4	1475137	B16-1;B16-2	G>A	Dup	Blast,Depth,Het,Period	intergenic (Unclassified)	FGSC4200 (mat a)
Sexual 2:2	Supercontig_12.4	1475513	B16-1;B16-2	G>A	Dup	Blast,Depth,Het,Period	intergenic (Unclassified)	FGSC4200 (mat a)
Sexual 2:2	Supercontig_12.4	1475533	B16-1;B16-2	G>A	Dup	Blast,Depth,Het,Period	intergenic (Unclassified)	FGSC4200 (mat a)
Sexual 2:2	Supercontig_12.4	1475627	B16-1;B16-2	G>A	Dup	Blast,Depth,Het,Period	intergenic (Unclassified)	FGSC4200 (mat a)
Sexual 2:2	Supercontig_12.4	1475713	B16-1;B16-2	G>A	Dup	Blast,Depth,Het,Period	intergenic (Unclassified)	FGSC4200 (mat a)
Sexual 2:2	Supercontig_12.4	1475747	B16-1;B16-2	G>A	Dup	Blast,Depth,Het,Period	intergenic (Unclassified)	FGSC4200 (mat a)
Sexual 2:2	Supercontig_12.4	2236426	B16-1;B16-2	T>G	Non-Dup	Period	intergenic	FGSC4200 (mat a)
Sexual 2:2	Supercontig_12.4	2685049	B16-1;B16-2	T>C	Non-Dup	Non-Dup	UTR	FGSC4200 (mat a)
Sexual 2:2	Supercontig_12.4	2720148	B16-1;B16-2	G>A	Dup	Blast,Depth,Het	intergenic (Unclassified)	FGSC4200 (mat a)
Sexual 2:2	Supercontig_12.4	2720154	B16-1;B16-2	G>A	Dup	Blast,Depth,Het	intergenic (Unclassified)	FGSC4200 (mat a)
Sexual 2:2	Supercontig_12.4	2720542	B16-1;B16-2	G>A	Dup	Blast,Depth,Het,Period	intergenic (Unclassified)	FGSC4200 (mat a)
Sexual 2:2	Supercontig_12.4	2721153	B16-1;B16-2	G>A	Dup	Blast,Het,Period	intergenic (Unclassified)	FGSC4200 (mat a)
Sexual 2:2	Supercontig_12.4	2722292	B16-1;B16-2	G>A	Dup	Blast,Het,Period	intergenic (Unclassified)	FGSC4200 (mat a)
Sexual 2:2	Supercontig_12.4	2722369	B16-1;B16-2	G>A	Dup	Blast,Het,Period	intergenic (Unclassified)	FGSC4200 (mat a)
Sexual 2:2	Supercontig_12.4	2723267	B16-1;B16-2	G>A	Dup	Blast,Het,Period	intergenic (Unclassified)	FGSC4200 (mat a)
Sexual 2:2	Supercontig_12.4	2723331	B16-1;B16-2	G>A	Dup	Blast,Het,Period	intergenic (Unclassified)	FGSC4200 (mat a)
Sexual 2:2	Supercontig_12.4	2723446	B16-1;B16-2	G>A	Dup	Blast,Depth,Het,Period	intergenic (Unclassified)	FGSC4200 (mat a)
Sexual 2:2	Supercontig_12.4	2723490	B16-1;B16-2	G>A	Dup	Blast,Het,Period	intergenic (Unclassified)	FGSC4200 (mat a)
Sexual 2:2	Supercontig_12.4	2723493	B16-1;B16-2	G>A	Dup	Blast,Het,Period	intergenic (Unclassified)	FGSC4200 (mat a)
Sexual 2:2	Supercontig_12.4	2723612	B16-1;B16-2	G>A	Dup	Blast,Het,Period	intergenic (Unclassified)	FGSC4200 (mat a)
Sexual 2:2	Supercontig_12.6	372040	B16-1;B16-2	G>A	Dup	Blast,Depth,Het,Period	intergenic (Unclassified)	FGSC1363 (mat A)
Sexual 2:2	Supercontig_12.6	1631708	B16-1;B16-2	C>T	Non-Dup	Non-Dup	UTR	Unassigned
Sexual 2:2	Supercontig_12.6	3006503	B16-1;B16-2	T>G	Dup(Centromeric)	Blast	intergenic (Unclassified)	FGSC4200 (mat a)
Sexual 2:2	Supercontig_12.6	3392877	B16-1;B16-2	A>C	Non-Dup	Non-Dup	non-synonymous	FGSC4200 (mat a)
Sexual 2:2	Supercontig_12.7	902726	B16-1;B16-2	C>T	Dup	Blast,Het,Period	intergenic (Unclassified)	FGSC1363 (mat A)
Sexual 2:2	Supercontig_12.7	902729	B16-1;B16-2	C>T	Dup	Blast,Het,Period	intergenic (Unclassified)	FGSC1363 (mat A)
Sexual 2:2	Supercontig_12.7	902735	B16-1;B16-2	C>T	Dup	Blast,Het,Period	intergenic (Unclassified)	FGSC1363 (mat A)
Sexual 2:2	Supercontig_12.7	902754	B16-1;B16-2	C>T	Dup	Blast,Het,Period	intergenic (Unclassified)	FGSC1363 (mat A)
Sexual 2:2	Supercontig_12.7	902757	B16-1;B16-2	C>T	Dup	Blast,Het,Period	intergenic (Unclassified)	FGSC1363 (mat A)
Sexual 2:2	Supercontig_12.7	902780	B16-1;B16-2	C>T	Dup	Blast,Het,Period	intergenic (Unclassified)	FGSC1363 (mat A)
Sexual 2:2	Supercontig_12.7	902955	B16-1;B16-2	C>T	Dup	Blast,Het,Period	intergenic (Unclassified)	FGSC1363 (mat A)
Sexual 2:2	Supercontig_12.7	2359312	B16-1;B16-2	G>T	Dup	Blast	intergenic (Unclassified)	FGSC1363 (mat A)
Sexual 2:2	Supercontig_12.1	9710939	B16-1;B16-3	C>T	Dup	Blast,Het,Period	intergenic (Unclassified)	FGSC1363 (mat A)
Sexual 2:2	Supercontig_12.1	9710942	B16-1;B16-3	C>T	Dup	Blast,Het,Period	intergenic (Unclassified)	FGSC1363 (mat A)
Sexual 2:2	Supercontig_12.1	9797194	B16-1;B16-3	C>T	Dup	Blast	intergenic (Unclassified)	FGSC1363 (mat A)
Sexual 2:2	Supercontig_12.1	9797924	B16-1;B16-3	C>T	Dup	Blast,Depth,Het	intergenic (Unclassified)	FGSC1363 (mat A)
Sexual 2:2	Supercontig_12.1	9798424	B16-1;B16-3	C>T	Dup	Blast,Depth,Period	intergenic (Unclassified)	FGSC1363 (mat A)
Sexual 2:2	Supercontig_12.2	2448	B16-1;B16-3	C>T	Dup	Blast,Het,Period	intergenic (Unclassified)	FGSC4200 (mat a)
Sexual 2:2	Supercontig_12.2	13440	B16-1;B16-3	C>T	Dup	Blast	intergenic (Unclassified)	FGSC4200 (mat a)
Sexual 2:2	Supercontig_12.2	14534	B16-1;B16-3	C>T	Dup	Blast	intergenic (Unclassified)	FGSC4200 (mat a)
Sexual 2:2	Supercontig_12.3	3928583	B16-1;B16-3	G>A	Non-Dup	Depth	non-synonymous	FGSC4200 (mat a)
Sexual 2:2	Supercontig_12.3	4424692	B16-1;B16-3	T>G	Non-Dup	Period	UTR	FGSC4200 (mat a)
Sexual 2:2	Supercontig_12.7	4045321	B16-1;B16-3	G>C	Non-Dup	Depth	intergenic	FGSC4200 (mat a)
Sexual 2:2	Supercontig_12.7	4253670	B16-1;B16-3	G>A	Dup	Blast,Depth,Het	intergenic (Unclassified)	FGSC4200 (mat a)
Sexual 2:2	Supercontig_12.1	137752	B16-1;B16-4	T>C	Non-Dup	Non-Dup	UTR	FGSC4200 (mat a)
Sexual 2:2	Supercontig_12.1	31380	B16-2;B16-3	C>T	Dup	Blast,Het,Period	intergenic (Unclassified)	FGSC1363 (mat A)
Sexual 2:2	Supercontig_12.1	31658	B16-2;B16-3	C>T	Dup	Blast,Depth,Het,Period	intergenic (Unclassified)	FGSC1363 (mat A)
Sexual 2:2	Supercontig_12.1	31698	B16-2;B16-3	C>T	Dup	Blast,Depth,Het,Period	intergenic (Unclassified)	FGSC1363 (mat A)
Sexual 2:2	Supercontig_12.1	31810	B16-2;B16-3	C>T	Dup	Blast,Depth,Het,Period	intergenic (Unclassified)	FGSC1363 (mat A)
Sexual 2:2	Supercontig_12.1	31904	B16-2;B16-3	C>T	Dup	Blast,Depth,Het,Period	intergenic (Unclassified)	FGSC1363 (mat A)
Sexual 2:2	Supercontig_12.1	31937	B16-2;B16-3	C>T	Dup	Blast,Depth,Het,Period	intergenic (Unclassified)	FGSC1363 (mat A)
Sexual 2:2	Supercontig_12.1	31946	B16-2;B16-3	C>T	Dup	Blast,Depth,Het,Period	intergenic (Unclassified)	FGSC1363 (mat A)
Sexual 2:2	Supercontig_12.1	32010	B16-2;B16-3	C>T	Dup	Blast,Depth,Het,Period	intergenic (Unclassified)	FGSC1363 (mat A)
Sexual 2:2	Supercontig_12.1	32301	B16-2;B16-3	C>T	Dup	Blast,Het,Period	intergenic (Unclassified)	FGSC1363 (mat A)
Sexual 2:2	Supercontig_12.1	33063	B16-2;B16-3	C>T	Dup	Blast,Het,Period	intergenic (Unclassified)	FGSC1363 (mat A)
Sexual 2:2	Supercontig_12.2	4005892	B16-2;B16-3	G>T	Non-Dup	Non-Dup	non-synonymous	FGSC4200 (mat a)
Sexual 2:2	Supercontig_12.4	341021	B16-2;B16-3	A>C	Non-Dup	Depth	non-synonymous	FGSC4200 (mat a)
Sexual 2:2	Supercontig_12.4	5848732	B16-2;B16-3	G>A	Dup	Blast,Depth	synonymous (Unclassified)	FGSC4200 (mat a)
Sexual 2:2	Supercontig_12.6	1086429	B16-2;B16-3	G>A	Dup	Blast,Depth,Het,Period	intergenic (Unclassified)	FGSC1363 (mat A)
Sexual 2:2	Supercontig_12.6	1086470	B16-2;B16-3	G>A	Dup	Blast,Het,Period	intergenic (Unclassified)	FGSC1363 (mat A)
Sexual 2:2	Supercontig_12.6	1086722	B16-2;B16-3	G>A	Dup	Blast,Het,Period	intergenic (Unclassified)	FGSC1363 (mat A)
Sexual 2:2	Supercontig_12.6	1336936	B16-2;B16-3	G>A	Dup	Blast,Depth,Het,Period	intergenic (Unclassified)	FGSC1363 (mat A)
Sexual 2:2	Supercontig_12.6	1338957	B16-2;B16-3	G>A	Dup	Blast,Depth,Het,Period	intergenic (Unclassified)	FGSC1363 (mat A)
Sexual 2:2	Supercontig_12.4	5135126	B16-2;B16-4	G>A	Non-Dup	Non-Dup	intergenic	FGSC4200 (mat a)
Sexual 2:2	Supercontig_12.5	6142326	B16-2;B16-4	C>G	Dup	Blast	intergenic (Unclassified)	FGSC4200 (mat a)
Sexual 2:2	Supercontig_12.7	4254555	B16-2;B16-4	G>A	Dup	Blast,Het,Period	intergenic (Unclassified)	FGSC1363 (mat A)
Sexual 2:2	Supercontig_12.7	4254949	B16-2;B16-4	G>A	Near-Dup	Het	intergenic	FGSC1363 (mat A)
Sexual 2:2	Supercontig_12.1	2274587	B16-3;B16-4	G>A	Dup	Blast,Depth,Het,Period	intergenic (Unclassified)	FGSC4200 (mat a)
Sexual 2:2	Supercontig_12.1	2274590	B16-3;B16-4	G>A	Dup	Blast,Depth,Het,Period	intergenic (Unclassified)	FGSC4200 (mat a)
Sexual 2:2	Supercontig_12.1	2274879	B16-3;B16-4	G>A	Dup	Blast,Depth,Het,Period	intergenic (Unclassified)	FGSC4200 (mat a)
Sexual 2:2	Supercontig_12.1	2275262	B16-3;B16-4	G>A	Dup	Blast,Depth,Het,Period	intergenic (Unclassified)	FGSC4200 (mat a)
Sexual 2:2	Supercontig_12.1	2382275	B16-3;B16-4	G>A	Dup	Blast,Depth,Het,Period	intergenic (Unclassified)	FGSC4200 (mat a)
Sexual 2:2	Supercontig_12.1	2391892	B16-3;B16-4	G>A	Dup	Blast,Het,Period	intergenic (Unclassified)	FGSC4200 (mat a)
Sexual 2:2	Supercontig_12.1	2392059	B16-3;B16-4	G>A	Dup	Blast,Het,Period	intergenic (Unclassified)	FGSC4200 (mat a)
Sexual 2:2	Supercontig_12.1	2392475	B16-3;B16-4	G>A	Dup	Blast,Het,Period	intergenic (Unclassified)	FGSC4200 (mat a)
Sexual 2:2	Supercontig_12.1	3637510	B16-3;B16-4	C>T	Dup	Blast,Depth,Het,Period	intergenic (Unclassified)	FGSC4200 (mat a)
Sexual 2:2	Supercontig_12.1	3637523	B16-3;B16-4	C>T	Dup	Blast,Depth,Het,Period	intergenic (Unclassified)	FGSC4200 (mat a)
Sexual 2:2	Supercontig_12.1	3860927	B16-3;B16-4	T>G	Dup(Centromeric)	Blast,Period	intergenic (Unclassified)	FGSC4200 (mat a)
Sexual 2:2	Supercontig_12.1	5080981	B16-3;B16-4	C>T	Dup	Blast,Period	intergenic (Unclassified)	FGSC4200 (mat a)
Sexual 2:2	Supercontig_12.1	5974562	B16-3;B16-4	C>T	Dup	Blast,Het,Period	intergenic (Unclassified)	FGSC4200 (mat a)
Sexual 2:2	Supercontig_12.1	8255205	B16-3;B16-4	C>T	Dup	Blast,Depth,Het,Period	intergenic (Unclassified)	FGSC4200 (mat a)
Sexual 2:2	Supercontig_12.1	8256341	B16-3;B16-4	C>T	Dup	Blast,Het,Period	intergenic (Unclassified)	FGSC4200 (mat a)
Sexual 2:2	Supercontig_12.1	8258292	B16-3;B16-4	C>T	Dup	Blast,Het	intergenic (Unclassified)	FGSC4200 (mat a)
Sexual 2:2	Supercontig_12.1	8258753	B16-3;B16-4	C>T	Dup	Blast,Het	intergenic (Unclassified)	FGSC4200 (mat a)
Sexual 2:2	Supercontig_12.1	8258760	B16-3;B16-4	C>T	Dup	Blast,Het	intergenic (Unclassified)	FGSC4200 (mat a)
Sexual 2:2	Supercontig_12.1	8259403	B16-3;B16-4	C>T	Dup	Blast,Period	intergenic (Unclassified)	FGSC4200 (mat a)
Sexual 2:2	Supercontig_12.1	8259411	B16-3;B16-4	C>T	Dup	Blast,Period	intergenic (Unclassified)	FGSC4200 (mat a)
Sexual 2:2	Supercontig_12.1	8259702	B16-3;B16-4	C>T	Dup	Blast,Het,Period	intergenic (Unclassified)	FGSC4200 (mat a)
Sexual 2:2	Supercontig_12.1	8259750	B16-3;B16-4	C>T	Dup	Blast,Het,Period	intergenic (Unclassified)	FGSC4200 (mat a)
Sexual 2:2	Supercontig_12.1	8259816	B16-3;B16-4	C>T	Dup	Blast,Het,Period	intergenic (Unclassified)	FGSC4200 (mat a)
Sexual 2:2	Supercontig_12.1	8259848	B16-3;B16-4	C>T	Dup	Blast,Het,Period	intergenic (Unclassified)	FGSC4200 (mat a)
Sexual 2:2	Supercontig_12.1	8259860	B16-3;B16-4	C>T	Dup	Blast,Het,Period	intergenic (Unclassified)	FGSC4200 (mat a)
Sexual 2:2	Supercontig_12.1	8259895	B16-3;B16-4	C>T	Dup	Blast,Het,Period	intergenic (Unclassified)	FGSC4200 (mat a)
Sexual 2:2	Supercontig_12.1	8260068	B16-3;B16-4	C>T	Dup	Blast,Period	intergenic (Unclassified)	FGSC4200 (mat a)
Sexual 2:2	Supercontig_12.1	8260149	B16-3;B16-4	C>T	Dup	Blast,Period	intergenic (Unclassified)	FGSC4200 (mat a)
Sexual 2:2	Supercontig_12.1	8260164	B16-3;B16-4	C>T	Dup	Blast,Period	intergenic (Unclassified)	FGSC4200 (mat a)
Sexual 2:2	Supercontig_12.1	8260178	B16-3;B16-4	C>T	Dup	Blast,Period	intergenic (Unclassified)	FGSC4200 (mat a)
Sexual 2:2	Supercontig_12.1	8260452	B16-3;B16-4	C>T	Dup	Blast,Period	intergenic (Unclassified)	FGSC4200 (mat a)
Sexual 2:2	Supercontig_12.1	8260456	B16-3;B16-4	C>T	Dup	Blast,Period	intergenic (Unclassified)	FGSC4200 (mat a)
Sexual 2:2	Supercontig_12.1	8260461	B16-3;B16-4	C>T	Dup	Blast,Period	intergenic (Unclassified)	FGSC4200 (mat a)
Sexual 2:2	Supercontig_12.1	8260467	B16-3;B16-4	C>T	Dup	Blast,Period	intergenic (Unclassified)	FGSC4200 (mat a)
Sexual 2:2	Supercontig_12.1	8260483	B16-3;B16-4	C>T	Dup	Blast,Period	intergenic (Unclassified)	FGSC4200 (mat a)
Sexual 2:2	Supercontig_12.1	8260507	B16-3;B16-4	C>T	Dup	Blast,Period	intergenic (Unclassified)	FGSC4200 (mat a)
Sexual 2:2	Supercontig_12.1	8261635	B16-3;B16-4	C>T	Dup	Blast,Period	intergenic (Unclassified)	FGSC4200 (mat a)
Sexual 2:2	Supercontig_12.1	9287120	B16-3;B16-4	G>A	Dup	Blast,Depth,Het,Period	intergenic (Unclassified)	FGSC4200 (mat a)
Sexual 2:2	Supercontig_12.1	9292003	B16-3;B16-4	G>A	Dup	Blast,Depth,Het,Period	intergenic (Unclassified)	FGSC4200 (mat a)
Sexual 2:2	Supercontig_12.1	9292712	B16-3;B16-4	G>A	Dup	Blast,Het,Period	intergenic (Unclassified)	FGSC4200 (mat a)
Sexual 2:2	Supercontig_12.1	9292818	B16-3;B16-4	G>A	Dup	Blast,Het,Period	intergenic (Unclassified)	FGSC4200 (mat a)
Sexual 2:2	Supercontig_12.1	9293799	B16-3;B16-4	G>A	Dup	Blast,Het,Period	intergenic (Simple_repeat)	FGSC4200 (mat a)
Sexual 2:2	Supercontig_12.1	9297377	B16-3;B16-4	G>A	Dup	Blast,Period	intergenic (Unclassified)	FGSC4200 (mat a)
Sexual 2:2	Supercontig_12.1	9493830	B16-3;B16-4	G>A	Dup	Blast,Depth,Het	intergenic (Unclassified)	FGSC4200 (mat a)
Sexual 2:2	Supercontig_12.2	1994615	B16-3;B16-4	A>T	Dup	Blast,Depth,Het,Period	intergenic (Unclassified)	FGSC4200 (mat a)
[truncated: 8,604 more rows]
