# Supplementary material for: Repeat-induced point mutation in Neurospora crassa causes the highest known mutation rate and mutational burden of any cellular life
Source: Genome Biol. 2020 Jun 16;21:142. doi: 10.1186/s13059-020-02060-w (PMC7296669; doi:10.1186/s13059-020-02060-w)
Supplement: Supplementary file 2 — Additional file 2: Datasheet S1. Mapped depth and genome coverage of sequenced samples. Datasheet S2. Identified mutations during sexual and asexual cycles of N. crassa. Datasheet S3. Sanger verification of randomly picked mutations. Datasheet S4. Duplicates in N. crassa identified through different approaches. Datasheet S5. Clusters formed by 2:2 mutations in sexual cycle of N. crassa. Datasheet S6. False negative rates estimated using simulation approach. Datasheet S7. Detailed properties of Dup-Cl, Dup-One, and Dup-Zero regions. Datasheet S8. Tri-nucleotide context within different duplicates of N. crassa genome. [file 13059_2020_2060_MOESM2_ESM.zip › Additional file 2.Datasheet S3.xlsx]

## Sheet: Data S3
Datasheet S3. Sanger verification of randomly picked mutations.
The mutations were verified using PCR and Sanger sequencing in both focal (mutated ascospores) and control samples (parental strains). Only mutations present in focal samples and absent in control samples were considered as verified (marked as "PASS"). Considering the haploid nature of N. crassa, amplification results with heterozygous peaks would suggest Off-target amplification. In such case, t…
Category	Chromomsome	Position	PCR Primer Pairs (Upper/Lower)	Focal Sample Tested (Sanger sequencing results)	Control Sample Tested (Sanger sequencing results)	Verification Results
Sexual 2:2	Supercontig_12.1	31658	ATAATGCTTGTAGAACGCCT/ATCCACTATTTGAGCTAGTACG	B16-3(T)	1363(C);4200(C)	PASS
Sexual 2:2	Supercontig_12.1	31698	ATAATGCTTGTAGAACGCCT/ATCCACTATTTGAGCTAGTACG	B16-3(T)	1363(C);4200(C)	PASS
Sexual 2:2	Supercontig_12.1	31810	ATAATGCTTGTAGAACGCCT/ATCCACTATTTGAGCTAGTACG	B16-3(T)	1363(C);4200(C)	PASS
Sexual 2:2	Supercontig_12.1	31904	ATAATGCTTGTAGAACGCCT/ATCCACTATTTGAGCTAGTACG	B16-3(T)	1363(C);4200(C)	PASS
Sexual 2:2	Supercontig_12.1	31937	ATAATGCTTGTAGAACGCCT/ATCCACTATTTGAGCTAGTACG	B16-3(T)	1363(C);4200(C)	PASS
Sexual 2:2	Supercontig_12.1	31946	ATAATGCTTGTAGAACGCCT/ATCCACTATTTGAGCTAGTACG	B16-3(T)	1363(C);4200(C)	PASS
Sexual 2:2	Supercontig_12.1	32010	ATAATGCTTGTAGAACGCCT/ATCCACTATTTGAGCTAGTACG	B16-3(T)	1363(C);4200(C)	PASS
Sexual 2:2	Supercontig_12.1	183876	ATTGTGTATCGAGTGTCGCT/TTCGGATGGAGAAGCGTC	B20-4(A);B21-4(A)	1363(C);4200(C)	PASS
Sexual 2:2	Supercontig_12.1	762584	AGGAAATGCGAATGAAATGGC/CTAGAGGCTCAAAGTACGCAG	A4-1(C)	2489(T);3246(T)	PASS
Sexual 2:2	Supercontig_12.1	1339120	ATAGCAGGTATAGGTTGGGC/AGAACGTCGCTTTCAACG	E1-3(T)	2489(C);4200(C)	PASS
Sexual 2:2	Supercontig_12.1	2400125	TACGCTATACCCTAGGCC/ATTCGCTACCAGTATTAACCTC	E1-3(T)	2489(C);4200(C)	PASS
Sexual 2:2	Supercontig_12.1	2400220	TACGCTATACCCTAGGCC/ATTCGCTACCAGTATTAACCTC	E1-3(T)	2489(C);4200(C)	PASS
Sexual 2:2	Supercontig_12.1	2400529	TACGCTATACCCTAGGCC/ATTCGCTACCAGTATTAACCTC	E1-3(T)	2489(C);4200(C)	PASS
Sexual 2:2	Supercontig_12.1	2400556	TACGCTATACCCTAGGCC/ATTCGCTACCAGTATTAACCTC	E1-3(T)	2489(C);4200(C)	PASS
Sexual 2:2	Supercontig_12.1	3980347	ATTTAGTTTGTACCTCCGGCT/TAGTAGCGGGCCTAGAGAC	A9-1(A)	2489(A/G?);3246(G)	Possible Off-target
Sexual 2:2	Supercontig_12.1	3980951	AGGCCTAAATTAGCGTAAGGG/GGTCCTACAGCAGCTAACG	E1-3(T)	2489(C);4200(C)	PASS
Sexual 2:2	Supercontig_12.1	3981223	AGGCCTAAATTAGCGTAAGGG/GGTCCTACAGCAGCTAACG	E8-1(T)	2489(C);4200(C)	PASS
Sexual 2:2	Supercontig_12.1	3981360	AGGCCTAAATTAGCGTAAGGG/GGTCCTACAGCAGCTAACG	E1-3(T);E8-1(T)	2489(C);4200(C)	PASS
Sexual 2:2	Supercontig_12.1	3981397	AGGCCTAAATTAGCGTAAGGG/GGTCCTACAGCAGCTAACG	E8-1(T)	2489(C);4200(C)	PASS
Sexual 2:2	Supercontig_12.1	3981405	AGGCCTAAATTAGCGTAAGGG/GGTCCTACAGCAGCTAACG	E8-1(T)	2489(C);4200(C)	PASS
Sexual 2:2	Supercontig_12.1	3981427	AGGCCTAAATTAGCGTAAGGG/GGTCCTACAGCAGCTAACG	E8-1(T)	2489(C);4200(C)	PASS
Sexual 2:2	Supercontig_12.1	3981582	AGGCCTAAATTAGCGTAAGGG/GGTCCTACAGCAGCTAACG	E8-1(T)	2489(C);4200(C)	PASS
Sexual 2:2	Supercontig_12.1	4337961	TGACGCTGCGTATATTCCG/ATATACCGCACTAGTCCAAACC	B11-1(A)	1363(.);4200(G)	PASS
Sexual 2:2	Supercontig_12.1	4338229	TGACGCTGCGTATATTCCG/ATATACCGCACTAGTCCAAACC	B11-1(A)	1363(.);4200(G)	PASS
Sexual 2:2	Supercontig_12.1	4338247	TGACGCTGCGTATATTCCG/ATATACCGCACTAGTCCAAACC	B11-1(A)	1363(.);4200(G)	PASS
Sexual 2:2	Supercontig_12.1	4338298	TGACGCTGCGTATATTCCG/ATATACCGCACTAGTCCAAACC	B11-1(A)	1363(.);4200(G)	PASS
Sexual 2:2	Supercontig_12.1	4338464	TGACGCTGCGTATATTCCG/ATATACCGCACTAGTCCAAACC	B11-1(A)	1363(.);4200(G)	PASS
Sexual 2:2	Supercontig_12.1	5338963	CCTATTCGACGTAGCAACCT/CGGAAGTATTAGTCGGAGTCC	A8-4(A)	2489(G);3246(G)	PASS
Sexual 2:2	Supercontig_12.1	5401589	ACGACGGAAATCTCTAAGGC/AGAATCTACTCGACGAGACG	C9-4(A)	2225(A);3246(G)	Possible Off-target
Sexual 2:2	Supercontig_12.1	5401806	GCGAATTGTACTCGGAGGA/GGATATTTGACGAGGGAGAGAC	A3-3(T)	2489(C);3246(C)	PASS
Sexual 2:2	Supercontig_12.1	5401931	GCGAATTGTACTCGGAGGA/GGATATTTGACGAGGGAGAGAC	A3-3(T)	2489(C);3246(C)	PASS
Sexual 2:2	Supercontig_12.1	5401969	GCGAATTGTACTCGGAGGA/GGATATTTGACGAGGGAGAGAC	A3-3(T)	2489(C);3246(C)	PASS
Sexual 2:2	Supercontig_12.1	5401976	GCGAATTGTACTCGGAGGA/GGATATTTGACGAGGGAGAGAC	A3-3(T)	2489(C);3246(C)	PASS
Sexual 2:2	Supercontig_12.1	5762039	CTTCTTAAAGCCAATCCAAGGT/TTGAAAGCGGCGTTAAGC	A7-1(A)	2489(G);3246(G)	PASS
Sexual 2:2	Supercontig_12.1	5762132	CTTCTTAAAGCCAATCCAAGGT/TTGAAAGCGGCGTTAAGC	A7-1(A)	2489(G);3246(G)	PASS
Sexual 2:2	Supercontig_12.1	5762138	CTTCTTAAAGCCAATCCAAGGT/TTGAAAGCGGCGTTAAGC	A7-1(A)	2489(G);3246(G)	PASS
Sexual 2:2	Supercontig_12.1	5762195	CTTCTTAAAGCCAATCCAAGGT/TTGAAAGCGGCGTTAAGC	A7-1(A)	2489(G);3246(G)	PASS
Sexual 2:2	Supercontig_12.1	8244949	TATAGCCTATGGGTCGCG/TTTGGACGACTTAGCGGT	C9-3(A)	2225(.);3246(.)	PASS
Sexual 2:2	Supercontig_12.1	9169835	GTAAGGACTTAAGTGGACCGA/TTCCTATTAGAAAGCGGCGA	A1-1(A)	2489(G);3246(G)	PASS
Sexual 2:2	Supercontig_12.1	9169838	GTAAGGACTTAAGTGGACCGA/TTCCTATTAGAAAGCGGCGA	A1-1(A)	2489(G);3246(G)	PASS
Sexual 2:2	Supercontig_12.1	9297377	CCGGCAGTATCCTAACAAGG/AATCTTCTCGCAAACTACCGT	B16-3(A)	1363(G);4200(G)	PASS
Sexual 2:2	Supercontig_12.2	1149224	CAGAGTAGGACAAACTGCCT/ATCCGGATGGATTAAGCTCG	B1-2(T)	1363(A);4200(A)	PASS
Sexual 2:2	Supercontig_12.2	1932042	CTGCTCAGCTAGATTCCGT/AAGAGAATGCGTGTTAGAAACC	B1-2(A)	1363(C);4200(C)	PASS
Sexual 2:2	Supercontig_12.2	3315366	TCTACCAAAGCTAAGGGCA/GGTGGACTATTAGGGTGCT	C9-3(T)	2225(C/T);3246(C)	Possible Off-target
Sexual 2:2	Supercontig_12.2	3356560	ACCAATATTCGCCCGTCC/CAACGCAATCGGTAGCAC	A5-3(T)	2489(C);3246(C)	PASS
Sexual 2:2	Supercontig_12.2	3604884	CTACAAGCAAGGCAGGCT/CAATTTGTTTGCGGCCGT	E1-1(.)	2489(C);4200(C)	Sequencing Failed
Sexual 2:2	Supercontig_12.2	3614674	ACCCTCGGTATAGCTAGCT/GGGAGTTTGTGATTGAGTTCC	B11-1(T)	1363(.);4200(C)	PASS
Sexual 2:2	Supercontig_12.2	3614764	ACCCTCGGTATAGCTAGCT/GGGAGTTTGTGATTGAGTTCC	B11-1(T)	1363(.);4200(C)	PASS
Sexual 2:2	Supercontig_12.2	3614768	ACCCTCGGTATAGCTAGCT/GGGAGTTTGTGATTGAGTTCC	B11-1(T)	1363(.);4200(C)	PASS
Sexual 2:2	Supercontig_12.2	3614992	ACCCTCGGTATAGCTAGCT/GGGAGTTTGTGATTGAGTTCC	B11-1(T)	1363(.);4200(C)	PASS
Sexual 2:2	Supercontig_12.2	3615002	ACCCTCGGTATAGCTAGCT/GGGAGTTTGTGATTGAGTTCC	B11-1(T)	1363(.);4200(C)	PASS
Sexual 2:2	Supercontig_12.2	3615029	ACCCTCGGTATAGCTAGCT/GGGAGTTTGTGATTGAGTTCC	B11-1(T)	1363(.);4200(C)	PASS
Sexual 2:2	Supercontig_12.2	3615145	ACCCTCGGTATAGCTAGCT/GGGAGTTTGTGATTGAGTTCC	B11-1(T)	1363(.);4200(C)	PASS
Sexual 2:2	Supercontig_12.2	3615326	ACCCTCGGTATAGCTAGCT/GGGAGTTTGTGATTGAGTTCC	B11-1(T)	1363(.);4200(C)	PASS
Sexual 2:2	Supercontig_12.2	3615329	ACCCTCGGTATAGCTAGCT/GGGAGTTTGTGATTGAGTTCC	B11-1(T)	1363(.);4200(C)	PASS
Sexual 2:2	Supercontig_12.2	3615362	ACCCTCGGTATAGCTAGCT/GGGAGTTTGTGATTGAGTTCC	B11-1(T)	1363(.);4200(C)	PASS
Sexual 2:2	Supercontig_12.2	3615386	ACCCTCGGTATAGCTAGCT/GGGAGTTTGTGATTGAGTTCC	B11-1(T)	1363(.);4200(C)	PASS
Sexual 2:2	Supercontig_12.2	3615422	ACCCTCGGTATAGCTAGCT/GGGAGTTTGTGATTGAGTTCC	B11-1(T)	1363(.);4200(C)	PASS
Sexual 2:2	Supercontig_12.2	3615472	ACCCTCGGTATAGCTAGCT/GGGAGTTTGTGATTGAGTTCC	B11-1(T)	1363(.);4200(C)	PASS
Sexual 2:2	Supercontig_12.2	3619181	GCCGGGTTAAACCAAGGT/AATTATGGGCCTGAAATGCTG	E1-3(C);E6-2(.)	2489(C)	Possible Off-target
Sexual 2:2	Supercontig_12.2	3696189	GCTTCTTCCAATTGATTAGCCG/TTACTTAGCAACGCCCGC	A7-1(A)	2489(G);3246(G)	PASS
Sexual 2:2	Supercontig_12.2	3696209	GCTTCTTCCAATTGATTAGCCG/TTACTTAGCAACGCCCGC	A7-1(A)	2489(G);3246(G)	PASS
Sexual 2:2	Supercontig_12.3	63370	GAGGACGGTACAATTAGCTCC/ATTGCGGCGTTTATAAGAAAGG	A9-1(A)	2489(G);3246(G)	PASS
Sexual 2:2	Supercontig_12.3	63385	GAGGACGGTACAATTAGCTCC/ATTGCGGCGTTTATAAGAAAGG	A9-1(A)	2489(G);3246(G)	PASS
Sexual 2:2	Supercontig_12.3	63449	GAGGACGGTACAATTAGCTCC/ATTGCGGCGTTTATAAGAAAGG	A9-1(A)	2489(G);3246(G)	PASS
Sexual 2:2	Supercontig_12.3	63528	GAGGACGGTACAATTAGCTCC/ATTGCGGCGTTTATAAGAAAGG	A9-1(A)	2489(G);3246(G)	PASS
Sexual 2:2	Supercontig_12.3	63552	GAGGACGGTACAATTAGCTCC/ATTGCGGCGTTTATAAGAAAGG	A9-1(A)	2489(G);3246(G)	PASS
Sexual 2:2	Supercontig_12.3	63567	GAGGACGGTACAATTAGCTCC/ATTGCGGCGTTTATAAGAAAGG	A9-1(A)	2489(G);3246(G)	PASS
Sexual 2:2	Supercontig_12.3	63570	GAGGACGGTACAATTAGCTCC/ATTGCGGCGTTTATAAGAAAGG	A9-1(A)	2489(G);3246(G)	PASS
Sexual 2:2	Supercontig_12.3	63907	GAGGACGGTACAATTAGCTCC/ATTGCGGCGTTTATAAGAAAGG	A9-1(A)	2489(G);3246(G)	PASS
Sexual 2:2	Supercontig_12.3	63950	GAGGACGGTACAATTAGCTCC/ATTGCGGCGTTTATAAGAAAGG	A9-1(A)	2489(G);3246(G)	PASS
Sexual 2:2	Supercontig_12.3	63974	GAGGACGGTACAATTAGCTCC/ATTGCGGCGTTTATAAGAAAGG	A9-1(A)	2489(G);3246(G)	PASS
Sexual 2:2	Supercontig_12.3	64103	GAGGACGGTACAATTAGCTCC/ATTGCGGCGTTTATAAGAAAGG	A9-1(A)	2489(G);3246(G)	PASS
Sexual 2:2	Supercontig_12.3	64117	GAGGACGGTACAATTAGCTCC/ATTGCGGCGTTTATAAGAAAGG	A9-1(A)	2489(G);3246(G)	PASS
Sexual 2:2	Supercontig_12.3	76737	GTCCGGTGAAAGGAATTACG/AACTAGCGGTTATACCCGT	E1-2(A);E6-2(.)	2489(G);4200(G)	PASS
Sexual 2:2	Supercontig_12.3	76750	GTCCGGTGAAAGGAATTACG/AACTAGCGGTTATACCCGT	E1-2(A);E6-2(.)	2489(G);4200(G)	PASS
Sexual 2:2	Supercontig_12.3	76772	GTCCGGTGAAAGGAATTACG/AACTAGCGGTTATACCCGT	E1-2(A);E6-2(.)	2489(G);4200(G)	PASS
Sexual 2:2	Supercontig_12.3	947598	TATTACCCAGGGTTGAGGC/TTAAGTCGGAGATTAGCGGA	B13-4(A)	1363(G);4200(G)	PASS
Sexual 2:2	Supercontig_12.3	947604	TATTACCCAGGGTTGAGGC/TTAAGTCGGAGATTAGCGGA	B13-4(A)	1363(G);4200(G)	PASS
Sexual 2:2	Supercontig_12.3	947616	TATTACCCAGGGTTGAGGC/TTAAGTCGGAGATTAGCGGA	B13-4(A)	1363(G);4200(G)	PASS
Sexual 2:2	Supercontig_12.3	1044272	TTACGACTCTGGTTGCGC/CGACTTACCCTCTTTATTGGCT	A4-2(C)	2489(A);3246(A)	PASS
Sexual 2:2	Supercontig_12.3	1802988	GAAAGCGGGCTTTGTTCTG/TATCGACCCGTATCTCGCT	C7-3(T);C9-4(T)	2225(G);3246(G)	PASS
Sexual 2:2	Supercontig_12.3	2824009	CTTTATATCCATACGGCTCCGT/CTACCTCAGCATTATCGAGGG	A5-3(T)	2489(C);3246(C)	PASS
Sexual 2:2	Supercontig_12.3	4092267	TTAGCGCTATATCGAGTTCGG/GTTGGTTGCGCTTGTAAGG	C9-4(.)	2225(.);3246(.)	Sequencing Failed
Sexual 2:2	Supercontig_12.3	4623981	TACAGTAACCGACATGGACG/AGTGTTTGGAGAATGGAGCA	A7-3(C)	2489(C);3246(C)	Possible Off-target
Sexual 2:2	Supercontig_12.4	1135285	AATTGGTTAACAGCTCGCC/CGAATTTAGTCTATTCCTCCGA	E2-1(C);E3-1(C);E4-4(C);E5-3(C);E7-1(.);E9-1(.)	2489(A);4200(A)	PASS
Sexual 2:2	Supercontig_12.4	1469307	TCTAATAGCAACTCCAACAAGC/TACCGTTCCGCAAGTAGC	C9-4(C)	2225(C);3246(C)	Possible Off-target
Sexual 2:2	Supercontig_12.4	1475089	GAACCTTACTGTCTAGGTAGCC/GTGTTGGGATTCGTAGACGA	B16-1(A)	1363(G);4200(G)	PASS
Sexual 2:2	Supercontig_12.4	1475116	GAACCTTACTGTCTAGGTAGCC/GTGTTGGGATTCGTAGACGA	B16-1(A)	1363(G);4200(G)	PASS
Sexual 2:2	Supercontig_12.4	1475137	GAACCTTACTGTCTAGGTAGCC/GTGTTGGGATTCGTAGACGA	B16-1(A)	1363(G);4200(G)	PASS
Sexual 2:2	Supercontig_12.4	1475310	CCCAATGCTATATAGCGGGA/GTTAGAACTATTGCCTCCCGA	A7-1(A)	2489(G);3246(G)	PASS
Sexual 2:2	Supercontig_12.4	1475339	CCCAATGCTATATAGCGGGA/GTTAGAACTATTGCCTCCCGA	A7-1(A)	2489(G);3246(G)	PASS
Sexual 2:2	Supercontig_12.4	1475368	CCCAATGCTATATAGCGGGA/GTTAGAACTATTGCCTCCCGA	A7-1(A)	2489(G);3246(G)	PASS
Sexual 2:2	Supercontig_12.4	1475388	CCCAATGCTATATAGCGGGA/GTTAGAACTATTGCCTCCCGA	A7-1(A)	2489(G);3246(G)	PASS
Sexual 2:2	Supercontig_12.4	1475390	CCCAATGCTATATAGCGGGA/GTTAGAACTATTGCCTCCCGA	A7-1(A)	2489(G);3246(G)	PASS
Sexual 2:2	Supercontig_12.4	1475417	CCCAATGCTATATAGCGGGA/GTTAGAACTATTGCCTCCCGA	A7-1(A)	2489(G);3246(G)	PASS
Sexual 2:2	Supercontig_12.4	1475477	CCCAATGCTATATAGCGGGA/GTTAGAACTATTGCCTCCCGA	A7-1(A)	2489(G);3246(G)	PASS
Sexual 2:2	Supercontig_12.4	1475498	CCCAATGCTATATAGCGGGA/GTTAGAACTATTGCCTCCCGA	A7-1(A)	2489(G);3246(G)	PASS
Sexual 2:2	Supercontig_12.4	1475513	GAACCTTACTGTCTAGGTAGCC/GTGTTGGGATTCGTAGACGA	B16-1(A)	1363(G);4200(G)	PASS
Sexual 2:2	Supercontig_12.4	1475533	GAACCTTACTGTCTAGGTAGCC/GTGTTGGGATTCGTAGACGA	B16-1(A)	1363(G);4200(G)	PASS
Sexual 2:2	Supercontig_12.4	1475570	CCCAATGCTATATAGCGGGA/GTTAGAACTATTGCCTCCCGA	A7-1(A)	2489(G);3246(G)	PASS
Sexual 2:2	Supercontig_12.4	1475584	CCCAATGCTATATAGCGGGA/GTTAGAACTATTGCCTCCCGA	A7-1(A)	2489(G);3246(G)	PASS
Sexual 2:2	Supercontig_12.4	1475597	CCCAATGCTATATAGCGGGA/GTTAGAACTATTGCCTCCCGA	A7-1(A)	2489(G);3246(G)	PASS
Sexual 2:2	Supercontig_12.4	1475627	CCCAATGCTATATAGCGGGA/GTTAGAACTATTGCCTCCCGA	A7-1(A)	2489(G);3246(G)	PASS
Sexual 2:2	Supercontig_12.4	1475627	GAACCTTACTGTCTAGGTAGCC/GTGTTGGGATTCGTAGACGA	B16-1(A)	1363(G);4200(G)	PASS
Sexual 2:2	Supercontig_12.4	2034496	CTGAAATACTAAGGCCCGC/CCTCACTCGCTAATATAACTCC	E2-3(A)	2489(G);4200(G)	PASS
Sexual 2:2	Supercontig_12.4	2034499	CTGAAATACTAAGGCCCGC/CCTCACTCGCTAATATAACTCC	E2-3(A)	2489(G);4200(G)	PASS
Sexual 2:2	Supercontig_12.4	2034549	CTGAAATACTAAGGCCCGC/CCTCACTCGCTAATATAACTCC	E2-3(A)	2489(G);4200(G)	PASS
Sexual 2:2	Supercontig_12.4	2034568	CTGAAATACTAAGGCCCGC/CCTCACTCGCTAATATAACTCC	E2-3(A)	2489(G);4200(G)	PASS
Sexual 2:2	Supercontig_12.4	2034605	CTGAAATACTAAGGCCCGC/CCTCACTCGCTAATATAACTCC	E2-3(A)	2489(G);4200(G)	PASS
Sexual 2:2	Supercontig_12.4	2034619	CTGAAATACTAAGGCCCGC/CCTCACTCGCTAATATAACTCC	E2-3(A)	2489(G);4200(G)	PASS
Sexual 2:2	Supercontig_12.4	2034792	CTGAAATACTAAGGCCCGC/CCTCACTCGCTAATATAACTCC	E2-3(A)	2489(G);4200(G)	PASS
Sexual 2:2	Supercontig_12.4	2724346	AAGAACATTAGACGCTTAGGGT/AGTGCTTAAACGGATCCGG	C9-4(A)	2225(.);3246(G)	PASS
Sexual 2:2	Supercontig_12.4	4627211	GCAATAAGGCCAATCACGC/GAACGTCGTACAACCGGT	B11-3(T)	1363(C);4200(C)	PASS
Sexual 2:2	Supercontig_12.4	4627630	GCAATAAGGCCAATCACGC/GAACGTCGTACAACCGGT	B11-3(T)	1363(C);4200(C)	PASS
Sexual 2:2	Supercontig_12.4	4627710	GCAATAAGGCCAATCACGC/GAACGTCGTACAACCGGT	B11-3(T)	1363(C);4200(C)	PASS
Sexual 2:2	Supercontig_12.4	4643887	ACAAAGATGTCTACTATCGGCC/AGGGTTTCGCTACAAAGGG	E2-1(T)	2489(C);4200(C)	PASS
Sexual 2:2	Supercontig_12.4	4643959	ACAAAGATGTCTACTATCGGCC/AGGGTTTCGCTACAAAGGG	E2-1(T)	2489(C);4200(C)	PASS
Sexual 2:2	Supercontig_12.4	4644022	ACAAAGATGTCTACTATCGGCC/AGGGTTTCGCTACAAAGGG	E2-1(T)	2489(C);4200(C)	PASS
Sexual 2:2	Supercontig_12.4	4644097	ACAAAGATGTCTACTATCGGCC/AGGGTTTCGCTACAAAGGG	E2-1(T)	2489(C);4200(C)	PASS
Sexual 2:2	Supercontig_12.4	4644160	ACAAAGATGTCTACTATCGGCC/AGGGTTTCGCTACAAAGGG	E2-1(T)	2489(C);4200(C)	PASS
Sexual 2:2	Supercontig_12.4	4644371	ACAAAGATGTCTACTATCGGCC/AGGGTTTCGCTACAAAGGG	E2-1(T)	2489(C);4200(C)	PASS
Sexual 2:2	Supercontig_12.4	4644376	ACAAAGATGTCTACTATCGGCC/AGGGTTTCGCTACAAAGGG	E2-1(T)	2489(C);4200(C)	PASS
Sexual 2:2	Supercontig_12.4	4644384	ACAAAGATGTCTACTATCGGCC/AGGGTTTCGCTACAAAGGG	E2-1(T)	2489(C);4200(C)	PASS
Sexual 2:2	Supercontig_12.4	4644621	ACAAAGATGTCTACTATCGGCC/AGGGTTTCGCTACAAAGGG	E2-1(T)	2489(C);4200(C)	PASS
Sexual 2:2	Supercontig_12.4	4644660	ACAAAGATGTCTACTATCGGCC/AGGGTTTCGCTACAAAGGG	E2-1(T)	2489(C);4200(C)	PASS
Sexual 2:2	Supercontig_12.4	5193648	GGACTGGGACTTATTGGGAC/ACAGGTGATATCTGCCGA	A3-1(T)	2489(G);3246(G)	PASS
Sexual 2:2	Supercontig_12.4	5743949	TGGAAAGGATGCTATAGCAGAG/ATCTTCACCCAGCTCATCG	A1-1(G);A2-1(G)	2489(C);3246(.)	PASS
Sexual 2:2	Supercontig_12.5	4037945	AAATCGGTTAATCGGCAATCC/TAAATCTCTACGCCGGACG	B13-4(A)	1363(G);4200(G)	PASS
Sexual 2:2	Supercontig_12.5	6010399	TTCCAATCTCGAAGTCGTAGG/GCTAATACTACTACCCGCGT	E1-2(A)	2489(G);4200(G)	PASS
Sexual 2:2	Supercontig_12.5	6010418	TTCCAATCTCGAAGTCGTAGG/GCTAATACTACTACCCGCGT	E1-2(A)	2489(G);4200(G)	PASS
Sexual 2:2	Supercontig_12.5	6389835	GAGACCGATTTGGTGAAATACG/AGTACAATACACTCCAACCGT	A8-4(T)	2489(C);3246(C)	PASS
Sexual 2:2	Supercontig_12.5	6389933	GAGACCGATTTGGTGAAATACG/AGTACAATACACTCCAACCGT	A8-4(T)	2489(C);3246(C)	PASS
Sexual 2:2	Supercontig_12.5	6390035	GAGACCGATTTGGTGAAATACG/AGTACAATACACTCCAACCGT	A8-4(T)	2489(C);3246(C)	PASS
Sexual 2:2	Supercontig_12.6	2421405	GAGCTTTCTAGCGGTTGGT/AGCGTATAAGAGAGCTTGCC	B13-4(A)	1363(G);4200(G)	PASS
Sexual 2:2	Supercontig_12.6	2421621	GAGCTTTCTAGCGGTTGGT/AGCGTATAAGAGAGCTTGCC	B13-4(A)	1363(G);4200(G)	PASS
Sexual 2:2	Supercontig_12.6	2941900	GCGCACACGTATTTAATCGT/CCTTTATACGTACCGAATACGC	C7-3(G);C9-3(G)	2225(A/G);3246(A)	Possible Off-target
Sexual 2:2	Supercontig_12.6	3048878	GTGATCCCACACTATCCCG/TAACAGCGACCGTTAGTACG	B20-4(G);B21-4(GA)	1363(T);4200(T)	PASS
Sexual 2:2	Supercontig_12.6	3521357	CCTTTCCTATAGTAGCCCTACC/GTTCCTAAACTACTAAGCGTGC	A7-3(C)	2489(C);3246(C)	Possible Off-target
Sexual 2:2	Supercontig_12.6	3521639	GTAGCCCTACCAACTAAGCG/TAAACTACTAAGCGTGCCCG	A7-3(C)	2489(C);3246(C)	Possible Off-target
Sexual 2:2	Supercontig_12.6	3524585	AAATCTAGCCGGAAACGGG/TTAAAGATTAACGCAAGCGCTC	A7-3(C)	2489(C);3246(C)	Possible Off-target
Sexual 2:2	Supercontig_12.6	4143095	ACACAACCCAACATCGAGG/ACTTACTCCCGCTTAAACCTG	C7-3(T);C9-3(T)	2225(C);3246(C)	PASS
Sexual 2:2	Supercontig_12.7	513476	TTGGGTTAAACTATAGGCGGA/TTTAGTAATAGTGCGGCGT	B13-4(A)	1363(.);4200(G)	PASS
Sexual 2:2	Supercontig_12.7	513504	TTGGGTTAAACTATAGGCGGA/TTTAGTAATAGTGCGGCGT	B13-4(A)	1363(.);4200(G)	PASS
Sexual 2:2	Supercontig_12.7	514076	TTGGGTTAAACTATAGGCGGA/TTTAGTAATAGTGCGGCGT	B13-4(A)	1363(.);4200(G)	PASS
Sexual 2:2	Supercontig_12.7	514202	TTGGGTTAAACTATAGGCGGA/TTTAGTAATAGTGCGGCGT	B13-4(A)	1363(.);4200(G)	PASS
Sexual 2:2	Supercontig_12.7	520113	GCTTTAAACGCAGCTTTAGG/GAATTCGGACGATCCAGC	E8-1(A)	2489(G);4200(G)	PASS
Sexual 2:2	Supercontig_12.7	520146	GCTTTAAACGCAGCTTTAGG/GAATTCGGACGATCCAGC	E8-1(A)	2489(G);4200(G)	PASS
Sexual 2:2	Supercontig_12.7	520148	GCTTTAAACGCAGCTTTAGG/GAATTCGGACGATCCAGC	E8-1(A)	2489(G);4200(G)	PASS
Sexual 2:2	Supercontig_12.7	520401	CCTAAGGCTGTAGGCATCC/CTGCCTAAATACGCGCCT	E1-3(A)	2489(G);4200(G)	PASS
Sexual 2:2	Supercontig_12.7	520405	CCTAAGGCTGTAGGCATCC/CTGCCTAAATACGCGCCT	E1-3(A)	2489(G);4200(G)	PASS
Sexual 2:2	Supercontig_12.7	520469	GCTTTAAACGCAGCTTTAGG/GAATTCGGACGATCCAGC	E8-1(A)	2489(G);4200(G)	PASS
Sexual 2:2	Supercontig_12.7	520500	GCTTTAAACGCAGCTTTAGG/GAATTCGGACGATCCAGC	E8-1(A)	2489(G);4200(G)	PASS
Sexual 2:2	Supercontig_12.7	520566	CCTAAGGCTGTAGGCATCC/CTGCCTAAATACGCGCCT	E1-3(A)	2489(G);4200(G)	PASS
Sexual 2:2	Supercontig_12.7	520734	GCTTTAAACGCAGCTTTAGG/GAATTCGGACGATCCAGC	E1-3(A);E8-1(A)	2489(G);4200(G)	PASS
Sexual 2:2	Supercontig_12.7	520752	CCTAAGGCTGTAGGCATCC/CTGCCTAAATACGCGCCT	E1-3(A)	2489(G);4200(G)	PASS
Sexual 2:2	Supercontig_12.7	522164	CCTAAGGCTGTAGGCATCC/CTGCCTAAATACGCGCCT	E1-3(A);E7-3(.)	2489(G);4200(G)	PASS
Sexual 2:2	Supercontig_12.7	522194	CCTAAGGCTGTAGGCATCC/CTGCCTAAATACGCGCCT	E1-3(A);E7-3(.)	2489(G);4200(G)	PASS
Sexual 2:2	Supercontig_12.7	522230	CCTAAGGCTGTAGGCATCC/CTGCCTAAATACGCGCCT	E1-3(A);E7-3(.)	2489(G);4200(G)	PASS
Sexual 2:2	Supercontig_12.7	522286	CCTAAGGCTGTAGGCATCC/CTGCCTAAATACGCGCCT	E1-3(A);E7-3(.)	2489(G);4200(G)	PASS
Sexual 2:2	Supercontig_12.7	522429	CCTAAGGCTGTAGGCATCC/CTGCCTAAATACGCGCCT	E1-3(A);E7-3(.)	2489(G);4200(G)	PASS
Sexual 2:2	Supercontig_12.7	703174	GTAACTACGAAGACCCACCG/TCTCTACCTTAAGCGGATGGA	B16-3(A)	1363(G);4200(G)	PASS
Sexual 2:2	Supercontig_12.7	703191	GTAACTACGAAGACCCACCG/TCTCTACCTTAAGCGGATGGA	B16-3(A)	1363(G);4200(G)	PASS
Sexual 2:2	Supercontig_12.7	703212	GTAACTACGAAGACCCACCG/TCTCTACCTTAAGCGGATGGA	B16-3(A)	1363(G);4200(G)	PASS
Sexual 2:2	Supercontig_12.7	813203	GGCTTATAGATTTCGCCCTC/GTATTCCGAAGGGCATCG	A9-1(T)	2489(C);3246(C)	PASS
Sexual 2:2	Supercontig_12.7	4242644	GAATAAGTGCCGACGGAG/TTGCTACAGTCGTATCCCT	A9-1(T)	2489(C);3246(C)	PASS
Sexual 3:1	Supercontig_12.1	6428344	AAGCGGCCACAAATATAGGA/TCCTTTCGCATTACGGCA	B16-1(T)	1363(C);4200(C)	PASS
Sexual 3:1	Supercontig_12.1	6428370	AAGCGGCCACAAATATAGGA/TCCTTTCGCATTACGGCA	B16-1(T/T)	1363(C/C);4200(C/C)	PASS
Sexual 3:1	Supercontig_12.1	9313733	ACCCTCTCCGCTAATACGA/GGAGATTGTAAGCCTTGTAAGG	A3-1(.)	2489(C);3246(C)	Sequencing Failed
Sexual 3:1	Supercontig_12.1	9772870	ACACGCTTAGCAGGATTGG/TTTGCGGTTAATACGCTAGGT	E4-4(T/T)	2489(C/C);4200(C/C)	PASS
Sexual 3:1	Supercontig_12.1	9772919	ACACGCTTAGCAGGATTGG/TTTGCGGTTAATACGCTAGGT	E4-4(T/T)	2489(C/C);4200(C/C)	PASS
Sexual 3:1	Supercontig_12.1	9798310	ATAGGTAGAGGAGTCCGTAGG/GGTTCGATAAAATAAGTAAGG	E5-1(T/T)	2489(C/C);4200(C/C)	PASS
Sexual 3:1	Supercontig_12.1	9798313	ATAGGTAGAGGAGTCCGTAGG/GGTTCGATAAAATAAGTAAGG	E5-1(T/T)	2489(C/C);4200(C/C)	PASS
Sexual 3:1	Supercontig_12.2	3604194	CCTCACCTACTTCTTTATGCTC/GCGTATAGGACGTTGGGT	E9-3(T/T)	2489(C/C);4200(C/C)	PASS
Sexual 3:1	Supercontig_12.2	3604197	CCTCACCTACTTCTTTATGCTC/GCGTATAGGACGTTGGGT	E9-3(T/T)	2489(C/C);4200(C/C)	PASS
Sexual 3:1	Supercontig_12.2	3604222	CCTCACCTACTTCTTTATGCTC/GCGTATAGGACGTTGGGT	E9-3(T/T)	2489(C/C);4200(C/C)	PASS
Sexual 3:1	Supercontig_12.2	4475749	CTTCGTCCGTAACTAGCTCC/AGTAGAGAGCTACTATAGGCGT	A9-3(C)	2489(C);3246(C)	Possible Off-target
Sexual 3:1	Supercontig_12.4	4659397	ACGAATACTATCCGAACAACGA/ATGGCTGCCAACTCAGAC	B13-1(A)	1363(G);4200(G)	PASS
Sexual 3:1	Supercontig_12.4	5861930	TTTAAACTAAGTTGGGCGGGT/CAAAGCACTGCCTATTCAACTC	E3-2(A/A)	2489(G/G);4200(G/G)	PASS
Sexual 3:1	Supercontig_12.4	5999519	AAACCTTCCTACCACGGAC/CTTAGGATACCGCTTTCTACAC	E4-4(T/T)	2489(C/C);4200(C/C)	PASS
Sexual 3:1	Supercontig_12.5	3765872	TGGTGATGACGGAACCAG/CATAGACATCGAGCCATTGC	E9-3(T/T)	2489(C/C);4200(C/C)	PASS
Sexual 3:1	Supercontig_12.7	4252303	AGAATTCGGGAGAATAACCCG/ATGGAGTAGTAGAGGCCGG	A3-3(T)	2489(C);3246(C)	PASS
Sexual 3:1	Supercontig_12.7	4252361	AGAATTCGGGAGAATAACCCG/ATGGAGTAGTAGAGGCCGG	A3-3(T)	2489(C);3246(C)	PASS
Sexual 3:1	Supercontig_12.7	4253861	CTAAGGACGTAGCCCTCCT/GTTCGAACCTACAATTGCTTCC	E4-2(A/A)	2489(G/G);4200(G/G)	PASS
Sexual 3:1	Supercontig_12.7	4253863	CTAAGGACGTAGCCCTCCT/GTTCGAACCTACAATTGCTTCC	E4-2(A/A)	2489(G/G);4200(G/G)	PASS
Sexual 3:1	Supercontig_12.7	4253867	CTAAGGACGTAGCCCTCCT/GTTCGAACCTACAATTGCTTCC	E4-2(A/A)	2489(G/G);4200(G/G)	PASS
