# Supplementary material for: Repeat-induced point mutation in Neurospora crassa causes the highest known mutation rate and mutational burden of any cellular life
Source: Genome Biol. 2020 Jun 16;21:142. doi: 10.1186/s13059-020-02060-w (PMC7296669; doi:10.1186/s13059-020-02060-w)
Supplement: Supplementary file 2 — Additional file 2: Datasheet S1. Mapped depth and genome coverage of sequenced samples. Datasheet S2. Identified mutations during sexual and asexual cycles of N. crassa. Datasheet S3. Sanger verification of randomly picked mutations. Datasheet S4. Duplicates in N. crassa identified through different approaches. Datasheet S5. Clusters formed by 2:2 mutations in sexual cycle of N. crassa. Datasheet S6. False negative rates estimated using simulation approach. Datasheet S7. Detailed properties of Dup-Cl, Dup-One, and Dup-Zero regions. Datasheet S8. Tri-nucleotide context within different duplicates of N. crassa genome. [file 13059_2020_2060_MOESM2_ESM.zip › Additional file 2.Datasheet S4.xlsx]

## Sheet: Data S4
Datasheet S4. Duplicates in N. crassa identified through different approaches.
For instance, region marked with "Blast,Period" means this duplicate could be defined both by "Blast search" and "Period search" methods. Putative spontaneous duplicates during sexual cycle were identified through first searching for 2x duplicates only present in each ascus but not present in parental strains and with a ratio of 2:2. Another approach DELLY, which integrates paired-end and split-r…
Chromosome	Start	End	Length (bp)	Methods	Putative spontaneous duplicates(Samples:Range)
Supercontig_12.1	1	4	4	Blast
Supercontig_12.1	5	100	96	Blast,Period
Supercontig_12.1	101	300	200	Blast,Depth,Period
Supercontig_12.1	301	369	69	Blast,Period
Supercontig_12.1	370	600	231	Blast
Supercontig_12.1	801	1000	200	Blast
Supercontig_12.1	2501	2800	300	Depth
Supercontig_12.1	2851	3000	150	Het
Supercontig_12.1	3901	4100	200	Het
Supercontig_12.1	4751	5095	345	Depth
Supercontig_12.1	5096	5250	155	Depth,Period
Supercontig_12.1	5251	5420	170	Period
Supercontig_12.1	6551	6750	200	Het
Supercontig_12.1	7851	8067	217	Depth
Supercontig_12.1	8068	8400	333	Depth,Period
Supercontig_12.1	8401	8600	200	Blast,Depth,Period
Supercontig_12.1	8601	8650	50	Depth,Period
Supercontig_12.1	8651	9450	800	Period
Supercontig_12.1	9451	9600	150	Het,Period
Supercontig_12.1	9601	11000	1400	Period
Supercontig_12.1	11001	11200	200	Blast,Period
Supercontig_12.1	11201	11400	200	Period
Supercontig_12.1	11401	11600	200	Blast,Period
Supercontig_12.1	11601	11800	200	Period
Supercontig_12.1	11801	12000	200	Blast,Period
Supercontig_12.1	12001	12254	254	Period
Supercontig_12.1	12401	12600	200	Blast
Supercontig_12.1	12621	13050	430	Period
Supercontig_12.1	13051	13400	350	Depth,Period
Supercontig_12.1	13401	13467	67	Period
Supercontig_12.1	13951	14000	50	Depth
Supercontig_12.1	14001	14100	100	Blast,Depth
Supercontig_12.1	14101	14200	100	Blast
Supercontig_12.1	14451	14600	150	Depth,Het
Supercontig_12.1	14601	14650	50	Het
Supercontig_12.1	15151	15250	100	Depth
Supercontig_12.1	15701	15950	250	Depth
Supercontig_12.1	17601	17700	100	Depth
Supercontig_12.1	18651	18800	150	Het
Supercontig_12.1	19301	19500	200	Het
Supercontig_12.1	21101	21131	31	Depth
Supercontig_12.1	21132	21150	19	Depth,Period
Supercontig_12.1	21151	21200	50	Depth,Het,Period
Supercontig_12.1	21201	22050	850	Blast,Depth,Het,Period
Supercontig_12.1	22051	22196	146	Blast,Depth,Period
Supercontig_12.1	22197	22200	4	Blast,Depth
Supercontig_12.1	22201	22400	200	Blast
Supercontig_12.1	22401	22635	235	Blast,Het
Supercontig_12.1	22636	22700	65	Blast,Het,Period
Supercontig_12.1	22701	22927	227	Blast,Depth,Het,Period
Supercontig_12.1	22928	23050	123	Blast,Depth,Het
Supercontig_12.1	23051	23090	40	Blast,Het
Supercontig_12.1	23091	23300	210	Blast,Het,Period
Supercontig_12.1	23301	23400	100	Blast,Depth,Het,Period
Supercontig_12.1	23401	23462	62	Blast,Het,Period
Supercontig_12.1	23463	23600	138	Blast,Het
Supercontig_12.1	23601	24000	400	Blast
Supercontig_12.1	24001	24266	266	Blast,Het
Supercontig_12.1	24267	24500	234	Blast,Het,Period
Supercontig_12.1	24501	24892	392	Blast,Period
Supercontig_12.1	24893	25100	208	Blast
Supercontig_12.1	25101	25350	250	Blast,Het
Supercontig_12.1	25351	26400	1050	Blast,Depth,Het
Supercontig_12.1	26401	27468	1068	Blast,Het
Supercontig_12.1	27469	27770	302	Blast,Het,Period
Supercontig_12.1	27771	27800	30	Blast,Het
Supercontig_12.1	27801	28000	200	Blast
Supercontig_12.1	28001	28100	100	Blast,Depth
Supercontig_12.1	28101	28318	218	Blast,Depth,Het
Supercontig_12.1	28319	28500	182	Blast,Depth,Het,Period
Supercontig_12.1	28501	28815	315	Blast,Het,Period
Supercontig_12.1	28816	29450	635	Blast,Het
Supercontig_12.1	29451	29678	228	Blast,Depth,Het
Supercontig_12.1	29679	29900	222	Blast,Depth,Het,Period
Supercontig_12.1	29901	30200	300	Blast,Het,Period
Supercontig_12.1	30201	30650	450	Blast,Depth,Het,Period
Supercontig_12.1	30651	31400	750	Blast,Het,Period
Supercontig_12.1	31401	32150	750	Blast,Depth,Het,Period
Supercontig_12.1	32151	33150	1000	Blast,Het,Period
Supercontig_12.1	33151	33250	100	Blast,Depth,Het,Period
Supercontig_12.1	33251	33300	50	Blast,Het,Period
Supercontig_12.1	33301	33550	250	Blast,Period
Supercontig_12.1	33551	33600	50	Blast,Depth,Period
Supercontig_12.1	33601	33850	250	Blast,Depth,Het,Period
Supercontig_12.1	33851	33950	100	Blast,Het,Period
Supercontig_12.1	33951	34000	50	Blast,Period
Supercontig_12.1	34001	34014	14	Period
Supercontig_12.1	34851	35550	700	Depth
Supercontig_12.1	37801	37900	100	Blast
Supercontig_12.1	37901	38050	150	Blast,Depth
Supercontig_12.1	38051	38400	350	Blast
Supercontig_12.1	39751	39850	100	Depth
Supercontig_12.1	40351	40450	100	Depth
Supercontig_12.1	40855	41800	946	Period
Supercontig_12.1	41801	41850	50	Blast,Period
Supercontig_12.1	41851	42200	350	Blast,Het,Period
Supercontig_12.1	42201	42250	50	Het,Period
Supercontig_12.1	42251	42900	650	Period
Supercontig_12.1	42901	43100	200	Het,Period
Supercontig_12.1	43101	43744	644	Period
Supercontig_12.1	44842	45150	309	Period
Supercontig_12.1	45151	45450	300	Depth,Period
Supercontig_12.1	45451	45574	124	Period
Supercontig_12.1	45802	47912	2111	Period
Supercontig_12.1	48001	48100	100	Depth
Supercontig_12.1	48283	49100	818	Period
Supercontig_12.1	49101	49222	122	Depth,Period
Supercontig_12.1	49223	49429	207	Depth
Supercontig_12.1	49430	49500	71	Depth,Period
Supercontig_12.1	49501	49750	250	Period
Supercontig_12.1	49751	50200	450	Het,Period
Supercontig_12.1	50201	50750	550	Period
Supercontig_12.1	50751	51050	300	Depth,Period
Supercontig_12.1	51051	51069	19	Period
Supercontig_12.1	51227	52200	974	Period
Supercontig_12.1	52201	52400	200	Blast,Period
Supercontig_12.1	52401	52677	277	Period
Supercontig_12.1	52831	53150	320	Period
Supercontig_12.1	53151	53250	100	Depth,Period
Supercontig_12.1	53251	53350	100	Period
Supercontig_12.1	53351	53500	150	Het,Period
Supercontig_12.1	53501	55583	2083	Period
Supercontig_12.1	55745	56050	306	Period
Supercontig_12.1	56051	56200	150	Het,Period
Supercontig_12.1	56201	57700	1500	Period
Supercontig_12.1	57701	58000	300	Depth,Period
Supercontig_12.1	58001	58400	400	Period
Supercontig_12.1	58401	58450	50	Blast,Period
Supercontig_12.1	58451	58800	350	Blast,Depth,Period
Supercontig_12.1	58801	59050	250	Period
Supercontig_12.1	59051	59200	150	Het,Period
Supercontig_12.1	59201	60700	1500	Period
Supercontig_12.1	61501	61700	200	Het
Supercontig_12.1	62851	63200	350	Depth,Het
Supercontig_12.1	63201	63400	200	Blast,Depth,Het
Supercontig_12.1	63401	63600	200	Depth,Het
Supercontig_12.1	63601	63652	52	Blast,Depth,Het
Supercontig_12.1	63653	63700	48	Blast,Depth,Het,Period
Supercontig_12.1	63701	63900	200	Blast,Het,Period
Supercontig_12.1	63901	64203	303	Blast,Depth,Het,Period
Supercontig_12.1	64204	64550	347	Blast,Depth,Het
Supercontig_12.1	64551	65603	1053	Blast,Het
Supercontig_12.1	65604	66200	597	Blast,Het,Period
Supercontig_12.1	66201	66600	400	Blast,Depth,Het,Period
Supercontig_12.1	66601	66800	200	Blast,Het,Period
Supercontig_12.1	66801	67550	750	Blast,Depth,Het,Period
Supercontig_12.1	67551	67650	100	Blast,Depth,Period
Supercontig_12.1	67651	67850	200	Blast,Period
Supercontig_12.1	67851	68850	1000	Blast,Het,Period
Supercontig_12.1	68851	68950	100	Blast,Depth,Het,Period
Supercontig_12.1	68951	69000	50	Blast,Het,Period
Supercontig_12.1	69001	69050	50	Het,Period
Supercontig_12.1	69051	69200	150	Period
Supercontig_12.1	69201	69300	100	Blast,Period
Supercontig_12.1	69301	69700	400	Blast,Het,Period
Supercontig_12.1	69701	70200	500	Blast,Depth,Het,Period
Supercontig_12.1	70201	70335	135	Blast,Het,Period
Supercontig_12.1	70336	70557	222	Blast,Het
Supercontig_12.1	70558	71050	493	Blast,Het,Period
Supercontig_12.1	71051	71150	100	Blast,Depth,Het,Period
Supercontig_12.1	71151	71550	400	Blast,Het,Period
Supercontig_12.1	71551	72000	450	Blast,Depth,Het,Period
Supercontig_12.1	72001	72200	200	Blast,Period
Supercontig_12.1	72201	72350	150	Period
Supercontig_12.1	72351	72400	50	Depth,Het,Period
Supercontig_12.1	72401	72450	50	Blast,Depth,Het,Period
Supercontig_12.1	72451	73400	950	Blast,Het,Period
Supercontig_12.1	73401	73600	200	Het,Period
Supercontig_12.1	73601	74000	400	Blast,Het,Period
Supercontig_12.1	74001	74100	100	Het,Period
Supercontig_12.1	74101	74400	300	Depth,Het,Period
Supercontig_12.1	74401	74800	400	Blast,Depth,Het,Period
Supercontig_12.1	74801	75000	200	Depth,Het,Period
Supercontig_12.1	75001	75200	200	Blast,Depth,Het,Period
Supercontig_12.1	75201	75400	200	Depth,Het,Period
Supercontig_12.1	75401	75600	200	Blast,Depth,Het,Period
Supercontig_12.1	75601	76000	400	Depth,Het,Period
Supercontig_12.1	76001	76800	800	Het,Period
Supercontig_12.1	76801	76950	150	Blast,Depth,Het,Period
Supercontig_12.1	76951	77000	50	Blast,Depth,Period
Supercontig_12.1	77001	77200	200	Period
Supercontig_12.1	77201	77250	50	Blast,Period
Supercontig_12.1	77251	77300	50	Blast,Het,Period
Supercontig_12.1	77301	77450	150	Blast,Depth,Het,Period
Supercontig_12.1	77451	77550	100	Blast,Het,Period
Supercontig_12.1	77551	77800	250	Blast,Period
Supercontig_12.1	77801	78000	200	Het,Period
Supercontig_12.1	78001	78750	750	Blast,Het,Period
Supercontig_12.1	78751	79450	700	Blast,Period
Supercontig_12.1	79451	81600	2150	Blast,Het,Period
Supercontig_12.1	81601	81800	200	Het,Period
Supercontig_12.1	81801	82050	250	Blast,Het,Period
Supercontig_12.1	82051	82300	250	Blast,Period
Supercontig_12.1	82301	82500	200	Blast,Het,Period
Supercontig_12.1	82501	83200	700	Blast,Period
Supercontig_12.1	83201	83300	100	Blast,Het,Period
Supercontig_12.1	83301	83400	100	Blast,Depth,Het,Period
Supercontig_12.1	83401	84550	1150	Blast,Het,Period
Supercontig_12.1	84551	85400	850	Blast,Depth,Het,Period
Supercontig_12.1	85401	85800	400	Depth,Het,Period
Supercontig_12.1	85801	86000	200	Blast,Depth,Het,Period
Supercontig_12.1	86001	86550	550	Depth,Het,Period
Supercontig_12.1	86551	86600	50	Het,Period
Supercontig_12.1	86601	87000	400	Blast,Het,Period
Supercontig_12.1	87001	87400	400	Het,Period
Supercontig_12.1	87401	87800	400	Blast,Het,Period
Supercontig_12.1	87801	87950	150	Het,Period
Supercontig_12.1	87951	88000	50	Depth,Het,Period
Supercontig_12.1	88001	88050	50	Blast,Depth,Het,Period
Supercontig_12.1	88051	88200	150	Blast,Het,Period
Supercontig_12.1	88201	88250	50	Het,Period
Supercontig_12.1	88251	88600	350	Depth,Het,Period
Supercontig_12.1	88601	89000	400	Blast,Depth,Het,Period
Supercontig_12.1	89001	91250	2250	Period
Supercontig_12.1	91251	91400	150	Depth,Period
Supercontig_12.1	91401	92279	879	Period
Supercontig_12.1	94151	94300	150	Het
Supercontig_12.1	94351	94450	100	Depth
Supercontig_12.1	97601	97750	150	Het
Supercontig_12.1	98251	98450	200	Het
Supercontig_12.1	99031	99392	362	Period
Supercontig_12.1	99901	100050	150	Het
Supercontig_12.1	100327	100669	343	Period
Supercontig_12.1	101201	101400	200	Blast
Supercontig_12.1	101901	102050	150	Het
Supercontig_12.1	106701	107050	350	Depth
Supercontig_12.1	107101	107250	150	Het
Supercontig_12.1	108051	108500	450	Het
Supercontig_12.1	114201	114450	250	Het
Supercontig_12.1	114801	115000	200	Blast
Supercontig_12.1	116951	117100	150	Depth
Supercontig_12.1	118101	118250	150	Het
Supercontig_12.1	120201	120350	150	Het
Supercontig_12.1	120551	120700	150	Het
Supercontig_12.1	121001	121100	100	Blast
Supercontig_12.1	121101	121200	100	Blast,Depth
Supercontig_12.1	122051	122350	300	Depth
Supercontig_12.1	122551	122850	300	Depth
Supercontig_12.1	122901	123050	150	Het
Supercontig_12.1	124201	124400	200	Blast
Supercontig_12.1	126051	126200	150	Het
Supercontig_12.1	126401	126600	200	Blast
Supercontig_12.1	134251	134350	100	Het
Supercontig_12.1	134351	134400	50	Depth,Het
Supercontig_12.1	134401	134500	100	Blast,Depth,Het
Supercontig_12.1	134501	134650	150	Blast,Het
Supercontig_12.1	134651	134813	163	Blast
Supercontig_12.1	134814	134900	87	Blast,Period
Supercontig_12.1	134901	135000	100	Blast,Depth,Period
Supercontig_12.1	135001	135100	100	Depth,Period
Supercontig_12.1	135101	135109	9	Period
Supercontig_12.1	135601	135800	200	Blast
Supercontig_12.1	138451	138650	200	Het
Supercontig_12.1	142401	142600	200	Blast
Supercontig_12.1	142801	142950	150	Het
Supercontig_12.1	149251	149300	50	Het
Supercontig_12.1	149301	149400	100	Depth,Het
Supercontig_12.1	150070	150421	352	Period
Supercontig_12.1	151851	152000	150	Het
Supercontig_12.1	153001	153150	150	Het
Supercontig_12.1	156551	157200	650	Depth
Supercontig_12.1	159001	159150	150	Het
Supercontig_12.1	161101	161200	100	Depth
Supercontig_12.1	163001	163150	150	Het
Supercontig_12.1	164801	164950	150	Het
Supercontig_12.1	165951	166050	100	Depth
Supercontig_12.1	167151	167300	150	Het
Supercontig_12.1	167501	167600	100	Depth
Supercontig_12.1	167701	167850	150	Het
Supercontig_12.1	168451	168650	200	Depth
Supercontig_12.1	168801	168950	150	Het
Supercontig_12.1	169151	169250	100	Depth
Supercontig_12.1	169301	169700	400	Het
Supercontig_12.1	173101	173200	100	Depth
Supercontig_12.1	174201	174350	150	Het
Supercontig_12.1	174901	175000	100	Depth
Supercontig_12.1	175001	175050	50	Blast,Depth
Supercontig_12.1	175051	175200	150	Blast
Supercontig_12.1	175301	175450	150	Het
Supercontig_12.1	176951	177150	200	Het
Supercontig_12.1	179151	179250	100	Depth
Supercontig_12.1	179851	179950	100	Depth
Supercontig_12.1	180901	181050	150	Het
Supercontig_12.1	184201	184500	300	Depth
Supercontig_12.1	186551	186700	150	Het
Supercontig_12.1	187901	188200	300	Depth
Supercontig_12.1	190051	190200	150	Het
Supercontig_12.1	193001	193400	400	Blast
Supercontig_12.1	194651	194750	100	Depth
Supercontig_12.1	196351	196600	250	Depth
Supercontig_12.1	196601	196800	200	Depth,Het
Supercontig_12.1	196801	196850	50	Het
Supercontig_12.1	197101	197250	150	Het
Supercontig_12.1	199501	199550	50	Depth
Supercontig_12.1	199551	199600	50	Depth,Het
Supercontig_12.1	199601	199724	124	Blast,Depth,Het
Supercontig_12.1	199725	200350	626	Blast,Depth,Het,Period
Supercontig_12.1	200351	200419	69	Blast,Het,Period
Supercontig_12.1	200420	200573	154	Blast,Het
Supercontig_12.1	200574	200750	177	Blast,Het,Period
Supercontig_12.1	200751	200950	200	Blast,Depth,Het,Period
Supercontig_12.1	200951	201300	350	Blast,Het,Period
Supercontig_12.1	201301	201800	500	Blast,Period
Supercontig_12.1	201801	201900	100	Blast,Depth,Period
Supercontig_12.1	201901	202500	600	Blast,Depth,Het,Period
Supercontig_12.1	202501	202950	450	Blast,Het,Period
Supercontig_12.1	202951	204000	1050	Blast,Depth,Het,Period
Supercontig_12.1	204001	204159	159	Blast,Het,Period
Supercontig_12.1	204160	204200	41	Blast,Het
Supercontig_12.1	204201	204921	721	Blast,Depth,Het
Supercontig_12.1	204922	205765	844	Blast,Depth,Het,Period
Supercontig_12.1	205766	205800	35	Blast,Depth,Het
Supercontig_12.1	205801	206028	228	Blast,Het
Supercontig_12.1	206029	206300	272	Blast,Het,Period
Supercontig_12.1	206301	206750	450	Blast,Depth,Het,Period
Supercontig_12.1	206751	207050	300	Blast,Het,Period
Supercontig_12.1	207051	207200	150	Blast,Period
Supercontig_12.1	207201	207250	50	Blast,Depth,Period
Supercontig_12.1	207251	207300	50	Blast,Depth,Het,Period
Supercontig_12.1	207301	208200	900	Blast,Het,Period
Supercontig_12.1	208201	208600	400	Blast,Depth,Het,Period
Supercontig_12.1	208601	208650	50	Depth,Het,Period
Supercontig_12.1	208651	208659	9	Het,Period
Supercontig_12.1	208660	208700	41	Het
Supercontig_12.1	212551	212650	100	Depth
Supercontig_12.1	213501	213700	200	Het
Supercontig_12.1	218401	218500	100	Depth
Supercontig_12.1	221001	221750	750	Depth
Supercontig_12.1	223151	223350	200	Het
Supercontig_12.1	223651	223800	150	Depth
Supercontig_12.1	224001	224200	200	Depth
Supercontig_12.1	225251	225400	150	Het
Supercontig_12.1	226601	226750	150	Het
Supercontig_12.1	227401	227800	400	Het
Supercontig_12.1	228851	229000	150	Het
Supercontig_12.1	230151	230300	150	Het
Supercontig_12.1	230701	230850	150	Depth,Het
Supercontig_12.1	230851	230900	50	Het
Supercontig_12.1	231201	231300	100	Depth
Supercontig_12.1	233551	233700	150	Het
Supercontig_12.1	235101	235600	500	Het
Supercontig_12.1	235801	236050	250	Het
Supercontig_12.1	236551	236750	200	Het
Supercontig_12.1	238451	238600	150	Het
Supercontig_12.1	238601	238700	100	Blast,Het
Supercontig_12.1	238701	238800	100	Blast
Supercontig_12.1	239651	239800	150	Het
Supercontig_12.1	241051	241500	450	Het
Supercontig_12.1	242601	243050	450	Het
Supercontig_12.1	244351	244500	150	Het
Supercontig_12.1	245551	245700	150	Het
Supercontig_12.1	246901	247200	300	Depth
Supercontig_12.1	248401	248650	250	Depth
Supercontig_12.1	249801	249900	100	Blast,Depth
Supercontig_12.1	249901	250200	300	Blast
Supercontig_12.1	251001	251150	150	Blast,Depth
Supercontig_12.1	251151	251200	50	Blast,Het
Supercontig_12.1	251201	251300	100	Het
Supercontig_12.1	251601	251800	200	Blast
Supercontig_12.1	253151	253400	250	Het
Supercontig_12.1	253951	254400	450	Het
Supercontig_12.1	256501	256650	150	Het
Supercontig_12.1	258651	258750	100	Depth
Supercontig_12.1	260001	260100	100	Depth
Supercontig_12.1	260801	260850	50	Blast
Supercontig_12.1	260851	261000	150	Blast,Het
Supercontig_12.1	262551	262650	100	Depth
Supercontig_12.1	262651	262800	150	Depth,Het
Supercontig_12.1	262801	262850	50	Depth
Supercontig_12.1	264651	264750	100	Depth
Supercontig_12.1	264951	265250	300	Depth
Supercontig_12.1	265951	266050	100	Depth
Supercontig_12.1	266601	266800	200	Blast
Supercontig_12.1	267001	267050	50	Blast
Supercontig_12.1	267051	267200	150	Blast,Depth,Het
Supercontig_12.1	267201	267800	600	Depth,Het
Supercontig_12.1	267801	268000	200	Blast,Depth,Het
Supercontig_12.1	268001	268100	100	Depth,Het
Supercontig_12.1	268101	268750	650	Het
Supercontig_12.1	268751	268850	100	Depth,Het
Supercontig_12.1	268851	269000	150	Het
Supercontig_12.1	269001	269200	200	Blast,Het
Supercontig_12.1	269201	269300	100	Het
Supercontig_12.1	269801	269850	50	Blast
Supercontig_12.1	269851	270000	150	Blast,Depth
Supercontig_12.1	270001	270100	100	Depth
Supercontig_12.1	270101	270593	493	Depth,Het
Supercontig_12.1	270594	270600	7	Depth,Het,Period
Supercontig_12.1	270601	270924	324	Blast,Depth,Het,Period
Supercontig_12.1	270925	271227	303	Blast,Depth,Het
Supercontig_12.1	271228	271645	418	Blast,Depth,Het,Period
Supercontig_12.1	271646	272143	498	Blast,Depth,Het
Supercontig_12.1	272144	273250	1107	Blast,Depth,Het,Period
Supercontig_12.1	273251	273750	500	Blast,Het,Period
Supercontig_12.1	273751	274000	250	Blast,Depth,Het,Period
Supercontig_12.1	274001	274400	400	Blast,Het,Period
Supercontig_12.1	274401	275850	1450	Blast,Depth,Het,Period
Supercontig_12.1	275851	276050	200	Blast,Het,Period
Supercontig_12.1	276051	276400	350	Blast,Depth,Het,Period
Supercontig_12.1	276401	277250	850	Blast,Het,Period
Supercontig_12.1	277251	277378	128	Blast,Depth,Het,Period
Supercontig_12.1	277379	277450	72	Blast,Depth,Het
Supercontig_12.1	277451	277563	113	Blast,Het
Supercontig_12.1	277564	278250	687	Blast,Het,Period
Supercontig_12.1	278251	279350	1100	Blast,Depth,Het,Period
Supercontig_12.1	279351	280500	1150	Blast,Het,Period
Supercontig_12.1	280501	280700	200	Blast,Depth,Het,Period
Supercontig_12.1	280701	281050	350	Blast,Het,Period
Supercontig_12.1	281051	281450	400	Blast,Period
Supercontig_12.1	281451	281700	250	Blast,Het,Period
Supercontig_12.1	281701	282300	600	Blast,Depth,Het,Period
Supercontig_12.1	282301	282700	400	Blast,Het,Period
Supercontig_12.1	282701	282900	200	Blast,Period
Supercontig_12.1	282901	283900	1000	Blast,Het,Period
Supercontig_12.1	283901	285300	1400	Blast,Depth,Het,Period
Supercontig_12.1	285301	285550	250	Blast,Het,Period
Supercontig_12.1	285551	288550	3000	Blast,Depth,Het,Period
Supercontig_12.1	288551	288600	50	Blast,Depth,Period
Supercontig_12.1	288601	288950	350	Period
Supercontig_12.1	288951	289000	50	Het,Period
Supercontig_12.1	289001	289100	100	Blast,Het,Period
Supercontig_12.1	289101	289200	100	Blast,Period
Supercontig_12.1	289201	290200	1000	Period
Supercontig_12.1	290201	290350	150	Blast,Het,Period
Supercontig_12.1	290351	290400	50	Blast,Period
Supercontig_12.1	290401	292350	1950	Period
Supercontig_12.1	292351	292400	50	Depth,Het,Period
Supercontig_12.1	292401	293200	800	Blast,Depth,Het,Period
Supercontig_12.1	293201	293300	100	Depth,Het,Period
Supercontig_12.1	293301	293900	600	Period
Supercontig_12.1	293901	294350	450	Het,Period
Supercontig_12.1	294351	295550	1200	Period
Supercontig_12.1	295551	295800	250	Het,Period
Supercontig_12.1	295801	295950	150	Blast,Het,Period
Supercontig_12.1	295951	296000	50	Blast,Period
Supercontig_12.1	296001	297076	1076	Period
Supercontig_12.1	299001	299200	200	Blast
Supercontig_12.1	300251	300550	300	Depth
Supercontig_12.1	300551	300600	50	Depth,Het
Supercontig_12.1	300601	300700	100	Blast,Het
Supercontig_12.1	300701	300800	100	Blast
Supercontig_12.1	301201	301400	200	Blast
Supercontig_12.1	302151	302300	150	Het
Supercontig_12.1	303201	303350	150	Depth
Supercontig_12.1	304361	305005	645	Period
Supercontig_12.1	305951	306150	200	Het
Supercontig_12.1	306419	306749	331	Period
Supercontig_12.1	306751	306950	200	Het
Supercontig_12.1	307951	307968	18	Het
Supercontig_12.1	307969	308100	132	Het,Period
Supercontig_12.1	308101	308250	150	Period
Supercontig_12.1	308251	308350	100	Depth,Period
Supercontig_12.1	308351	308607	257	Period
Supercontig_12.1	308759	312350	3592	Period
Supercontig_12.1	312351	312500	150	Het,Period
Supercontig_12.1	312501	313500	1000	Period
Supercontig_12.1	313501	313600	100	Depth,Period
Supercontig_12.1	313601	315239	1639	Period
Supercontig_12.1	315422	317275	1854	Period
Supercontig_12.1	317501	317700	200	Het
Supercontig_12.1	321251	321450	200	Het
Supercontig_12.1	323051	323250	200	Het
Supercontig_12.1	324101	324200	100	Depth
Supercontig_12.1	324951	325100	150	Het
Supercontig_12.1	325701	325950	250	Het
Supercontig_12.1	326451	326600	150	Het
Supercontig_12.1	327351	327550	200	Depth
Supercontig_12.1	328301	328450	150	Het
Supercontig_12.1	329801	330000	200	Blast
Supercontig_12.1	331601	331800	200	Blast
Supercontig_12.1	332551	332950	400	Het
Supercontig_12.1	333851	334150	300	Het
Supercontig_12.1	334501	335050	550	Het
Supercontig_12.1	335551	335700	150	Het
Supercontig_12.1	336201	336400	200	Blast
Supercontig_12.1	336501	336950	450	Het
Supercontig_12.1	338801	339200	400	Het
Supercontig_12.1	339601	339750	150	Het
Supercontig_12.1	340151	340550	400	Het
Supercontig_12.1	341401	341407	7	Blast
Supercontig_12.1	341408	341650	243	Blast,Period
Supercontig_12.1	341651	341779	129	Blast,Het,Period
Supercontig_12.1	341780	341800	21	Blast,Het
Supercontig_12.1	341801	342000	200	Blast
Supercontig_12.1	342601	342650	50	Blast
Supercontig_12.1	342651	342800	150	Blast,Het
Supercontig_12.1	342801	343350	550	Het
Supercontig_12.1	343701	344150	450	Het
Supercontig_12.1	345851	346000	150	Het
Supercontig_12.1	347201	347235	35	Blast,Depth
Supercontig_12.1	347236	347500	265	Blast,Depth,Period
Supercontig_12.1	347501	347600	100	Blast,Depth,Het,Period
Supercontig_12.1	347601	347650	50	Het,Period
Supercontig_12.1	347651	347679	29	Period
Supercontig_12.1	349051	349250	200	Depth
Supercontig_12.1	352501	352650	150	Het
Supercontig_12.1	353601	354000	400	Depth
Supercontig_12.1	357251	357400	150	Het
Supercontig_12.1	358301	358400	100	Depth
Supercontig_12.1	358451	358750	300	Het
Supercontig_12.1	361851	362050	200	Het
Supercontig_12.1	362551	362850	300	Het
Supercontig_12.1	363401	363600	200	Blast
Supercontig_12.1	363801	363950	150	Het
Supercontig_12.1	366301	366500	200	Het
Supercontig_12.1	368001	368150	150	Het
Supercontig_12.1	369301	369500	200	Het
Supercontig_12.1	369751	369950	200	Depth
Supercontig_12.1	370151	370250	100	Depth
Supercontig_12.1	370451	370850	400	Het
Supercontig_12.1	371201	371400	200	Depth
Supercontig_12.1	371701	371900	200	Depth,Het
Supercontig_12.1	371901	372650	750	Het
Supercontig_12.1	373601	373750	150	Het
Supercontig_12.1	373751	374000	250	Depth
Supercontig_12.1	374001	374036	36	Blast,Depth
Supercontig_12.1	374037	374100	64	Blast,Depth,Period
Supercontig_12.1	374101	374564	464	Blast,Depth,Het,Period
Supercontig_12.1	374565	374800	236	Blast,Depth,Het
Supercontig_12.1	374801	374850	50	Depth
Supercontig_12.1	376401	376600	200	Blast,Het
Supercontig_12.1	376601	376650	50	Het
Supercontig_12.1	377401	377850	450	Het
Supercontig_12.1	378101	378350	250	Het
Supercontig_12.1	378751	378950	200	Het
Supercontig_12.1	379151	379350	200	Het
Supercontig_12.1	380051	380600	550	Het
Supercontig_12.1	381001	381300	300	Depth
Supercontig_12.1	381601	381800	200	Blast
Supercontig_12.1	382251	382400	150	Het
Supercontig_12.1	382651	382800	150	Het
Supercontig_12.1	384001	385400	1400	Blast
Supercontig_12.1	385401	385600	200	Het
Supercontig_12.1	386501	386700	200	Depth
Supercontig_12.1	388901	389150	250	Depth
Supercontig_12.1	390001	390200	200	Het
Supercontig_12.1	390801	390975	175	Blast
Supercontig_12.1	390976	391000	25	Blast,Period
Supercontig_12.1	391001	391259	259	Period
Supercontig_12.1	392501	392650	150	Het
Supercontig_12.1	393001	393200	200	Blast
Supercontig_12.1	393401	393700	300	Het
Supercontig_12.1	393901	394100	200	Het
Supercontig_12.1	396951	397150	200	Het
Supercontig_12.1	402201	402300	100	Blast
Supercontig_12.1	402301	402400	100	Blast,Het
Supercontig_12.1	402401	402800	400	Het
Supercontig_12.1	403901	404150	250	Depth
Supercontig_12.1	406551	406700	150	Het
Supercontig_12.1	406701	406850	150	Depth
Supercontig_12.1	406901	407100	200	Het
Supercontig_12.1	407701	408100	400	Het
Supercontig_12.1	408751	408900	150	Het
Supercontig_12.1	409801	409850	50	Blast
Supercontig_12.1	409851	410000	150	Blast,Het
Supercontig_12.1	410001	410050	50	Het
Supercontig_12.1	410551	410750	200	Het
Supercontig_12.1	410751	410850	100	Depth,Het
Supercontig_12.1	410851	411000	150	Het
Supercontig_12.1	411001	411150	150	Blast,Het
Supercontig_12.1	411151	411200	50	Blast
Supercontig_12.1	411351	411500	150	Het
Supercontig_12.1	411751	411950	200	Het
Supercontig_12.1	413001	413500	500	Het
Supercontig_12.1	414201	414400	200	Blast
Supercontig_12.1	414651	414900	250	Het
Supercontig_12.1	417551	417800	250	Het
Supercontig_12.1	418001	418200	200	Blast
Supercontig_12.1	420451	420650	200	Het
Supercontig_12.1	421651	421750	100	Depth
Supercontig_12.1	422651	422800	150	Het
Supercontig_12.1	423001	423200	200	Het
Supercontig_12.1	423801	423900	100	Depth
Supercontig_12.1	424301	424450	150	Het
Supercontig_12.1	425701	425950	250	Het
Supercontig_12.1	427601	428300	700	Het
Supercontig_12.1	428751	429150	400	Het
Supercontig_12.1	429801	430000	200	Het
Supercontig_12.1	431101	431300	200	Het
Supercontig_12.1	431851	432000	150	Het
Supercontig_12.1	433801	433950	150	Het
Supercontig_12.1	434201	434600	400	Het
Supercontig_12.1	434601	434800	200	Depth
Supercontig_12.1	435001	435150	150	Depth,Het
Supercontig_12.1	435151	435200	50	Depth
Supercontig_12.1	436067	436493	427	Period
Supercontig_12.1	437451	437950	500	Het
Supercontig_12.1	438151	438700	550	Het
Supercontig_12.1	439108	439600	493	Period
Supercontig_12.1	439601	440000	400	Blast,Period
Supercontig_12.1	440001	440297	297	Period
Supercontig_12.1	440351	440450	100	Depth
Supercontig_12.1	441151	441550	400	Het
Supercontig_12.1	442001	442200	200	Blast
Supercontig_12.1	442451	442600	150	Het
Supercontig_12.1	442801	443050	250	Het
Supercontig_12.1	443501	443650	150	Depth
Supercontig_12.1	443851	444000	150	Depth
Supercontig_12.1	446051	446350	300	Depth
Supercontig_12.1	447901	448100	200	Depth
Supercontig_12.1	448101	448200	100	Depth,Het
Supercontig_12.1	448201	448250	50	Het
Supercontig_12.1	449551	449650	100	Depth
Supercontig_12.1	449751	449900	150	Het
Supercontig_12.1	450651	450800	150	Het
Supercontig_12.1	451651	452100	450	Het
Supercontig_12.1	453655	453998	344	Period
Supercontig_12.1	454001	454200	200	Blast
Supercontig_12.1	454201	454400	200	Blast,Het
Supercontig_12.1	454401	454700	300	Het
Supercontig_12.1	455201	455400	200	Het
Supercontig_12.1	456001	456300	300	Het
Supercontig_12.1	456701	456950	250	Depth
Supercontig_12.1	457551	457700	150	Het
Supercontig_12.1	458201	458600	400	Blast
Supercontig_12.1	458801	459000	200	Blast
Supercontig_12.1	460101	460200	100	Depth
Supercontig_12.1	460301	460550	250	Het
Supercontig_12.1	461001	461200	200	Blast
Supercontig_12.1	461657	461800	144	Period
Supercontig_12.1	461801	462000	200	Blast,Period
Supercontig_12.1	462001	463700	1700	Period
Supercontig_12.1	463701	464050	350	Het,Period
Supercontig_12.1	464051	464600	550	Period
Supercontig_12.1	464601	465000	400	Het,Period
Supercontig_12.1	465001	465700	700	Period
Supercontig_12.1	465701	465950	250	Het,Period
Supercontig_12.1	465951	467400	1450	Period
Supercontig_12.1	467401	467450	50	Blast,Period
Supercontig_12.1	467451	467800	350	Blast,Het,Period
Supercontig_12.1	467801	469600	1800	Period
Supercontig_12.1	469601	469650	50	Blast,Period
Supercontig_12.1	469651	469800	150	Blast,Het,Period
Supercontig_12.1	469801	470054	254	Period
Supercontig_12.1	470269	470900	632	Period
Supercontig_12.1	470901	471050	150	Het,Period
Supercontig_12.1	471051	471750	700	Period
Supercontig_12.1	471751	471900	150	Het,Period
Supercontig_12.1	471901	472600	700	Period
Supercontig_12.1	472601	472750	150	Het,Period
Supercontig_12.1	472751	473450	700	Period
Supercontig_12.1	473451	473950	500	Depth,Period
Supercontig_12.1	473951	474000	50	Period
Supercontig_12.1	474001	474550	550	Het,Period
Supercontig_12.1	474551	475100	550	Period
Supercontig_12.1	475101	475250	150	Het,Period
Supercontig_12.1	475251	476100	850	Period
Supercontig_12.1	476101	476250	150	Het,Period
Supercontig_12.1	476251	476409	159	Period
Supercontig_12.1	476739	477350	612	Period
Supercontig_12.1	477351	477500	150	Het,Period
Supercontig_12.1	477501	478000	500	Period
Supercontig_12.1	478001	478650	650	Het,Period
Supercontig_12.1	478651	480400	1750	Period
Supercontig_12.1	480401	480500	100	Depth,Period
Supercontig_12.1	480501	480600	100	Period
Supercontig_12.1	480601	480800	200	Blast,Period
Supercontig_12.1	480801	480900	100	Depth,Period
Supercontig_12.1	480901	481000	100	Period
Supercontig_12.1	481001	481200	200	Blast,Period
Supercontig_12.1	481201	481750	550	Period
Supercontig_12.1	481751	481850	100	Depth,Period
Supercontig_12.1	481851	482300	450	Period
Supercontig_12.1	482301	482400	100	Depth,Period
Supercontig_12.1	482401	483100	700	Period
Supercontig_12.1	483101	483200	100	Depth,Period
Supercontig_12.1	483201	483300	100	Blast,Depth,Het,Period
Supercontig_12.1	483301	483800	500	Blast,Het,Period
Supercontig_12.1	483801	484150	350	Het,Period
Supercontig_12.1	484151	484250	100	Depth,Het,Period
Supercontig_12.1	484251	485000	750	Period
Supercontig_12.1	485001	485150	150	Het,Period
Supercontig_12.1	485151	485231	81	Depth,Period
Supercontig_12.1	485232	485250	19	Depth
Supercontig_12.1	485401	485485	85	Blast
Supercontig_12.1	485486	485600	115	Blast,Period
Supercontig_12.1	485601	485700	100	Period
Supercontig_12.1	485701	485750	50	Depth,Period
Supercontig_12.1	485751	485800	50	Depth,Het,Period
Supercontig_12.1	485801	486000	200	Het,Period
Supercontig_12.1	486001	486450	450	Period
Supercontig_12.1	486451	486900	450	Het,Period
Supercontig_12.1	486901	487900	1000	Period
Supercontig_12.1	487901	488050	150	Depth,Period
Supercontig_12.1	488051	488400	350	Period
Supercontig_12.1	488401	488550	150	Blast,Period
Supercontig_12.1	488551	488600	50	Blast,Het,Period
Supercontig_12.1	488601	488700	100	Het,Period
Supercontig_12.1	488701	488830	130	Period
Supercontig_12.1	488951	489064	114	Het
Supercontig_12.1	489065	489100	36	Het,Period
Supercontig_12.1	489101	489500	400	Period
Supercontig_12.1	489501	489600	100	Depth,Period
Supercontig_12.1	489601	489798	198	Period
Supercontig_12.1	490001	490133	133	Blast
Supercontig_12.1	490134	490200	67	Blast,Period
Supercontig_12.1	490201	490550	350	Period
Supercontig_12.1	490551	490700	150	Het,Period
Supercontig_12.1	490701	490894	194	Period
Supercontig_12.1	491048	491327	280	Period
Supercontig_12.1	491401	491550	150	Het
Supercontig_12.1	492416	493015	600	Period
Supercontig_12.1	493451	493600	150	Het
Supercontig_12.1	494059	494150	92	Period
Supercontig_12.1	494151	494300	150	Het,Period
Supercontig_12.1	494301	494351	51	Period
Supercontig_12.1	494701	494850	150	Het
Supercontig_12.1	495201	495305	105	Het
Supercontig_12.1	495306	495400	95	Het,Period
Supercontig_12.1	495401	495550	150	Period
Supercontig_12.1	495551	495650	100	Depth,Period
Supercontig_12.1	495651	495800	150	Depth,Het,Period
Supercontig_12.1	495801	496050	250	Period
Supercontig_12.1	496051	496350	300	Depth,Period
Supercontig_12.1	496351	497650	1300	Period
Supercontig_12.1	497651	497800	150	Depth,Period
Supercontig_12.1	497801	499050	1250	Period
Supercontig_12.1	499051	499150	100	Depth,Period
Supercontig_12.1	499151	500150	1000	Period
Supercontig_12.1	500151	500158	8	Het,Period
Supercontig_12.1	500159	500350	192	Het
Supercontig_12.1	500405	500900	496	Period
Supercontig_12.1	500901	500950	50	Depth,Period
Supercontig_12.1	500951	501100	150	Depth,Het,Period
Supercontig_12.1	501101	504000	2900	Period
Supercontig_12.1	504001	504350	350	Het,Period
Supercontig_12.1	504351	504900	550	Period
Supercontig_12.1	504901	505000	100	Het,Period
Supercontig_12.1	505001	505050	50	Depth,Het,Period
Supercontig_12.1	505051	505400	350	Depth,Period
Supercontig_12.1	505401	505700	300	Period
Supercontig_12.1	505701	505850	150	Depth,Period
Supercontig_12.1	505851	506000	150	Het,Period
Supercontig_12.1	506001	506100	100	Period
Supercontig_12.1	506101	506200	100	Depth,Period
Supercontig_12.1	506201	506550	350	Period
Supercontig_12.1	506551	506650	100	Depth,Het,Period
Supercontig_12.1	506651	506751	101	Het,Period
Supercontig_12.1	506752	506850	99	Het
Supercontig_12.1	506901	506949	49	Depth
Supercontig_12.1	506950	507000	51	Depth,Period
Supercontig_12.1	507001	507050	50	Period
Supercontig_12.1	507051	507400	350	Het,Period
Supercontig_12.1	507401	507850	450	Period
Supercontig_12.1	507851	508000	150	Depth,Period
Supercontig_12.1	508001	509100	1100	Period
Supercontig_12.1	509101	509900	800	Depth,Period
Supercontig_12.1	509901	510150	250	Period
Supercontig_12.1	510151	510400	250	Depth,Period
Supercontig_12.1	510401	511150	750	Period
Supercontig_12.1	511151	511200	50	Het,Period
Supercontig_12.1	511201	511300	100	Depth,Het,Period
Supercontig_12.1	511301	511500	200	Depth,Period
Supercontig_12.1	511501	512068	568	Period
Supercontig_12.1	512451	512600	150	Het
Supercontig_12.1	513901	514000	100	Het
Supercontig_12.1	514001	514050	50	Depth,Het
Supercontig_12.1	514051	514250	200	Depth
Supercontig_12.1	514751	514950	200	Het
Supercontig_12.1	517001	517200	200	Blast
Supercontig_12.1	518201	518400	200	Blast
Supercontig_12.1	518601	518800	200	Het
Supercontig_12.1	519501	519600	100	Depth
Supercontig_12.1	520251	520400	150	Het
Supercontig_12.1	522151	522450	300	Het
Supercontig_12.1	522801	522950	150	Het
Supercontig_12.1	523751	523900	150	Het
Supercontig_12.1	524301	524800	500	Het
Supercontig_12.1	525151	525550	400	Het
Supercontig_12.1	525951	526150	200	Depth
Supercontig_12.1	527151	527300	150	Het
Supercontig_12.1	527551	527650	100	Het
Supercontig_12.1	527651	527800	150	Depth,Het
Supercontig_12.1	527801	528000	200	Het
Supercontig_12.1	528651	529050	400	Het
Supercontig_12.1	529301	529350	50	Depth
Supercontig_12.1	529351	529400	50	Depth,Het
Supercontig_12.1	529401	529600	200	Blast,Depth,Het
Supercontig_12.1	529601	529700	100	Depth,Het
Supercontig_12.1	529701	529900	200	Depth
Supercontig_12.1	530401	530600	200	Het
Supercontig_12.1	531951	532400	450	Het
Supercontig_12.1	532701	532950	250	Het
Supercontig_12.1	533151	533300	150	Het
Supercontig_12.1	534051	534500	450	Het
Supercontig_12.1	534501	534600	100	Depth
Supercontig_12.1	534901	535300	400	Het
Supercontig_12.1	535551	535700	150	Het
Supercontig_12.1	538001	538150	150	Het
Supercontig_12.1	539451	539550	100	Depth
Supercontig_12.1	539851	539950	100	Depth
Supercontig_12.1	540251	540350	100	Depth
Supercontig_12.1	540351	540550	200	Het
Supercontig_12.1	541701	542000	300	Het
Supercontig_12.1	542001	542150	150	Blast
Supercontig_12.1	542151	542200	50	Blast,Depth
Supercontig_12.1	542201	542500	300	Depth
Supercontig_12.1	543201	543400	200	Het
Supercontig_12.1	543951	544300	350	Depth
Supercontig_12.1	544851	544950	100	Depth
Supercontig_12.1	548201	548400	200	Blast
Supercontig_12.1	548901	549050	150	Het
Supercontig_12.1	551851	552250	400	Depth
Supercontig_12.1	553101	553300	200	Depth
Supercontig_12.1	553501	553650	150	Het
Supercontig_12.1	555251	555400	150	Het
Supercontig_12.1	558151	558350	200	Depth
Supercontig_12.1	558401	558550	150	Het
Supercontig_12.1	558601	558800	200	Blast
Supercontig_12.1	558901	559050	150	Depth
Supercontig_12.1	559201	559300	100	Blast
Supercontig_12.1	559301	559400	100	Blast,Het
Supercontig_12.1	559401	559600	200	Het
Supercontig_12.1	560001	560150	150	Het
Supercontig_12.1	561651	561800	150	Het
Supercontig_12.1	562751	562900	150	Het
Supercontig_12.1	563401	563550	150	Het
Supercontig_12.1	564101	564350	250	Het
Supercontig_12.1	564651	564750	100	Depth
Supercontig_12.1	566001	566200	200	Het
Supercontig_12.1	566601	566750	150	Het
Supercontig_12.1	566951	567100	150	Het
Supercontig_12.1	567751	567900	150	Depth,Het
Supercontig_12.1	568851	569100	250	Het
Supercontig_12.1	569501	569700	200	Het
Supercontig_12.1	571401	571650	250	Het
Supercontig_12.1	572151	572250	100	Depth
Supercontig_12.1	574101	574200	100	Depth
Supercontig_12.1	575401	575550	150	Blast,Het
Supercontig_12.1	575551	575600	50	Blast
Supercontig_12.1	575751	575900	150	Het
Supercontig_12.1	576101	576250	150	Het
Supercontig_12.1	576651	576800	150	Het
Supercontig_12.1	578051	578250	200	Depth
Supercontig_12.1	579151	579300	150	Het
Supercontig_12.1	581351	581500	150	Het
Supercontig_12.1	583551	583750	200	Het
Supercontig_12.1	585001	585250	250	Het
Supercontig_12.1	587001	587150	150	Het
Supercontig_12.1	587301	587450	150	Depth
Supercontig_12.1	587451	587600	150	Het
Supercontig_12.1	591151	591200	50	Depth,Het
Supercontig_12.1	591201	591600	400	Blast,Depth,Het
Supercontig_12.1	591601	591650	50	Depth,Het
Supercontig_12.1	591651	591800	150	Het
Supercontig_12.1	591801	591950	150	Blast
Supercontig_12.1	591951	592000	50	Blast,Depth
Supercontig_12.1	592001	592100	100	Depth
Supercontig_12.1	593101	593250	150	Depth
Supercontig_12.1	593501	593650	150	Het
Supercontig_12.1	594701	595050	350	Het
Supercontig_12.1	596451	596600	150	Depth
Supercontig_12.1	597201	597350	150	Het
Supercontig_12.1	597401	597550	150	Depth
Supercontig_12.1	598551	598700	150	Het
Supercontig_12.1	599601	599800	200	Blast
Supercontig_12.1	601201	601500	300	Depth
Supercontig_12.1	601851	602000	150	Het
Supercontig_12.1	603951	604450	500	Het
Supercontig_12.1	606551	606700	150	Depth
Supercontig_12.1	607051	607200	150	Het
Supercontig_12.1	607601	607750	150	Het
Supercontig_12.1	608951	609100	150	Het
Supercontig_12.1	610351	610500	150	Het
Supercontig_12.1	610551	610650	100	Depth
Supercontig_12.1	612251	612350	100	Depth
Supercontig_12.1	612601	612800	200	Het
Supercontig_12.1	614601	614700	100	Depth
Supercontig_12.1	615051	615200	150	Het
Supercontig_12.1	618701	618850	150	Depth
Supercontig_12.1	619051	619150	100	Depth
Supercontig_12.1	619601	619700	100	Depth
Supercontig_12.1	620001	620150	150	Het
Supercontig_12.1	620401	620950	550	Het
Supercontig_12.1	621201	621300	100	Het
Supercontig_12.1	621301	621400	100	Depth,Het
Supercontig_12.1	621401	621500	100	Het
Supercontig_12.1	624851	625100	250	Depth,Het
Supercontig_12.1	625101	625150	50	Het
Supercontig_12.1	625351	625500	150	Het
Supercontig_12.1	625693	626850	1158	Period
Supercontig_12.1	626851	627050	200	Het,Period
Supercontig_12.1	627051	628102	1052	Period
Supercontig_12.1	629323	629400	78	Period
Supercontig_12.1	629401	629550	150	Het,Period
Supercontig_12.1	629551	630750	1200	Period
Supercontig_12.1	630751	630925	175	Depth,Period
Supercontig_12.1	630926	631000	75	Depth
Supercontig_12.1	631220	631250	31	Period
Supercontig_12.1	631251	631400	150	Het,Period
Supercontig_12.1	631401	631900	500	Period
Supercontig_12.1	631901	632050	150	Het,Period
Supercontig_12.1	632051	633000	950	Period
Supercontig_12.1	633001	633150	150	Het,Period
Supercontig_12.1	633151	633609	459	Period
Supercontig_12.1	634251	634400	150	Het
Supercontig_12.1	635024	635300	277	Period
Supercontig_12.1	635401	635550	150	Het
Supercontig_12.1	637801	638050	250	Het
Supercontig_12.1	641251	641400	150	Het
Supercontig_12.1	642801	642950	150	Depth
Supercontig_12.1	643151	643200	50	Het
Supercontig_12.1	643201	643400	200	Blast,Depth,Het
Supercontig_12.1	643401	643450	50	Depth,Het
Supercontig_12.1	643451	643600	150	Depth
Supercontig_12.1	643601	643650	50	Blast,Depth
Supercontig_12.1	643651	643800	150	Blast,Depth,Het
Supercontig_12.1	643801	643850	50	Depth,Het
Supercontig_12.1	643851	644000	150	Het
Supercontig_12.1	645385	645698	314	Period
Supercontig_12.1	646601	646850	250	Het
Supercontig_12.1	647001	647150	150	Depth
Supercontig_12.1	649751	649850	100	Depth
Supercontig_12.1	650151	650250	100	Depth
Supercontig_12.1	650951	651100	150	Het
Supercontig_12.1	651451	651600	150	Het
Supercontig_12.1	653151	653300	150	Het
Supercontig_12.1	654501	654650	150	Het
Supercontig_12.1	655701	656350	650	Het
Supercontig_12.1	656651	656750	100	Depth
Supercontig_12.1	658151	658350	200	Het
Supercontig_12.1	658651	658950	300	Depth
Supercontig_12.1	659351	659500	150	Depth
Supercontig_12.1	660351	660650	300	Depth
Supercontig_12.1	660751	660900	150	Het
Supercontig_12.1	661601	661800	200	Blast
Supercontig_12.1	661801	661950	150	Depth
Supercontig_12.1	663701	663800	100	Depth
Supercontig_12.1	663801	663900	100	Blast,Depth
Supercontig_12.1	663901	664000	100	Blast,Depth,Het
Supercontig_12.1	664001	664150	150	Depth,Het
Supercontig_12.1	664151	664300	150	Depth
Supercontig_12.1	664651	664750	100	Depth
Supercontig_12.1	665351	665450	100	Depth
Supercontig_12.1	666501	666700	200	Depth
Supercontig_12.1	667651	667900	250	Depth
Supercontig_12.1	669401	669550	150	Het
Supercontig_12.1	669601	669800	200	Depth
Supercontig_12.1	670151	670200	50	Het
Supercontig_12.1	670201	670216	16	Blast,Het
Supercontig_12.1	670217	670650	434	Blast,Het,Period
Supercontig_12.1	670651	670793	143	Blast,Period
Supercontig_12.1	670794	670963	170	Blast
Supercontig_12.1	670964	671100	137	Blast,Period
Supercontig_12.1	671101	671392	292	Blast,Het,Period
Supercontig_12.1	671393	671400	8	Blast,Het
Supercontig_12.1	671401	671600	200	Blast
Supercontig_12.1	671601	671618	18	Blast,Het
Supercontig_12.1	671619	671800	182	Blast,Het,Period
Supercontig_12.1	671801	671894	94	Blast,Period
Supercontig_12.1	671895	671900	6	Blast
Supercontig_12.1	671901	672000	100	Blast,Depth
Supercontig_12.1	672001	672800	800	Blast
Supercontig_12.1	672801	672850	50	Blast,Depth
Supercontig_12.1	672851	672884	34	Blast,Depth,Het
Supercontig_12.1	672885	673350	466	Blast,Depth,Het,Period
Supercontig_12.1	673351	673390	40	Blast,Het,Period
Supercontig_12.1	673391	673555	165	Blast,Het
Supercontig_12.1	673556	673850	295	Blast,Het,Period
Supercontig_12.1	673851	674200	350	Blast,Period
Supercontig_12.1	674201	674486	286	Blast,Het,Period
Supercontig_12.1	674487	674935	449	Blast,Het
Supercontig_12.1	674936	675450	515	Blast,Het,Period
Supercontig_12.1	675451	675685	235	Blast,Period
Supercontig_12.1	675686	675846	161	Blast
Supercontig_12.1	675847	675950	104	Blast,Period
Supercontig_12.1	675951	676100	150	Blast,Het,Period
Supercontig_12.1	676101	676600	500	Blast,Period
Supercontig_12.1	676601	676650	50	Blast,Het,Period
Supercontig_12.1	676651	676750	100	Blast,Depth,Het,Period
Supercontig_12.1	676751	676950	200	Blast,Het,Period
Supercontig_12.1	676951	677150	200	Blast,Period
Supercontig_12.1	677151	677200	50	Blast,Het,Period
Supercontig_12.1	677201	677224	24	Blast,Depth,Het,Period
Supercontig_12.1	677225	677300	76	Blast,Depth,Het
Supercontig_12.1	677301	677423	123	Blast,Het
Supercontig_12.1	677424	677500	77	Blast,Het,Period
Supercontig_12.1	677501	677750	250	Blast,Period
Supercontig_12.1	677751	678032	282	Blast,Het,Period
Supercontig_12.1	678033	678259	227	Blast,Het
Supercontig_12.1	678260	678400	141	Blast,Het,Period
Supercontig_12.1	678401	678600	200	Blast,Period
Supercontig_12.1	678601	679450	850	Blast,Het,Period
Supercontig_12.1	679451	679700	250	Blast,Period
Supercontig_12.1	679701	679750	50	Blast,Depth,Period
Supercontig_12.1	679751	679850	100	Blast,Depth,Het,Period
Supercontig_12.1	679851	680150	300	Blast,Het,Period
Supercontig_12.1	680151	680311	161	Blast,Het
Supercontig_12.1	680312	680350	39	Blast,Het,Period
Supercontig_12.1	680351	680608	258	Blast,Period
Supercontig_12.1	680609	680850	242	Blast
Supercontig_12.1	680851	681050	200	Blast,Het
Supercontig_12.1	681051	681700	650	Blast
Supercontig_12.1	681701	682200	500	Blast,Het
Supercontig_12.1	682201	682322	122	Blast
Supercontig_12.1	682323	682645	323	Blast,Period
Supercontig_12.1	682646	683250	605	Blast
Supercontig_12.1	683251	683550	300	Blast,Het
Supercontig_12.1	683551	684100	550	Blast
Supercontig_12.1	684101	684750	650	Blast,Het
Supercontig_12.1	684751	684800	50	Blast,Depth,Het
Supercontig_12.1	684801	684850	50	Blast,Depth
Supercontig_12.1	684851	685000	150	Blast
Supercontig_12.1	685084	685150	67	Period
Supercontig_12.1	685151	685200	50	Het,Period
Supercontig_12.1	685201	685850	650	Blast,Het,Period
Supercontig_12.1	685851	686400	550	Blast,Depth,Het,Period
Supercontig_12.1	686401	686750	350	Blast,Het,Period
Supercontig_12.1	686751	686950	200	Blast,Depth,Het,Period
Supercontig_12.1	686951	687000	50	Blast,Het,Period
Supercontig_12.1	687001	687050	50	Het,Period
Supercontig_12.1	687051	687200	150	Period
Supercontig_12.1	687201	687300	100	Blast,Period
Supercontig_12.1	687301	687450	150	Blast,Het,Period
Supercontig_12.1	687451	687700	250	Blast,Depth,Het,Period
Supercontig_12.1	687701	687950	250	Blast,Het,Period
Supercontig_12.1	687951	688000	50	Blast,Period
Supercontig_12.1	688001	688150	150	Period
Supercontig_12.1	688151	688200	50	Het,Period
Supercontig_12.1	688201	688350	150	Blast,Het,Period
Supercontig_12.1	688351	689600	1250	Blast,Depth,Het,Period
Supercontig_12.1	689601	689800	200	Depth,Het,Period
Supercontig_12.1	689801	691200	1400	Blast,Depth,Het,Period
Supercontig_12.1	691201	691250	50	Depth,Het,Period
Supercontig_12.1	691251	691400	150	Period
Supercontig_12.1	691401	692100	700	Blast,Period
Supercontig_12.1	692101	692250	150	Blast,Depth,Het,Period
Supercontig_12.1	692251	693100	850	Blast,Het,Period
Supercontig_12.1	693101	693200	100	Blast,Depth,Het,Period
Supercontig_12.1	693201	693400	200	Blast,Het,Period
Supercontig_12.1	693401	695800	2400	Blast,Depth,Het,Period
Supercontig_12.1	695801	696100	300	Blast,Het,Period
Supercontig_12.1	696101	696500	400	Blast,Period
Supercontig_12.1	696501	696650	150	Blast,Het,Period
Supercontig_12.1	696651	696800	150	Blast,Depth,Het,Period
Supercontig_12.1	696801	696847	47	Depth,Het,Period
Supercontig_12.1	696848	696850	3	Depth,Het
Supercontig_12.1	696851	696950	100	Het
Supercontig_12.1	697401	697600	200	Blast
Supercontig_12.1	697651	698000	350	Het
Supercontig_12.1	698251	698450	200	Het
Supercontig_12.1	702151	702300	150	Het
Supercontig_12.1	702651	702900	250	Depth
Supercontig_12.1	703751	703800	50	Depth
Supercontig_12.1	703801	703850	50	Depth,Het
Supercontig_12.1	703851	703950	100	Het
Supercontig_12.1	704101	704200	100	Depth
Supercontig_12.1	704601	705200	600	Depth
Supercontig_12.1	705501	705600	100	Depth
Supercontig_12.1	708301	708450	150	Depth
Supercontig_12.1	708701	708850	150	Het
Supercontig_12.1	709051	709150	100	Depth
Supercontig_12.1	710651	710800	150	Depth
Supercontig_12.1	710801	710850	50	Blast,Depth
Supercontig_12.1	710851	711000	150	Blast
Supercontig_12.1	714201	714350	150	Het
Supercontig_12.1	714851	715300	450	Depth
Supercontig_12.1	717001	717150	150	Het
Supercontig_12.1	720251	720400	150	Het
Supercontig_12.1	720701	720850	150	Depth
Supercontig_12.1	723101	723450	350	Depth
Supercontig_12.1	725751	725800	50	Het
Supercontig_12.1	725801	725900	100	Depth,Het
Supercontig_12.1	726351	726500	150	Het
Supercontig_12.1	727751	727950	200	Depth
Supercontig_12.1	729001	729300	300	Depth
Supercontig_12.1	730501	730950	450	Depth
Supercontig_12.1	731701	733050	1350	Depth
Supercontig_12.1	733351	733500	150	Het
Supercontig_12.1	733551	733650	100	Depth
Supercontig_12.1	734451	734600	150	Het
Supercontig_12.1	736201	736350	150	Het
Supercontig_12.1	738351	738450	100	Depth
Supercontig_12.1	740401	740700	300	Het
Supercontig_12.1	741551	741700	150	Het
Supercontig_12.1	742001	742100	100	Depth
Supercontig_12.1	742701	742900	200	Het
Supercontig_12.1	743201	743350	150	Het
Supercontig_12.1	744151	744200	50	Het
Supercontig_12.1	744201	744300	100	Depth,Het
Supercontig_12.1	745951	746100	150	Het
Supercontig_12.1	746851	747100	250	Het
Supercontig_12.1	747101	747200	100	Depth,Het
Supercontig_12.1	747201	747304	104	Blast,Depth,Het
Supercontig_12.1	747305	747450	146	Blast,Depth,Het,Period
Supercontig_12.1	747451	747580	130	Blast,Het,Period
Supercontig_12.1	747581	747600	20	Blast,Het
Supercontig_12.1	747601	748150	550	Het
Supercontig_12.1	748701	748900	200	Het
Supercontig_12.1	749401	749650	250	Het
Supercontig_12.1	750101	750350	250	Het
Supercontig_12.1	750501	750650	150	Depth
Supercontig_12.1	752501	753050	550	Het
Supercontig_12.1	753301	753450	150	Het
Supercontig_12.1	756551	756950	400	Het
Supercontig_12.1	757601	757800	200	Het
Supercontig_12.1	758651	758800	150	Het
Supercontig_12.1	759601	759950	350	Het
Supercontig_12.1	760001	760150	150	Depth
Supercontig_12.1	760951	761050	100	Depth
Supercontig_12.1	761051	761250	200	Het
Supercontig_12.1	761551	761700	150	Het
Supercontig_12.1	761701	761850	150	Depth
Supercontig_12.1	762651	762800	150	Het
Supercontig_12.1	765601	765750	150	Het
Supercontig_12.1	766451	766800	350	Het
Supercontig_12.1	767651	767750	100	Depth
Supercontig_12.1	768101	768250	150	Het
Supercontig_12.1	770301	770650	350	Het
Supercontig_12.1	770851	771000	150	Het
Supercontig_12.1	771501	771850	350	Depth
Supercontig_12.1	772601	773550	950	Het
Supercontig_12.1	773951	774100	150	Het
Supercontig_12.1	774701	774900	200	Depth
Supercontig_12.1	776001	776150	150	Het
Supercontig_12.1	776801	776950	150	Depth,Het
Supercontig_12.1	776951	777000	50	Depth
Supercontig_12.1	777851	777950	100	Depth
Supercontig_12.1	779401	779500	100	Depth
Supercontig_12.1	780101	780250	150	Het
Supercontig_12.1	781551	781750	200	Het
Supercontig_12.1	784551	784700	150	Het
Supercontig_12.1	784901	785050	150	Het
Supercontig_12.1	785701	785850	150	Depth,Het
Supercontig_12.1	785851	785950	100	Depth
Supercontig_12.1	786476	786821	346	Period
Supercontig_12.1	786851	787100	250	Depth
Supercontig_12.1	787401	787550	150	Blast,Het
Supercontig_12.1	787551	787600	50	Blast,Depth,Het
Supercontig_12.1	787601	787750	150	Depth,Het
Supercontig_12.1	788101	788400	300	Het
Supercontig_12.1	789201	789350	150	Het
Supercontig_12.1	790001	790110	110	Blast,Het
Supercontig_12.1	790111	790150	40	Blast,Het,Period
Supercontig_12.1	790151	790400	250	Blast,Period
Supercontig_12.1	790401	790428	28	Period
Supercontig_12.1	791051	791200	150	Het
Supercontig_12.1	792301	792450	150	Het
Supercontig_12.1	793001	793150	150	Het
Supercontig_12.1	793151	793300	150	Depth
Supercontig_12.1	794751	794900	150	Het
Supercontig_12.1	795801	796200	400	Blast
Supercontig_12.1	796201	796450	250	Blast,Het
Supercontig_12.1	796451	796750	300	Blast
Supercontig_12.1	796751	796800	50	Blast,Depth
Supercontig_12.1	796801	796850	50	Depth
Supercontig_12.1	797451	797600	150	Het
Supercontig_12.1	797851	798450	600	Depth
Supercontig_12.1	798901	799100	200	Depth,Het
Supercontig_12.1	799101	799350	250	Het
Supercontig_12.1	800101	800250	150	Het
Supercontig_12.1	800501	800650	150	Het
Supercontig_12.1	803051	803150	100	Depth
Supercontig_12.1	805401	805800	400	Depth
Supercontig_12.1	807501	807600	100	Depth
Supercontig_12.1	811401	811550	150	Het
Supercontig_12.1	812451	812600	150	Het
Supercontig_12.1	813401	813500	100	Depth
Supercontig_12.1	813651	813800	150	Het
Supercontig_12.1	813951	814050	100	Depth
Supercontig_12.1	814251	814350	100	Depth
Supercontig_12.1	815501	815700	200	Depth
Supercontig_12.1	816151	816550	400	Het
Supercontig_12.1	817551	817700	150	Depth
Supercontig_12.1	817701	817800	100	Depth,Het
Supercontig_12.1	817801	817850	50	Het
Supercontig_12.1	818251	818400	150	Depth
Supercontig_12.1	818651	818800	150	Het
Supercontig_12.1	819001	819200	200	Blast
Supercontig_12.1	819601	819750	150	Het
Supercontig_12.1	820051	820350	300	Het
Supercontig_12.1	822601	822750	150	Het
Supercontig_12.1	822901	823200	300	Depth
Supercontig_12.1	823751	824000	250	Het
Supercontig_12.1	825451	825650	200	Depth
Supercontig_12.1	827651	827800	150	Het
Supercontig_12.1	828051	828250	200	Depth
Supercontig_12.1	829301	829450	150	Het
Supercontig_12.1	830101	830250	150	Het
Supercontig_12.1	831051	831200	150	Het
Supercontig_12.1	831651	831800	150	Depth
Supercontig_12.1	831801	832100	300	Het
Supercontig_12.1	832601	832800	200	Blast
Supercontig_12.1	833601	834000	400	Blast
Supercontig_12.1	834901	835050	150	Het
Supercontig_12.1	835751	835900	150	Het
Supercontig_12.1	836151	836250	100	Depth,Het
Supercontig_12.1	836251	836300	50	Het
Supercontig_12.1	837801	837900	100	Depth
Supercontig_12.1	838101	838250	150	Het
Supercontig_12.1	838751	838950	200	Het
Supercontig_12.1	839851	839950	100	Depth
Supercontig_12.1	840651	840800	150	Het
Supercontig_12.1	841401	841550	150	Het
Supercontig_12.1	842001	842050	50	Blast
Supercontig_12.1	842051	842200	150	Blast,Het
Supercontig_12.1	843701	843800	100	Depth
Supercontig_12.1	844751	844850	100	Depth
Supercontig_12.1	845551	845700	150	Het
Supercontig_12.1	847701	848050	350	Het
Supercontig_12.1	849851	849950	100	Depth
Supercontig_12.1	849951	850100	150	Het
Supercontig_12.1	851101	851300	200	Depth
Supercontig_12.1	852201	852400	200	Het
Supercontig_12.1	853051	853250	200	Het
Supercontig_12.1	854151	854300	150	Het
Supercontig_12.1	856401	856550	150	Het
Supercontig_12.1	857351	857450	100	Depth
Supercontig_12.1	857901	858000	100	Depth
Supercontig_12.1	858651	858850	200	Het
Supercontig_12.1	859501	859650	150	Het
Supercontig_12.1	860851	861000	150	Het
Supercontig_12.1	861851	862000	150	Het
Supercontig_12.1	862451	862550	100	Depth
Supercontig_12.1	872351	872400	50	Depth,Het
Supercontig_12.1	872401	872416	16	Blast,Depth,Het
Supercontig_12.1	872417	872750	334	Blast,Depth,Het,Period
Supercontig_12.1	872751	873200	450	Blast,Het,Period
Supercontig_12.1	873201	873700	500	Blast,Depth,Het,Period
Supercontig_12.1	873701	874500	800	Blast,Het,Period
Supercontig_12.1	874501	875680	1180	Blast,Depth,Het,Period
Supercontig_12.1	875681	875850	170	Blast,Depth,Het
Supercontig_12.1	875851	875868	18	Blast,Het
Supercontig_12.1	875869	876130	262	Blast,Het,Period
Supercontig_12.1	876131	876250	120	Blast,Het
Supercontig_12.1	876251	876600	350	Blast
Supercontig_12.1	876751	876900	150	Het
Supercontig_12.1	877001	877300	300	Blast
Supercontig_12.1	877301	877450	150	Blast,Het
Supercontig_12.1	877451	877700	250	Blast
Supercontig_12.1	877701	877763	63	Blast,Het
Supercontig_12.1	877764	878450	687	Blast,Het,Period
Supercontig_12.1	878451	878950	500	Blast,Depth,Het,Period
Supercontig_12.1	878951	879050	100	Blast,Het,Period
Supercontig_12.1	879051	879300	250	Blast,Period
Supercontig_12.1	879301	879350	50	Blast,Depth,Period
Supercontig_12.1	879351	879550	200	Blast,Depth,Het,Period
Supercontig_12.1	879551	879900	350	Blast,Period
Supercontig_12.1	879901	879950	50	Blast,Het,Period
Supercontig_12.1	879951	882000	2050	Blast,Depth,Het,Period
Supercontig_12.1	882001	882300	300	Blast,Het,Period
Supercontig_12.1	882301	882650	350	Blast,Depth,Het,Period
Supercontig_12.1	882651	883450	800	Blast,Het,Period
Supercontig_12.1	883451	883550	100	Blast,Depth,Het,Period
Supercontig_12.1	883551	884200	650	Blast,Het,Period
Supercontig_12.1	884201	884750	550	Blast,Depth,Het,Period
Supercontig_12.1	884751	885350	600	Blast,Het,Period
Supercontig_12.1	885351	885800	450	Blast,Depth,Het,Period
Supercontig_12.1	885801	886000	200	Blast,Het,Period
Supercontig_12.1	886001	886800	800	Blast,Depth,Het,Period
Supercontig_12.1	886801	887200	400	Blast,Het,Period
Supercontig_12.1	887201	887500	300	Blast,Depth,Het,Period
Supercontig_12.1	887501	888050	550	Blast,Het,Period
Supercontig_12.1	888051	888250	200	Blast,Depth,Het,Period
Supercontig_12.1	888251	888500	250	Blast,Het,Period
Supercontig_12.1	888501	888950	450	Blast,Depth,Het,Period
Supercontig_12.1	888951	889000	50	Blast,Het,Period
Supercontig_12.1	889001	889061	61	Blast,Period
Supercontig_12.1	889062	889300	239	Blast
Supercontig_12.1	889301	889379	79	Blast,Het
Supercontig_12.1	889380	889900	521	Blast,Het,Period
Supercontig_12.1	889901	890200	300	Blast,Depth,Het,Period
Supercontig_12.1	890201	890293	93	Depth,Het,Period
Supercontig_12.1	890294	890400	107	Depth,Het
Supercontig_12.1	890401	890497	97	Blast,Depth,Het
Supercontig_12.1	890498	890500	3	Blast,Depth,Het,Period
Supercontig_12.1	890501	890849	349	Blast,Het,Period
Supercontig_12.1	890850	891796	947	Blast,Het
Supercontig_12.1	891797	892146	350	Blast,Het,Period
Supercontig_12.1	892147	892331	185	Blast,Het
Supercontig_12.1	892332	892616	285	Blast,Het,Period
Supercontig_12.1	892617	892650	34	Blast,Het
Supercontig_12.1	892651	893045	395	Blast
Supercontig_12.1	893046	893100	55	Blast,Period
Supercontig_12.1	893101	893557	457	Blast,Het,Period
Supercontig_12.1	893558	893880	323	Blast,Het
Supercontig_12.1	893881	894050	170	Blast,Het,Period
Supercontig_12.1	894051	894269	219	Blast,Period
Supercontig_12.1	894270	894400	131	Blast
Supercontig_12.1	894401	895000	600	Blast,Het
Supercontig_12.1	895001	895300	300	Blast,Depth,Het
Supercontig_12.1	895301	895650	350	Blast,Het
Supercontig_12.1	895651	895950	300	Blast
Supercontig_12.1	895951	896244	294	Blast,Het
Supercontig_12.1	896245	896400	156	Blast,Het,Period
Supercontig_12.1	896401	896675	275	Blast,Period
Supercontig_12.1	896676	896873	198	Blast
Supercontig_12.1	896874	896950	77	Blast,Period
Supercontig_12.1	896951	897380	430	Blast,Het,Period
Supercontig_12.1	897381	897500	120	Blast,Het
Supercontig_12.1	897501	897750	250	Blast,Depth,Het
Supercontig_12.1	897751	898109	359	Blast,Het
Supercontig_12.1	898110	898200	91	Blast,Het,Period
Supercontig_12.1	898201	899050	850	Blast,Depth,Het,Period
Supercontig_12.1	899051	899500	450	Blast,Het,Period
Supercontig_12.1	899501	899950	450	Blast,Depth,Het,Period
Supercontig_12.1	899951	900450	500	Blast,Het,Period
Supercontig_12.1	900451	901350	900	Blast,Depth,Het,Period
Supercontig_12.1	901351	901550	200	Blast,Het,Period
Supercontig_12.1	901551	901600	50	Blast,Depth,Het,Period
Supercontig_12.1	901601	901650	50	Depth,Het,Period
Supercontig_12.1	901651	901700	50	Het,Period
Supercontig_12.1	901701	901715	15	Period
Supercontig_12.1	901901	901950	50	Het
Supercontig_12.1	901951	901968	18	Depth,Het
Supercontig_12.1	901969	902000	32	Depth,Het,Period
Supercontig_12.1	902001	902400	400	Blast,Depth,Het,Period
Supercontig_12.1	902401	903450	1050	Blast,Het,Period
Supercontig_12.1	903451	903650	200	Blast,Depth,Het,Period
Supercontig_12.1	903651	903850	200	Blast,Het,Period
Supercontig_12.1	903851	904300	450	Blast,Depth,Het,Period
Supercontig_12.1	904301	904750	450	Blast,Het,Period
Supercontig_12.1	904751	905400	650	Blast,Depth,Het,Period
Supercontig_12.1	905401	906800	1400	Blast,Het,Period
Supercontig_12.1	906801	907600	800	Blast,Depth,Het,Period
Supercontig_12.1	907601	907950	350	Blast,Het,Period
Supercontig_12.1	907951	908200	250	Blast,Depth,Het,Period
Supercontig_12.1	908201	909750	1550	Blast,Het,Period
Supercontig_12.1	909751	909800	50	Blast,Period
Supercontig_12.1	909801	910200	400	Period
Supercontig_12.1	910201	910250	50	Blast,Period
Supercontig_12.1	910251	911200	950	Blast,Depth,Het,Period
Supercontig_12.1	911201	911800	600	Blast,Het,Period
Supercontig_12.1	911801	912000	200	Blast,Depth,Het,Period
Supercontig_12.1	912001	912146	146	Blast,Het,Period
Supercontig_12.1	912147	912500	354	Blast,Het
Supercontig_12.1	912501	912670	170	Blast
Supercontig_12.1	912671	912962	292	Blast,Period
Supercontig_12.1	912963	913125	163	Blast
Supercontig_12.1	913126	913250	125	Blast,Period
Supercontig_12.1	913251	913497	247	Blast,Het,Period
Supercontig_12.1	913498	913800	303	Blast,Het
Supercontig_12.1	913801	914250	450	Blast
Supercontig_12.1	914251	914493	243	Blast,Het
Supercontig_12.1	914494	914650	157	Blast,Het,Period
Supercontig_12.1	914651	914900	250	Blast,Period
Supercontig_12.1	914901	914942	42	Blast,Het,Period
Supercontig_12.1	914943	915100	158	Blast,Het
Supercontig_12.1	915101	917000	1900	Blast
Supercontig_12.1	917001	917250	250	Blast,Het
Supercontig_12.1	917251	917518	268	Blast
Supercontig_12.1	917519	917800	282	Blast,Period
Supercontig_12.1	917801	918000	200	Blast,Depth,Het,Period
Supercontig_12.1	918001	918100	100	Het,Period
Supercontig_12.1	918101	918146	46	Period
Supercontig_12.1	918201	918643	443	Blast
Supercontig_12.1	918644	918750	107	Blast,Period
Supercontig_12.1	918751	919000	250	Blast,Het,Period
Supercontig_12.1	919001	919139	139	Blast,Period
Supercontig_12.1	919140	919250	111	Blast
Supercontig_12.1	919251	919700	450	Blast,Het
Supercontig_12.1	919701	920002	302	Blast
Supercontig_12.1	920003	920200	198	Blast,Period
Supercontig_12.1	920201	920400	200	Period
Supercontig_12.1	920401	920450	50	Blast,Period
Supercontig_12.1	920451	921650	1200	Blast,Het,Period
Supercontig_12.1	921651	922600	950	Blast,Depth,Het,Period
Supercontig_12.1	922601	922630	30	Depth,Het,Period
Supercontig_12.1	922631	922650	20	Depth,Het
Supercontig_12.1	922651	922842	192	Het
Supercontig_12.1	922843	923000	158	Het,Period
Supercontig_12.1	923001	924550	1550	Blast,Het,Period
Supercontig_12.1	924551	924800	250	Blast,Depth,Het,Period
Supercontig_12.1	924801	924933	133	Depth,Het,Period
Supercontig_12.1	924934	924950	17	Depth,Het
Supercontig_12.1	925301	925550	250	Het
Supercontig_12.1	925801	925950	150	Het
Supercontig_12.1	927851	927950	100	Depth
Supercontig_12.1	927951	928350	400	Het
Supercontig_12.1	930551	930700	150	Het
Supercontig_12.1	932951	933150	200	Depth
Supercontig_12.1	933851	933950	100	Depth
Supercontig_12.1	935801	935950	150	Het
Supercontig_12.1	936451	936600	150	Het
Supercontig_12.1	939701	940000	300	Het
Supercontig_12.1	940001	940550	550	Blast,Het
Supercontig_12.1	940551	940850	300	Blast,Depth,Het
Supercontig_12.1	940851	940900	50	Blast,Het
Supercontig_12.1	940901	941150	250	Blast
Supercontig_12.1	941151	941350	200	Blast,Het
Supercontig_12.1	941351	941850	500	Blast
Supercontig_12.1	941851	942350	500	Blast,Het
Supercontig_12.1	942351	942400	50	Blast
Supercontig_12.1	942751	942900	150	Het
Supercontig_12.1	945801	945950	150	Het
Supercontig_12.1	947051	947200	150	Depth
Supercontig_12.1	947751	948100	350	Depth
Supercontig_12.1	948401	948500	100	Depth
Supercontig_12.1	948801	948950	150	Het
Supercontig_12.1	949301	949500	200	Depth
Supercontig_12.1	949851	951100	1250	Het
Supercontig_12.1	951401	951550	150	Het
Supercontig_12.1	952451	952600	150	Het
Supercontig_12.1	952801	952950	150	Blast
Supercontig_12.1	952951	953000	50	Blast,Het
Supercontig_12.1	953001	953100	100	Het
Supercontig_12.1	954651	954850	200	Het
Supercontig_12.1	956051	956200	150	Het
Supercontig_12.1	956351	956550	200	Depth
Supercontig_12.1	957701	958000	300	Het
Supercontig_12.1	959201	959600	400	Depth
Supercontig_12.1	959601	959750	150	Het
Supercontig_12.1	961751	962100	350	Depth
Supercontig_12.1	966801	967200	400	Blast
Supercontig_12.1	967601	967800	200	Blast
Supercontig_12.1	968201	968350	150	Depth
Supercontig_12.1	972651	972750	100	Depth
Supercontig_12.1	974251	974450	200	Het
Supercontig_12.1	974551	974700	150	Depth
Supercontig_12.1	974901	974950	50	Het
Supercontig_12.1	974951	975100	150	Depth,Het
Supercontig_12.1	975101	975200	100	Depth
Supercontig_12.1	975451	975600	150	Het
Supercontig_12.1	976551	976700	150	Het
Supercontig_12.1	978101	978250	150	Het
Supercontig_12.1	979701	979900	200	Het
Supercontig_12.1	980401	980600	200	Blast
Supercontig_12.1	981451	981600	150	Depth
Supercontig_12.1	983701	983800	100	Depth
Supercontig_12.1	984001	984100	100	Depth
Supercontig_12.1	985751	986000	250	Depth
Supercontig_12.1	986351	986450	100	Depth
Supercontig_12.1	986701	986800	100	Depth
Supercontig_12.1	987401	987550	150	Het
Supercontig_12.1	988101	988200	100	Depth
Supercontig_12.1	988201	988250	50	Blast
Supercontig_12.1	988251	988400	150	Blast,Het
Supercontig_12.1	988401	988700	300	Het
Supercontig_12.1	989251	989400	150	Depth
Supercontig_12.1	989751	989900	150	Depth
Supercontig_12.1	990251	990400	150	Depth
Supercontig_12.1	991601	991750	150	Het
Supercontig_12.1	991801	992000	200	Depth
Supercontig_12.1	992651	992700	50	Het
Supercontig_12.1	992701	992800	100	Depth,Het
Supercontig_12.1	992801	993150	350	Depth
Supercontig_12.1	993901	994000	100	Het
Supercontig_12.1	994001	994050	50	Depth,Het
Supercontig_12.1	994051	994100	50	Depth
Supercontig_12.1	995301	995350	50	Het
Supercontig_12.1	995351	995450	100	Depth,Het
Supercontig_12.1	997901	998050	150	Het
Supercontig_12.1	1000951	1001150	200	Depth
Supercontig_12.1	1001201	1001350	150	Het
Supercontig_12.1	1001351	1001450	100	Depth,Het
Supercontig_12.1	1001451	1001650	200	Depth
Supercontig_12.1	1002201	1002400	200	Blast
Supercontig_12.1	1006701	1006850	150	Het
Supercontig_12.1	1007251	1007400	150	Het
Supercontig_12.1	1008351	1008450	100	Depth
Supercontig_12.1	1008501	1008700	200	Het
Supercontig_12.1	1009201	1009600	400	Depth
Supercontig_12.1	1010601	1010700	100	Depth
Supercontig_12.1	1011151	1011300	150	Het
Supercontig_12.1	1011351	1011650	300	Depth
Supercontig_12.1	1012851	1013250	400	Het
Supercontig_12.1	1013551	1013700	150	Het
Supercontig_12.1	1014351	1014600	250	Het
Supercontig_12.1	1014601	1014950	350	Blast,Het
Supercontig_12.1	1014951	1015200	250	Blast
Supercontig_12.1	1015401	1015600	200	Blast
Supercontig_12.1	1015751	1015800	50	Depth,Het
Supercontig_12.1	1015801	1015900	100	Blast,Depth,Het
Supercontig_12.1	1015901	1015950	50	Blast,Het
Supercontig_12.1	1015951	1016200	250	Blast
Supercontig_12.1	1017351	1017600	250	Depth
Supercontig_12.1	1018101	1018250	150	Het
Supercontig_12.1	1021701	1021850	150	Het
Supercontig_12.1	1024651	1024850	200	Depth,Het
Supercontig_12.1	1025851	1025900	50	Depth
Supercontig_12.1	1025901	1026050	150	Depth,Het
Supercontig_12.1	1026901	1027100	200	Het
Supercontig_12.1	1027701	1027800	100	Depth
Supercontig_12.1	1028251	1028650	400	Het
Supercontig_12.1	1028851	1029000	150	Het
Supercontig_12.1	1029601	1029650	50	Blast
Supercontig_12.1	1029651	1029800	150	Blast,Het
Supercontig_12.1	1029851	1030350	500	Depth
Supercontig_12.1	1031051	1031250	200	Het
Supercontig_12.1	1032401	1032550	150	Depth
Supercontig_12.1	1035551	1035700	150	Het
Supercontig_12.1	1036551	1036700	150	Het
Supercontig_12.1	1037251	1037650	400	Het
Supercontig_12.1	1038301	1038400	100	Het
Supercontig_12.1	1038401	1038600	200	Depth,Het
Supercontig_12.1	1038601	1038800	200	Het
Supercontig_12.1	1039201	1039400	200	Blast
Supercontig_12.1	1039401	1039550	150	Het
Supercontig_12.1	1040801	1041000	200	Depth,Het
Supercontig_12.1	1041001	1041050	50	Depth
Supercontig_12.1	1043251	1043400	150	Het
Supercontig_12.1	1044001	1044300	300	Depth
Supercontig_12.1	1046951	1047050	100	Depth
Supercontig_12.1	1049001	1049200	200	Blast
Supercontig_12.1	1049801	1049950	150	Het
Supercontig_12.1	1050451	1050800	350	Depth
Supercontig_12.1	1051201	1051400	200	Het
Supercontig_12.1	1051401	1051500	100	Blast,Het
Supercontig_12.1	1051501	1051600	100	Blast
Supercontig_12.1	1051751	1051900	150	Het
Supercontig_12.1	1052201	1052400	200	Blast
Supercontig_12.1	1053451	1053650	200	Het
Supercontig_12.1	1054601	1054750	150	Het
Supercontig_12.1	1055551	1055800	250	Het
Supercontig_12.1	1056351	1056750	400	Depth
Supercontig_12.1	1057051	1057200	150	Het
Supercontig_12.1	1057751	1057950	200	Het
Supercontig_12.1	1061551	1061700	150	Het
Supercontig_12.1	1062901	1063050	150	Het
Supercontig_12.1	1064551	1064750	200	Het
Supercontig_12.1	1065151	1065500	350	Het
Supercontig_12.1	1066101	1066250	150	Het
Supercontig_12.1	1066701	1067000	300	Depth
Supercontig_12.1	1067201	1067450	250	Depth
Supercontig_12.1	1067851	1068100	250	Het
Supercontig_12.1	1071651	1071800	150	Het
Supercontig_12.1	1072501	1072600	100	Depth
Supercontig_12.1	1076501	1076600	100	Het
Supercontig_12.1	1076601	1076750	150	Blast,Het
Supercontig_12.1	1076751	1076800	50	Blast
Supercontig_12.1	1076801	1076900	100	Depth
Supercontig_12.1	1078801	1079150	350	Het
Supercontig_12.1	1079151	1079250	100	Depth
Supercontig_12.1	1080051	1080400	350	Depth
Supercontig_12.1	1081201	1081350	150	Het
Supercontig_12.1	1082351	1082750	400	Het
Supercontig_12.1	1084151	1084250	100	Depth
Supercontig_12.1	1085401	1085550	150	Het
Supercontig_12.1	1086501	1086550	50	Depth
Supercontig_12.1	1086551	1086700	150	Depth,Het
Supercontig_12.1	1086701	1087000	300	Depth
Supercontig_12.1	1087201	1087350	150	Het
Supercontig_12.1	1087951	1088100	150	Het
Supercontig_12.1	1089301	1089500	200	Het
Supercontig_12.1	1089801	1090100	300	Depth
Supercontig_12.1	1090701	1091100	400	Depth
Supercontig_12.1	1091351	1091500	150	Depth
Supercontig_12.1	1091501	1091650	150	Depth,Het
Supercontig_12.1	1093651	1093750	100	Depth
Supercontig_12.1	1093751	1093900	150	Depth,Het
Supercontig_12.1	1093901	1093950	50	Het
Supercontig_12.1	1096951	1097200	250	Het
Supercontig_12.1	1097701	1097900	200	Het
Supercontig_12.1	1098501	1098650	150	Het
Supercontig_12.1	1099101	1099200	100	Depth
Supercontig_12.1	1099701	1099850	150	Het
Supercontig_12.1	1100001	1100100	100	Depth
Supercontig_12.1	1100401	1100500	100	Depth
Supercontig_12.1	1100751	1100900	150	Het
Supercontig_12.1	1102101	1102200	100	Depth
Supercontig_12.1	1102701	1102800	100	Depth
Supercontig_12.1	1103201	1103350	150	Het
Supercontig_12.1	1103851	1103950	100	Depth
Supercontig_12.1	1104151	1104250	100	Depth
Supercontig_12.1	1104601	1104650	50	Het
Supercontig_12.1	1104651	1104800	150	Depth,Het
Supercontig_12.1	1105551	1105650	100	Depth
Supercontig_12.1	1108551	1108800	250	Het
Supercontig_12.1	1109851	1110050	200	Depth
Supercontig_12.1	1110151	1110300	150	Het
Supercontig_12.1	1110701	1110750	50	Depth
Supercontig_12.1	1110751	1110900	150	Depth,Het
Supercontig_12.1	1110901	1111400	500	Het
Supercontig_12.1	1112251	1112450	200	Het
Supercontig_12.1	1113651	1113800	150	Depth
Supercontig_12.1	1114851	1115000	150	Depth
Supercontig_12.1	1115751	1115900	150	Depth,Het
Supercontig_12.1	1115901	1116000	100	Het
Supercontig_12.1	1116401	1116550	150	Het
Supercontig_12.1	1117101	1117250	150	Het
Supercontig_12.1	1118251	1118400	150	Het
Supercontig_12.1	1120501	1120600	100	Depth
Supercontig_12.1	1120851	1121000	150	Het
Supercontig_12.1	1121401	1121550	150	Depth
Supercontig_12.1	1121701	1121850	150	Het
Supercontig_12.1	1121851	1121950	100	Depth
Supercontig_12.1	1122301	1122550	250	Depth
Supercontig_12.1	1124351	1124500	150	Het
Supercontig_12.1	1126151	1126500	350	Het
Supercontig_12.1	1127301	1127450	150	Het
Supercontig_12.1	1131201	1131400	200	Depth
Supercontig_12.1	1132101	1132200	100	Depth
Supercontig_12.1	1134801	1134950	150	Het
Supercontig_12.1	1137901	1138050	150	Depth
Supercontig_12.1	1139051	1139200	150	Het
Supercontig_12.1	1141851	1142300	450	Depth
Supercontig_12.1	1145551	1145700	150	Het
Supercontig_12.1	1146501	1146650	150	Het
Supercontig_12.1	1147951	1148100	150	Depth
Supercontig_12.1	1152151	1152250	100	Depth
Supercontig_12.1	1154151	1154300	150	Het
Supercontig_12.1	1155051	1155300	250	Het
Supercontig_12.1	1155301	1155400	100	Depth
Supercontig_12.1	1155401	1155431	31	Blast,Depth
Supercontig_12.1	1155432	1155800	369	Blast,Depth,Period
Supercontig_12.1	1155801	1155820	20	Depth,Period
Supercontig_12.1	1155821	1155900	80	Depth
Supercontig_12.1	1159201	1159350	150	Blast,Het
Supercontig_12.1	1159351	1159400	50	Blast
Supercontig_12.1	1162051	1162150	100	Depth
Supercontig_12.1	1166801	1167000	200	Blast
Supercontig_12.1	1167501	1167650	150	Het
Supercontig_12.1	1169001	1169150	150	Het
Supercontig_12.1	1170951	1171350	400	Het
Supercontig_12.1	1171701	1171850	150	Het
Supercontig_12.1	1172051	1172250	200	Het
Supercontig_12.1	1172501	1172650	150	Het
Supercontig_12.1	1174051	1174200	150	Het
Supercontig_12.1	1177101	1177200	100	Depth
Supercontig_12.1	1177801	1177900	100	Het
Supercontig_12.1	1177901	1178100	200	Depth,Het
Supercontig_12.1	1182151	1182200	50	Het
Supercontig_12.1	1182201	1182250	50	Blast,Het
Supercontig_12.1	1182251	1182550	300	Blast,Depth,Het
Supercontig_12.1	1182551	1182600	50	Blast,Het
Supercontig_12.1	1182601	1183250	650	Blast
Supercontig_12.1	1183251	1183500	250	Blast,Het
Supercontig_12.1	1183501	1183700	200	Blast
Supercontig_12.1	1183701	1183950	250	Blast,Het
Supercontig_12.1	1183951	1184350	400	Blast
Supercontig_12.1	1184351	1184700	350	Blast,Het
Supercontig_12.1	1184701	1184900	200	Blast,Het,Period
Supercontig_12.1	1184901	1185003	103	Blast,Period
Supercontig_12.1	1185004	1185200	197	Blast
Supercontig_12.1	1185401	1185500	100	Blast
Supercontig_12.1	1185501	1185600	100	Blast,Het
Supercontig_12.1	1185601	1185750	150	Het
Supercontig_12.1	1187201	1187350	150	Het
Supercontig_12.1	1189001	1189150	150	Blast
Supercontig_12.1	1189151	1189200	50	Blast,Depth
Supercontig_12.1	1189201	1189350	150	Depth
Supercontig_12.1	1190951	1191000	50	Het
Supercontig_12.1	1191001	1191200	200	Blast,Het
Supercontig_12.1	1191201	1191400	200	Het
Supercontig_12.1	1191701	1191850	150	Het
Supercontig_12.1	1193201	1193300	100	Depth
Supercontig_12.1	1195801	1195950	150	Het
Supercontig_12.1	1199301	1199450	150	Het
Supercontig_12.1	1200001	1200200	200	Het
Supercontig_12.1	1200701	1200900	200	Het
Supercontig_12.1	1201601	1201700	100	Depth
Supercontig_12.1	1201951	1202300	350	Het
Supercontig_12.1	1203551	1203850	300	Het
Supercontig_12.1	1204201	1204700	500	Depth
Supercontig_12.1	1205501	1205700	200	Depth
Supercontig_12.1	1205701	1205850	150	Depth,Het
Supercontig_12.1	1205851	1205900	50	Depth
Supercontig_12.1	1206201	1206350	150	Het
Supercontig_12.1	1207051	1207150	100	Depth
Supercontig_12.1	1207551	1207800	250	Het
Supercontig_12.1	1208051	1208150	100	Depth
Supercontig_12.1	1208901	1209050	150	Het
Supercontig_12.1	1211151	1211350	200	Depth
Supercontig_12.1	1211451	1211600	150	Het
Supercontig_12.1	1211601	1211648	48	Blast,Depth,Het
Supercontig_12.1	1211649	1211750	102	Blast,Depth,Het,Period
Supercontig_12.1	1211751	1211850	100	Blast,Depth,Period
Supercontig_12.1	1211851	1211950	100	Blast,Period
Supercontig_12.1	1211951	1212000	50	Blast
Supercontig_12.1	1212001	1212150	150	Het
Supercontig_12.1	1212601	1213250	650	Het
Supercontig_12.1	1213651	1213800	150	Depth
Supercontig_12.1	1215801	1216300	500	Depth
Supercontig_12.1	1217151	1217300	150	Het
Supercontig_12.1	1217501	1218700	1200	Depth
Supercontig_12.1	1219201	1219250	50	Depth
Supercontig_12.1	1219251	1219450	200	Depth,Het
Supercontig_12.1	1219451	1220150	700	Het
Supercontig_12.1	1220151	1220650	500	Depth,Het
Supercontig_12.1	1220651	1221000	350	Het
Supercontig_12.1	1221001	1221068	68	Blast,Het
Supercontig_12.1	1221069	1221500	432	Blast,Het,Period
Supercontig_12.1	1221501	1221598	98	Blast,Depth,Het,Period
Supercontig_12.1	1221599	1221794	196	Blast,Depth,Het
Supercontig_12.1	1221795	1222050	256	Blast,Depth,Het,Period
Supercontig_12.1	1222051	1223050	1000	Blast,Het,Period
Supercontig_12.1	1223051	1223750	700	Blast,Depth,Het,Period
Supercontig_12.1	1223751	1224650	900	Blast,Het,Period
Supercontig_12.1	1224651	1225159	509	Blast,Depth,Het,Period
Supercontig_12.1	1225160	1225617	458	Blast,Depth,Het
Supercontig_12.1	1225618	1225700	83	Blast,Depth,Het,Period
Supercontig_12.1	1225701	1226030	330	Blast,Het,Period
Supercontig_12.1	1226031	1226237	207	Blast,Het
Supercontig_12.1	1226238	1226500	263	Blast,Het,Period
Supercontig_12.1	1226501	1226900	400	Blast,Depth,Het,Period
Supercontig_12.1	1226901	1227160	260	Blast,Het,Period
Supercontig_12.1	1227161	1227450	290	Blast,Het
Supercontig_12.1	1227451	1227619	169	Blast,Depth,Het
Supercontig_12.1	1227620	1228350	731	Blast,Depth,Het,Period
Supercontig_12.1	1228351	1228361	11	Blast,Depth,Period
Supercontig_12.1	1228362	1228400	39	Blast,Depth
Supercontig_12.1	1228601	1228950	350	Het
Supercontig_12.1	1228951	1229200	250	Depth,Het
Supercontig_12.1	1229201	1229400	200	Blast,Depth,Het
Supercontig_12.1	1229401	1229500	100	Depth,Het
Supercontig_12.1	1229901	1230000	100	Depth
Supercontig_12.1	1231651	1231800	150	Het
Supercontig_12.1	1232001	1232150	150	Het
Supercontig_12.1	1232651	1232850	200	Het
Supercontig_12.1	1232851	1233000	150	Depth,Het
Supercontig_12.1	1233001	1233050	50	Het
Supercontig_12.1	1236951	1237100	150	Het
Supercontig_12.1	1237301	1237400	100	Depth
Supercontig_12.1	1237601	1238000	400	Het
Supercontig_12.1	1239601	1239700	100	Depth
Supercontig_12.1	1241151	1241300	150	Depth
Supercontig_12.1	1242151	1242350	200	Depth
Supercontig_12.1	1243851	1243950	100	Depth
Supercontig_12.1	1244151	1244400	250	Depth
Supercontig_12.1	1246251	1246300	50	Depth
Supercontig_12.1	1246301	1246400	100	Depth,Het
Supercontig_12.1	1246401	1246950	550	Het
Supercontig_12.1	1248451	1249100	650	Depth
Supercontig_12.1	1249401	1249500	100	Blast
Supercontig_12.1	1249501	1249600	100	Blast,Het
Supercontig_12.1	1249601	1249650	50	Het
Supercontig_12.1	1250601	1250750	150	Het
Supercontig_12.1	1253001	1253100	100	Depth,Het
Supercontig_12.1	1253101	1253150	50	Het
Supercontig_12.1	1253351	1253450	100	Depth
Supercontig_12.1	1253701	1253800	100	Depth
Supercontig_12.1	1254051	1254450	400	Depth
Supercontig_12.1	1255251	1255500	250	Depth
Supercontig_12.1	1256201	1256350	150	Het
Supercontig_12.1	1256651	1256800	150	Het
Supercontig_12.1	1257001	1257150	150	Depth
Supercontig_12.1	1258401	1258550	150	Het
Supercontig_12.1	1259351	1259500	150	Het
Supercontig_12.1	1259901	1260000	100	Depth
Supercontig_12.1	1260251	1260400	150	Het
Supercontig_12.1	1260601	1260900	300	Het
Supercontig_12.1	1262451	1262550	100	Depth
Supercontig_12.1	1263001	1263150	150	Het
Supercontig_12.1	1263401	1263550	150	Het
Supercontig_12.1	1263751	1263950	200	Het
Supercontig_12.1	1264351	1264500	150	Het
Supercontig_12.1	1265101	1265200	100	Het
Supercontig_12.1	1265201	1265250	50	Blast,Het
Supercontig_12.1	1265251	1265600	350	Blast
Supercontig_12.1	1266001	1266050	50	Blast
Supercontig_12.1	1266051	1266100	50	Blast,Het
Supercontig_12.1	1266101	1266350	250	Blast,Depth,Het
Supercontig_12.1	1266351	1266400	50	Blast,Het
Supercontig_12.1	1267951	1268050	100	Depth,Het
Supercontig_12.1	1268051	1268100	50	Het
Supercontig_12.1	1270401	1270550	150	Het
Supercontig_12.1	1273101	1273200	100	Depth
Supercontig_12.1	1273451	1273550	100	Depth
Supercontig_12.1	1273751	1274350	600	Depth
Supercontig_12.1	1274801	1275000	200	Blast
Supercontig_12.1	1275101	1275750	650	Depth
Supercontig_12.1	1277101	1277250	150	Depth
Supercontig_12.1	1278401	1278550	150	Het
Supercontig_12.1	1279101	1279450	350	Het
Supercontig_12.1	1281451	1281550	100	Depth
Supercontig_12.1	1281801	1281950	150	Depth
Supercontig_12.1	1282301	1282450	150	Depth
Supercontig_12.1	1282451	1282600	150	Depth,Het
Supercontig_12.1	1282601	1282650	50	Het
Supercontig_12.1	1282801	1282850	50	Blast
Supercontig_12.1	1282851	1282950	100	Blast,Depth
Supercontig_12.1	1282951	1283200	250	Blast
Supercontig_12.1	1283351	1283450	100	Depth
Supercontig_12.1	1284851	1285300	450	Het
Supercontig_12.1	1286801	1286950	150	Het
Supercontig_12.1	1290101	1290250	150	Het
Supercontig_12.1	1290651	1290950	300	Het
Supercontig_12.1	1291401	1291550	150	Het
Supercontig_12.1	1292901	1293150	250	Het
Supercontig_12.1	1294351	1294600	250	Het
Supercontig_12.1	1295751	1295900	150	Het
Supercontig_12.1	1297851	1298000	150	Het
Supercontig_12.1	1298851	1299000	150	Het
Supercontig_12.1	1299651	1300000	350	Depth
Supercontig_12.1	1300501	1300600	100	Depth
Supercontig_12.1	1301301	1301650	350	Het
Supercontig_12.1	1302701	1303000	300	Het
Supercontig_12.1	1303651	1303800	150	Depth
Supercontig_12.1	1305301	1305450	150	Het
Supercontig_12.1	1306551	1306850	300	Het
Supercontig_12.1	1307301	1307600	300	Het
Supercontig_12.1	1308451	1308600	150	Het
Supercontig_12.1	1310001	1310200	200	Depth
Supercontig_12.1	1310651	1310800	150	Depth
Supercontig_12.1	1311801	1311950	150	Het
Supercontig_12.1	1312451	1312650	200	Het
Supercontig_12.1	1313151	1313350	200	Het
Supercontig_12.1	1313943	1314250	308	Period
Supercontig_12.1	1314651	1314800	150	Depth
Supercontig_12.1	1316051	1316300	250	Het
Supercontig_12.1	1316551	1317350	800	Het
Supercontig_12.1	1317401	1317600	200	Depth
Supercontig_12.1	1317601	1317638	38	Blast,Depth,Het
Supercontig_12.1	1317639	1317930	292	Blast,Depth,Het,Period
Supercontig_12.1	1317931	1318200	270	Blast,Depth,Het
Supercontig_12.1	1318201	1318250	50	Het
Supercontig_12.1	1318651	1318900	250	Depth
Supercontig_12.1	1319751	1319900	150	Het
Supercontig_12.1	1320301	1320500	200	Het
Supercontig_12.1	1321051	1321450	400	Depth
Supercontig_12.1	1321451	1321600	150	Depth,Het
Supercontig_12.1	1321601	1321650	50	Het
Supercontig_12.1	1321951	1322150	200	Depth
Supercontig_12.1	1322151	1322300	150	Het
Supercontig_12.1	1323651	1324100	450	Depth
Supercontig_12.1	1325001	1325350	350	Depth
Supercontig_12.1	1325401	1325600	200	Het
Supercontig_12.1	1325701	1325900	200	Depth
Supercontig_12.1	1325901	1326150	250	Depth,Het
Supercontig_12.1	1326151	1326200	50	Het
Supercontig_12.1	1326401	1326550	150	Het
Supercontig_12.1	1330651	1330800	150	Depth
Supercontig_12.1	1331351	1331500	150	Depth
Supercontig_12.1	1332251	1332300	50	Depth
Supercontig_12.1	1332301	1332450	150	Depth,Het
Supercontig_12.1	1332451	1332500	50	Het
Supercontig_12.1	1333251	1333450	200	Depth
Supercontig_12.1	1334051	1334200	150	Het
Supercontig_12.1	1334651	1334900	250	Depth
Supercontig_12.1	1336301	1336500	200	Depth
Supercontig_12.1	1336501	1336650	150	Depth,Het
Supercontig_12.1	1336901	1336950	50	Depth
Supercontig_12.1	1336951	1336975	25	Depth,Het
Supercontig_12.1	1336976	1337000	25	Depth,Het,Period
Supercontig_12.1	1337001	1337700	700	Blast,Depth,Het,Period
Supercontig_12.1	1337701	1337750	50	Blast,Depth,Period
Supercontig_12.1	1337751	1338550	800	Blast,Period
Supercontig_12.1	1338551	1338750	200	Blast,Het,Period
Supercontig_12.1	1338751	1339950	1200	Blast,Period
Supercontig_12.1	1339951	1340300	350	Blast,Depth,Het,Period
Supercontig_12.1	1340301	1340350	50	Blast,Het,Period
Supercontig_12.1	1340351	1340550	200	Blast,Period
Supercontig_12.1	1340551	1340750	200	Blast,Het,Period
Supercontig_12.1	1340751	1341183	433	Blast,Period
Supercontig_12.1	1341184	1341800	617	Blast
Supercontig_12.1	1341801	1342000	200	Blast,Het
Supercontig_12.1	1342001	1342119	119	Blast
Supercontig_12.1	1342120	1343129	1010	Blast,Period
Supercontig_12.1	1343130	1343296	167	Blast
Supercontig_12.1	1343297	1343891	595	Blast,Period
Supercontig_12.1	1343892	1344344	453	Blast
Supercontig_12.1	1344345	1345200	856	Blast,Period
Supercontig_12.1	1345201	1345550	350	Blast,Het,Period
Supercontig_12.1	1345551	1346172	622	Blast,Period
Supercontig_12.1	1346173	1346550	378	Blast
Supercontig_12.1	1346551	1346596	46	Blast,Het
Supercontig_12.1	1346597	1347899	1303	Blast,Het,Period
Supercontig_12.1	1347900	1348096	197	Blast,Het
Supercontig_12.1	1348097	1348150	54	Blast,Het,Period
Supercontig_12.1	1348151	1348550	400	Blast,Depth,Het,Period
Supercontig_12.1	1348551	1349550	1000	Blast,Period
Supercontig_12.1	1349551	1349577	27	Blast,Depth,Period
Supercontig_12.1	1349578	1349600	23	Blast,Depth
Supercontig_12.1	1349601	1349750	150	Depth
Supercontig_12.1	1349951	1350100	150	Het
Supercontig_12.1	1350401	1350500	100	Depth
Supercontig_12.1	1350851	1351000	150	Het
Supercontig_12.1	1352201	1352600	400	Het
Supercontig_12.1	1355551	1355800	250	Depth
Supercontig_12.1	1356351	1356500	150	Het
Supercontig_12.1	1356751	1357150	400	Het
Supercontig_12.1	1357501	1357900	400	Het
Supercontig_12.1	1358801	1358950	150	Depth
Supercontig_12.1	1359201	1359350	150	Het
Supercontig_12.1	1359601	1359750	150	Het
Supercontig_12.1	1360651	1360800	150	Het
Supercontig_12.1	1361451	1361650	200	Het
Supercontig_12.1	1363051	1363350	300	Depth
Supercontig_12.1	1363651	1364250	600	Het
Supercontig_12.1	1364901	1365200	300	Het
Supercontig_12.1	1365601	1365750	150	Het
Supercontig_12.1	1366851	1367000	150	Het
Supercontig_12.1	1369101	1369350	250	Het
Supercontig_12.1	1370101	1370200	100	Depth
Supercontig_12.1	1370451	1370650	200	Depth
Supercontig_12.1	1371651	1371800	150	Depth
Supercontig_12.1	1372401	1372500	100	Depth
Supercontig_12.1	1372701	1372950	250	Depth
Supercontig_12.1	1373451	1373750	300	Depth
Supercontig_12.1	1374051	1374250	200	Het
Supercontig_12.1	1374651	1374800	150	Het
Supercontig_12.1	1375151	1375400	250	Het
Supercontig_12.1	1375751	1375950	200	Het
Supercontig_12.1	1376201	1376350	150	Het
Supercontig_12.1	1376901	1377050	150	Het
Supercontig_12.1	1378801	1379500	700	Depth
Supercontig_12.1	1379801	1380750	950	Depth
Supercontig_12.1	1380751	1380950	200	Het
Supercontig_12.1	1381451	1381700	250	Depth
Supercontig_12.1	1382051	1382300	250	Het
Supercontig_12.1	1383001	1383150	150	Het
Supercontig_12.1	1383901	1384050	150	Het
Supercontig_12.1	1384401	1384600	200	Blast
Supercontig_12.1	1385651	1385800	150	Het
Supercontig_12.1	1386351	1386850	500	Het
Supercontig_12.1	1387901	1388600	700	Het
Supercontig_12.1	1388801	1389550	750	Het
Supercontig_12.1	1390901	1391150	250	Het
Supercontig_12.1	1392051	1392250	200	Depth,Het
Supercontig_12.1	1395751	1395850	100	Depth
Supercontig_12.1	1396001	1396200	200	Het
Supercontig_12.1	1396401	1396600	200	Depth
Supercontig_12.1	1397051	1397600	550	Het
Supercontig_12.1	1397601	1397800	200	Blast,Het
Supercontig_12.1	1397801	1397900	100	Het
Supercontig_12.1	1398001	1398200	200	Blast
Supercontig_12.1	1398451	1398700	250	Het
Supercontig_12.1	1400801	1400950	150	Het
Supercontig_12.1	1402051	1402700	650	Depth
Supercontig_12.1	1408151	1408250	100	Depth
Supercontig_12.1	1410651	1410850	200	Het
Supercontig_12.1	1410851	1410900	50	Depth,Het
Supercontig_12.1	1410901	1411250	350	Depth
Supercontig_12.1	1412101	1412250	150	Depth
Supercontig_12.1	1413701	1414150	450	Het
Supercontig_12.1	1414351	1414450	100	Depth
Supercontig_12.1	1415001	1415100	100	Depth
Supercontig_12.1	1415501	1415650	150	Het
Supercontig_12.1	1416551	1417200	650	Het
Supercontig_12.1	1417701	1418050	350	Het
Supercontig_12.1	1418351	1418450	100	Depth
Supercontig_12.1	1422001	1422100	100	Depth
Supercontig_12.1	1422301	1422450	150	Het
Supercontig_12.1	1422651	1422800	150	Het
Supercontig_12.1	1423051	1423200	150	Het
Supercontig_12.1	1423451	1423550	100	Depth
Supercontig_12.1	1423951	1424100	150	Het
Supercontig_12.1	1425501	1425650	150	Het
Supercontig_12.1	1426801	1426950	150	Het
Supercontig_12.1	1428051	1428250	200	Het
Supercontig_12.1	1428601	1428750	150	Het
Supercontig_12.1	1428851	1429000	150	Depth
Supercontig_12.1	1430101	1430250	150	Het
Supercontig_12.1	1432501	1433050	550	Het
Supercontig_12.1	1433051	1433200	150	Depth,Het
Supercontig_12.1	1433201	1433350	150	Het
Supercontig_12.1	1433751	1433950	200	Het
Supercontig_12.1	1434401	1434600	200	Blast
Supercontig_12.1	1435051	1435200	150	Het
Supercontig_12.1	1435901	1436150	250	Het
Supercontig_12.1	1436701	1436850	150	Het
Supercontig_12.1	1437451	1438350	900	Depth
Supercontig_12.1	1440451	1440600	150	Het
Supercontig_12.1	1442251	1442400	150	Het
Supercontig_12.1	1442601	1442850	250	Het
Supercontig_12.1	1443801	1444300	500	Depth
Supercontig_12.1	1446151	1446300	150	Het
Supercontig_12.1	1446501	1447400	900	Het
Supercontig_12.1	1449101	1449300	200	Het
Supercontig_12.1	1450051	1450150	100	Het
Supercontig_12.1	1450151	1450250	100	Depth,Het
Supercontig_12.1	1450251	1450300	50	Het
Supercontig_12.1	1451201	1451400	200	Blast
Supercontig_12.1	1451601	1452000	400	Blast
Supercontig_12.1	1452201	1452600	400	Blast
Supercontig_12.1	1454801	1454950	150	Depth
Supercontig_12.1	1457001	1457400	400	Het
Supercontig_12.1	1457751	1457800	50	Depth
Supercontig_12.1	1457801	1457850	50	Blast,Depth
Supercontig_12.1	1457851	1458000	150	Blast
Supercontig_12.1	1458101	1458500	400	Het
Supercontig_12.1	1458601	1458800	200	Blast
Supercontig_12.1	1459001	1459150	150	Het
Supercontig_12.1	1459651	1459800	150	Het
Supercontig_12.1	1460901	1461050	150	Het
Supercontig_12.1	1461801	1462050	250	Het
Supercontig_12.1	1462551	1462750	200	Het
Supercontig_12.1	1462751	1462850	100	Depth,Het
Supercontig_12.1	1462851	1464150	1300	Het
Supercontig_12.1	1464601	1464750	150	Het
Supercontig_12.1	1464801	1465000	200	Blast
Supercontig_12.1	1465401	1465550	150	Het
Supercontig_12.1	1466251	1466700	450	Het
Supercontig_12.1	1467651	1467950	300	Depth
Supercontig_12.1	1474401	1474900	500	Het
Supercontig_12.1	1475201	1475650	450	Het
Supercontig_12.1	1477051	1477200	150	Het
Supercontig_12.1	1478201	1478400	200	Blast
Supercontig_12.1	1478601	1478800	200	Blast
Supercontig_12.1	1480751	1480950	200	Het
Supercontig_12.1	1480951	1481100	150	Depth,Het
Supercontig_12.1	1481101	1481150	50	Depth
Supercontig_12.1	1482401	1482600	200	Blast,Het
Supercontig_12.1	1482951	1483100	150	Het
Supercontig_12.1	1487201	1487400	200	Blast
Supercontig_12.1	1487501	1487650	150	Het
Supercontig_12.1	1488201	1488500	300	Het
Supercontig_12.1	1489051	1489250	200	Het
Supercontig_12.1	1492001	1492150	150	Het
Supercontig_12.1	1493101	1493400	300	Het
Supercontig_12.1	1493601	1493750	150	Het
Supercontig_12.1	1494551	1494700	150	Het
Supercontig_12.1	1495451	1495750	300	Het
Supercontig_12.1	1497101	1497200	100	Depth
Supercontig_12.1	1497651	1497750	100	Depth
Supercontig_12.1	1497801	1498000	200	Blast
Supercontig_12.1	1498751	1498850	100	Depth
[truncated: 58,139 more rows]
