# Supplementary material for: Repeat-induced point mutation in Neurospora crassa causes the highest known mutation rate and mutational burden of any cellular life
Source: Genome Biol. 2020 Jun 16;21:142. doi: 10.1186/s13059-020-02060-w (PMC7296669; doi:10.1186/s13059-020-02060-w)
Supplement: Supplementary file 2 — Additional file 2: Datasheet S1. Mapped depth and genome coverage of sequenced samples. Datasheet S2. Identified mutations during sexual and asexual cycles of N. crassa. Datasheet S3. Sanger verification of randomly picked mutations. Datasheet S4. Duplicates in N. crassa identified through different approaches. Datasheet S5. Clusters formed by 2:2 mutations in sexual cycle of N. crassa. Datasheet S6. False negative rates estimated using simulation approach. Datasheet S7. Detailed properties of Dup-Cl, Dup-One, and Dup-Zero regions. Datasheet S8. Tri-nucleotide context within different duplicates of N. crassa genome. [file 13059_2020_2060_MOESM2_ESM.zip › Additional file 2.Datasheet S5.xlsx]

## Sheet: Data S5
Datasheet S5. Clusters formed by 2:2 mutations in sexual cycle of N. crassa.
Category	Mutated ascospores	Chrom	Cluster start	Cluster end	Cluster size (bp)	No. of mutations within cluster	Details of nucleotide changes	Region	No. of Non-G:C>A:T mutations
Cluster	A10-1;A10-2	Supercontig_12.2	2920379	2920875	497	5	C>T:5	Dup	0
Cluster	A10-1;A10-2	Supercontig_12.4	4274016	4274939	924	4	C>T:4	Dup	0
Cluster	A10-1;A10-2	Supercontig_12.7	812495	813018	524	4	G>A:4	Dup	0
Cluster	A10-2;A10-4	Supercontig_12.5	3928911	3928973	63	2	G>A:2	Dup	0
Cluster	A10-3;A10-4	Supercontig_12.1	5009146	5010483	1338	5	C>T:5	Dup	0
Cluster	A10-3;A10-4	Supercontig_12.1	5395083	5395156	74	4	C>T:4	Dup	0
Cluster	A10-3;A10-4	Supercontig_12.1	5397886	5399075	1190	6	C>T:6	Dup	0
Cluster	A10-3;A10-4	Supercontig_12.1	5401229	5401498	270	4	C>T:4	Dup	0
Cluster	A10-3;A10-4	Supercontig_12.2	3611143	3612684	1542	6	G>A:6	Dup	0
Cluster	A10-3;A10-4	Supercontig_12.3	1386933	1389420	2488	21	G>A:21	Dup	0
Cluster	A10-3;A10-4	Supercontig_12.4	2719891	2720303	413	3	C>T:3	Dup	0
Cluster	A10-3;A10-4	Supercontig_12.5	1696355	1696679	325	3	G>A:3	Dup	0
Cluster	A10-3;A10-4	Supercontig_12.6	3237606	3238109	504	2	G>A:2	Dup	0
Cluster	A1-1;A1-2	Supercontig_12.4	4235636	4237080	1445	8	C>T:8	Dup	0
Cluster	A1-1;A1-4	Supercontig_12.1	9169835	9169838	4	2	G>A:2	Dup	0
Cluster	A2-1;A2-4	Supercontig_12.1	3979533	3980596	1064	4	G>A:4	Dup	0
Cluster	A2-1;A2-4	Supercontig_12.3	62855	62862	8	2	C>T:2	Dup	0
Cluster	A2-1;A2-4	Supercontig_12.6	1797710	1798821	1112	5	C>T:5	Dup	0
Cluster	A2-2;A2-4	Supercontig_12.5	5703689	5703696	8	2	G>A:2	Dup	0
Cluster	A2-2;A2-4	Supercontig_12.5	5708672	5708828	157	2	G>A:2	Dup	0
Cluster	A3-1;A3-4	Supercontig_12.3	951185	951207	23	2	G>A:2	Dup	0
Cluster	A3-1;A3-4	Supercontig_12.5	3911343	3911374	32	3	G>A:3	Dup	0
Cluster	A3-1;A3-4	Supercontig_12.5	4051809	4051818	10	2	G>A:2	Dup	0
Cluster	A3-2;A3-3	Supercontig_12.1	5398468	5400094	1627	13	C>T:13	Dup	0
Cluster	A3-2;A3-3	Supercontig_12.1	5401244	5401976	733	13	C>T:13	Dup	0
Cluster	A3-2;A3-3	Supercontig_12.7	816640	817075	436	4	C>T:4	Dup	0
Cluster	A4-1;A4-3	Supercontig_12.5	957702	957704	3	2	A>C:1,T>A:1	Dup	2
Cluster	A6-1;A6-4	Supercontig_12.4	5552597	5552598	2	2	C>A:1,T>G:1	Non-Dup	2
Cluster	A7-1;A7-2	Supercontig_12.1	5761388	5762195	808	5	G>A:5	Dup	0
Cluster	A7-1;A7-2	Supercontig_12.4	1467697	1467699	3	2	G>A:2	Dup	0
Cluster	A7-1;A7-2	Supercontig_12.4	1474178	1475627	1450	35	G>A:35	Dup	0
Cluster	A7-1;A7-2	Supercontig_12.4	2042868	2043363	496	2	C>T:2	Dup	0
Cluster	A7-1;A7-2	Supercontig_12.4	2357025	2357109	85	4	G>A:4	Dup	0
Cluster	A7-1;A7-2	Supercontig_12.4	2723705	2724618	914	2	C>T:2	Dup	0
Cluster	A7-1;A7-2	Supercontig_12.5	262656	262662	7	2	G>A:2	Dup	0
Cluster	A7-1;A7-2	Supercontig_12.5	983408	983467	60	2	G>A:2	Dup	0
Cluster	A7-1;A7-2	Supercontig_12.5	2278774	2280207	1434	8	G>A:8	Dup	0
Cluster	A7-1;A7-2	Supercontig_12.7	2290990	2291347	358	2	T>C:1,T>G:1	Dup	2
Cluster	A7-1;A7-4	Supercontig_12.2	3639444	3639719	276	3	G>A:3	Dup	0
Cluster	A7-1;A7-4	Supercontig_12.2	3672891	3677759	4869	46	G>A:45,T>C:1	Dup	1
Cluster	A7-1;A7-4	Supercontig_12.2	3696189	3696209	21	2	G>A:2	Dup	0
Cluster	A7-2;A7-3	Supercontig_12.3	4263949	4264082	134	2	C>T:2	Dup	0
Cluster	A7-2;A7-3	Supercontig_12.5	3922441	3922555	115	2	C>T:2	Dup	0
Cluster	A7-2;A7-3	Supercontig_12.5	4036972	4037204	233	2	C>T:2	Dup	0
Cluster	A7-2;A7-3	Supercontig_12.5	4038230	4039523	1294	5	C>T:5	Dup	0
Cluster	A7-2;A7-3	Supercontig_12.5	5700629	5702058	1430	7	G>A:7	Dup	0
Cluster	A7-2;A7-4	Supercontig_12.1	6332939	6332957	19	3	G>A:3	Dup	0
Cluster	A7-2;A7-4	Supercontig_12.1	8238250	8238276	27	2	G>A:2	Dup	0
Cluster	A7-3;A7-4	Supercontig_12.1	279099	279984	886	6	G>A:6	Dup	0
Cluster	A7-3;A7-4	Supercontig_12.1	4213325	4214019	695	8	C>T:1,G>A:7	Dup	0
Cluster	A7-3;A7-4	Supercontig_12.3	946243	946409	167	6	C>T:6	Dup	0
Cluster	A7-3;A7-4	Supercontig_12.3	949326	949367	42	2	C>T:2	Dup	0
Cluster	A7-3;A7-4	Supercontig_12.4	2029327	2029770	444	3	C>T:3	Dup	0
Cluster	A7-3;A7-4	Supercontig_12.4	2034707	2035407	701	4	C>T:4	Dup	0
Cluster	A7-3;A7-4	Supercontig_12.4	4642480	4642604	125	4	C>T:4	Dup	0
Cluster	A7-3;A7-4	Supercontig_12.6	3518364	3522743	4380	65	C>T:65	Dup	0
Cluster	A7-3;A7-4	Supercontig_12.6	3523884	3526776	2893	24	C>T:24	Dup	0
Cluster	A7-3;A7-4	Supercontig_12.7	4238714	4238936	223	4	G>A:4	Dup	0
Cluster	A7-3;A7-4	Supercontig_12.7	4240153	4240580	428	2	G>A:2	Dup	0
Cluster	A7-3;A7-4	Supercontig_12.7	4244215	4244483	269	5	G>A:5	Dup	0
Cluster	A7-3;A7-4	Supercontig_12.7	4246947	4247987	1041	9	C>T:9	Dup	0
Cluster	A8-1;A8-2	Supercontig_12.5	4793604	4794398	795	2	C>T:2	Dup	0
Cluster	A8-1;A8-4	Supercontig_12.1	5395064	5396507	1444	5	G>A:5	Dup	0
Cluster	A8-1;A8-4	Supercontig_12.2	2149197	2150007	811	7	C>T:7	Dup	0
Cluster	A8-1;A8-4	Supercontig_12.3	956558	956806	249	2	G>A:2	Dup	0
Cluster	A8-1;A8-4	Supercontig_12.4	1472311	1474718	2408	5	C>T:5	Dup	0
Cluster	A8-1;A8-4	Supercontig_12.4	2357966	2358715	750	3	C>T:3	Dup	0
Cluster	A8-1;A8-4	Supercontig_12.4	2374547	2375168	622	9	C>T:9	Dup	0
Cluster	A8-1;A8-4	Supercontig_12.6	1174777	1174781	5	2	C>T:2	Dup	0
Cluster	A8-1;A8-4	Supercontig_12.6	1180928	1181240	313	2	C>T:2	Dup	0
Cluster	A8-1;A8-4	Supercontig_12.6	1986232	1987357	1126	5	G>A:5	Dup	0
Cluster	A8-1;A8-4	Supercontig_12.6	2793752	2793755	4	2	C>T:2	Dup	0
Cluster	A8-1;A8-4	Supercontig_12.7	1438071	1438430	360	2	C>T:2	Dup	0
Cluster	A8-2;A8-3	Supercontig_12.2	2903419	2904232	814	6	C>T:6	Dup	0
Cluster	A8-2;A8-3	Supercontig_12.3	946222	946317	96	2	G>A:2	Dup	0
Cluster	A8-2;A8-3	Supercontig_12.4	1468819	1470843	2025	12	C>T:12	Dup	0
Cluster	A8-2;A8-3	Supercontig_12.4	1472180	1472330	151	3	C>T:3	Dup	0
Cluster	A8-2;A8-3	Supercontig_12.4	1474762	1475250	489	5	C>T:5	Dup	0
Cluster	A8-2;A8-3	Supercontig_12.4	2719858	2720332	475	6	C>T:6	Dup	0
Cluster	A8-2;A8-3	Supercontig_12.4	2723388	2725202	1815	6	C>T:6	Dup	0
Cluster	A8-2;A8-3	Supercontig_12.4	4657039	4657509	471	4	G>A:4	Dup	0
Cluster	A8-2;A8-3	Supercontig_12.5	3919823	3920271	449	3	G>A:3	Dup	0
Cluster	A8-2;A8-3	Supercontig_12.5	4039447	4039566	120	4	G>A:4	Dup	0
Cluster	A8-2;A8-3	Supercontig_12.5	4042244	4042608	365	2	G>A:2	Dup	0
Cluster	A8-2;A8-4	Supercontig_12.1	279183	281016	1834	3	G>A:3	Dup	0
Cluster	A8-2;A8-4	Supercontig_12.1	282667	283829	1163	4	G>A:4	Dup	0
Cluster	A8-2;A8-4	Supercontig_12.2	3305005	3308381	3377	30	C>T:30	Dup	0
Cluster	A8-2;A8-4	Supercontig_12.2	3317333	3317356	24	2	C>T:2	Dup	0
Cluster	A8-2;A8-4	Supercontig_12.2	3604092	3604700	609	2	C>T:2	Dup	0
Cluster	A8-2;A8-4	Supercontig_12.2	3696112	3697662	1551	6	C>T:6	Dup	0
Cluster	A8-3;A8-4	Supercontig_12.5	6389835	6391416	1582	10	C>T:10	Dup	0
Cluster	A9-1;A9-2	Supercontig_12.1	3979120	3981297	2178	18	G>A:18	Dup	0
Cluster	A9-1;A9-2	Supercontig_12.3	62344	64117	1774	19	G>A:19	Dup	0
Cluster	A9-1;A9-2	Supercontig_12.3	5080420	5080546	127	3	G>A:3	Dup	0
Cluster	A9-1;A9-2	Supercontig_12.7	4241655	4242644	990	2	C>T:2	Dup	0
Cluster	A9-1;A9-2	Supercontig_12.7	4243745	4244003	259	4	C>T:4	Dup	0
Cluster	A9-1;A9-3	Supercontig_12.2	3603902	3604215	314	8	C>T:8	Dup	0
Cluster	A9-1;A9-3	Supercontig_12.2	3606495	3606511	17	2	C>T:2	Dup	0
Cluster	A9-1;A9-3	Supercontig_12.2	3615010	3618291	3282	22	C>T:22	Dup	0
Cluster	A9-1;A9-3	Supercontig_12.2	4351461	4352082	622	2	C>T:2	Dup	0
Cluster	A9-1;A9-3	Supercontig_12.5	3921841	3927414	5574	39	C>T:39	Dup	0
Cluster	A9-1;A9-3	Supercontig_12.5	4035964	4038140	2177	17	C>T:17	Dup	0
Cluster	A9-1;A9-3	Supercontig_12.5	4039340	4039673	334	3	C>T:3	Dup	0
Cluster	A9-1;A9-3	Supercontig_12.5	4041217	4041694	478	6	C>T:6	Dup	0
Cluster	A9-1;A9-3	Supercontig_12.5	4045621	4045636	16	2	C>T:2	Dup	0
Cluster	A9-1;A9-3	Supercontig_12.7	813203	814777	1575	5	C>T:5	Dup	0
Cluster	A9-1;A9-3	Supercontig_12.7	815927	816765	839	2	C>T:2	Dup	0
Cluster	A9-2;A9-3	Supercontig_12.1	272902	273954	1053	7	C>T:6,G>A:1	Dup	0
Cluster	A9-2;A9-3	Supercontig_12.1	276557	277144	588	4	C>T:4	Dup	0
Cluster	A9-2;A9-3	Supercontig_12.1	286329	286371	43	4	C>T:4	Dup	0
Cluster	A9-2;A9-3	Supercontig_12.6	1335917	1335939	23	3	G>A:3	Dup	0
Cluster	A9-2;A9-3	Supercontig_12.6	1337600	1339173	1574	9	G>A:9	Dup	0
Cluster	A9-2;A9-4	Supercontig_12.2	135526	135529	4	2	G>A:2	Dup	0
Cluster	A9-2;A9-4	Supercontig_12.2	137107	137494	388	2	G>A:2	Dup	0
Cluster	A9-2;A9-4	Supercontig_12.2	4349379	4349735	357	6	G>A:6	Dup	0
Cluster	A9-2;A9-4	Supercontig_12.5	5705690	5705795	106	4	C>T:4	Dup	0
Cluster	A9-2;A9-4	Supercontig_12.5	5706826	5709458	2633	12	C>T:12	Dup	0
Cluster	B10-1;B10-2	Supercontig_12.6	3633574	3633583	10	2	C>T:2	Dup	0
Cluster	B10-1;B10-3	Supercontig_12.2	146658	146666	9	2	G>A:2	Near Dup	0
Cluster	B11-1;B11-2	Supercontig_12.1	4337961	4338464	504	5	G>A:5	Dup	0
Cluster	B11-1;B11-2	Supercontig_12.1	4341679	4341716	38	3	G>A:3	Dup	0
Cluster	B11-1;B11-2	Supercontig_12.1	4347168	4349331	2164	12	G>A:12	Dup	0
Cluster	B11-1;B11-2	Supercontig_12.1	4350413	4350666	254	4	G>A:4	Dup	0
Cluster	B11-1;B11-2	Supercontig_12.4	1917097	1917098	2	2	A>C:1,T>C:1	Dup	2
Cluster	B11-1;B11-2	Supercontig_12.6	1906635	1907474	840	5	G>A:5	Dup	0
Cluster	B11-1;B11-2	Supercontig_12.6	2420308	2422195	1888	7	G>A:7	Dup	0
Cluster	B11-1;B11-2	Supercontig_12.6	3240201	3240219	19	2	C>T:2	Dup	0
Cluster	B11-1;B11-3	Supercontig_12.2	3608255	3608792	538	3	C>T:3	Dup	0
Cluster	B11-1;B11-3	Supercontig_12.2	3611442	3612953	1512	14	C>T:14	Dup	0
Cluster	B11-1;B11-3	Supercontig_12.2	3614674	3615472	799	13	C>T:13	Dup	0
Cluster	B11-1;B11-3	Supercontig_12.2	3617779	3617782	4	2	C>T:2	Dup	0
Cluster	B11-1;B11-3	Supercontig_12.2	3618976	3618985	10	2	C>T:2	Dup	0
Cluster	B11-3;B11-4	Supercontig_12.3	722021	722075	55	2	C>T:2	Dup	0
Cluster	B11-3;B11-4	Supercontig_12.4	1474428	1475050	623	4	G>A:4	Dup	0
Cluster	B11-3;B11-4	Supercontig_12.4	2722838	2723703	866	4	C>T:4	Dup	0
Cluster	B11-3;B11-4	Supercontig_12.4	4627211	4628326	1116	8	C>T:8	Dup	0
Cluster	B13-1;B13-2	Supercontig_12.1	9513148	9513205	58	2	C>T:2	Dup	0
Cluster	B13-1;B13-2	Supercontig_12.2	2139906	2140621	716	4	G>A:4	Dup	0
Cluster	B13-1;B13-2	Supercontig_12.2	2920505	2920518	14	2	C>T:2	Dup	0
Cluster	B13-1;B13-2	Supercontig_12.2	3619763	3619949	187	4	G>A:4	Dup	0
Cluster	B13-1;B13-2	Supercontig_12.3	4592627	4592681	55	2	G>A:2	Dup	0
Cluster	B13-1;B13-2	Supercontig_12.4	1917097	1917098	2	2	A>C:1,T>C:1	Dup	2
Cluster	B13-2;B13-3	Supercontig_12.1	2382227	2384892	2666	11	C>T:11	Dup	0
Cluster	B13-2;B13-3	Supercontig_12.1	5970750	5974101	3352	11	G>A:11	Dup	0
Cluster	B13-2;B13-3	Supercontig_12.3	68213	68321	109	3	C>T:3	Dup	0
Cluster	B13-2;B13-4	Supercontig_12.1	279867	279885	19	4	C>T:4	Dup	0
Cluster	B13-2;B13-4	Supercontig_12.5	3924148	3925210	1063	9	G>A:9	Dup	0
Cluster	B13-2;B13-4	Supercontig_12.5	4036138	4044274	8137	35	G>A:35	Dup	0
Cluster	B13-2;B13-4	Supercontig_12.7	512619	514617	1999	11	G>A:11	Dup	0
Cluster	B13-2;B13-4	Supercontig_12.7	516270	517401	1132	4	G>A:4	Dup	0
Cluster	B13-2;B13-4	Supercontig_12.7	519086	522289	3204	33	G>A:33	Dup	0
Cluster	B13-3;B13-4	Supercontig_12.1	9294492	9295229	738	6	G>A:6	Dup	0
Cluster	B13-3;B13-4	Supercontig_12.1	9297546	9300347	2802	15	G>A:15	Dup	0
Cluster	B13-3;B13-4	Supercontig_12.1	9511507	9511619	113	2	C>T:2	Dup	0
Cluster	B13-3;B13-4	Supercontig_12.3	917140	917142	3	2	G>A:2	Dup	0
Cluster	B13-3;B13-4	Supercontig_12.3	923152	923292	141	4	G>A:4	Dup	0
Cluster	B13-3;B13-4	Supercontig_12.3	945297	950218	4922	16	G>A:16	Dup	0
Cluster	B13-3;B13-4	Supercontig_12.4	1477698	1477823	126	3	G>A:3	Dup	0
Cluster	B13-3;B13-4	Supercontig_12.4	2354384	2355206	823	2	C>T:2	Dup	0
Cluster	B13-3;B13-4	Supercontig_12.4	2370977	2371052	76	3	C>T:3	Dup	0
Cluster	B13-3;B13-4	Supercontig_12.4	2372702	2373218	517	5	C>T:5	Dup	0
Cluster	B13-3;B13-4	Supercontig_12.6	371049	372661	1613	7	C>T:7	Dup	0
Cluster	B13-3;B13-4	Supercontig_12.6	2421405	2423313	1909	6	G>A:6	Dup	0
Cluster	B14-1;B14-2	Supercontig_12.2	1314867	1314868	2	2	A>G:1,A>T:1	Dup	2
Cluster	B14-3;B14-4	Supercontig_12.4	1917097	1917098	2	2	A>C:1,T>C:1	Dup	2
Cluster	B15-1;B15-3	Supercontig_12.4	1917097	1917098	2	2	A>C:1,T>C:1	Dup	2
Cluster	B15-3;B15-4	Supercontig_12.2	1314867	1314868	2	2	A>G:1,A>T:1	Dup	2
Cluster	B16-1;B16-2	Supercontig_12.4	1470867	1470886	20	2	G>A:2	Dup	0
Cluster	B16-1;B16-2	Supercontig_12.4	1473346	1475747	2402	27	G>A:27	Dup	0
Cluster	B16-1;B16-2	Supercontig_12.4	2720148	2721153	1006	4	G>A:4	Dup	0
Cluster	B16-1;B16-2	Supercontig_12.4	2722292	2723612	1321	8	G>A:8	Dup	0
Cluster	B16-1;B16-2	Supercontig_12.7	902726	902955	230	7	C>T:7	Dup	0
Cluster	B16-1;B16-3	Supercontig_12.1	9710939	9710942	4	2	C>T:2	Dup	0
Cluster	B16-1;B16-3	Supercontig_12.1	9797194	9798424	1231	3	C>T:3	Dup	0
Cluster	B16-2;B16-3	Supercontig_12.1	31380	33063	1684	10	C>T:10	Dup	0
Cluster	B16-2;B16-3	Supercontig_12.6	1086429	1086722	294	3	G>A:3	Dup	0
Cluster	B16-2;B16-4	Supercontig_12.7	4254555	4254949	395	2	G>A:2	Dup	0
Cluster	B16-3;B16-4	Supercontig_12.1	2274587	2275262	676	4	G>A:4	Dup	0
Cluster	B16-3;B16-4	Supercontig_12.1	2391892	2392475	584	3	G>A:3	Dup	0
Cluster	B16-3;B16-4	Supercontig_12.1	3637510	3637523	14	2	C>T:2	Dup	0
Cluster	B16-3;B16-4	Supercontig_12.1	8258292	8260507	2216	21	C>T:21	Dup	0
Cluster	B16-3;B16-4	Supercontig_12.1	9292003	9293799	1797	4	G>A:4	Dup	0
Cluster	B16-3;B16-4	Supercontig_12.4	2358239	2358752	514	2	G>A:2	Dup	0
Cluster	B16-3;B16-4	Supercontig_12.4	2723536	2724122	587	3	C>T:3	Dup	0
Cluster	B16-3;B16-4	Supercontig_12.7	703174	703212	39	3	G>A:3	Dup	0
Cluster	B2-1;B2-2	Supercontig_12.1	5229891	5229892	2	2	T>A:1,T>C:1	Non-Dup	2
Cluster	B3-2;B3-3	Supercontig_12.1	9288647	9288678	32	2	G>A:2	Dup	0
Cluster	B6-1;B6-3	Supercontig_12.4	2351808	2352257	450	2	C>T:2	Dup	0
Cluster	B6-1;B6-3	Supercontig_12.4	2368143	2369115	973	6	C>T:6	Dup	0
Cluster	B6-1;B6-3	Supercontig_12.4	4237207	4237652	446	2	C>T:2	Dup	0
Cluster	B6-1;B6-3	Supercontig_12.4	4641131	4642492	1362	5	C>T:5	Dup	0
Cluster	B6-1;B6-3	Supercontig_12.4	4659499	4659532	34	2	C>T:2	Dup	0
Cluster	B6-1;B6-3	Supercontig_12.6	1846807	1846812	6	2	G>A:2	Dup	0
Cluster	B6-1;B6-3	Supercontig_12.6	3239444	3240037	594	3	G>A:3	Dup	0
Cluster	B6-1;B6-4	Supercontig_12.1	9289441	9289445	5	2	G>A:2	Dup	0
Cluster	B6-1;B6-4	Supercontig_12.3	71896	72483	588	3	G>A:3	Dup	0
Cluster	B8-1;B8-3	Supercontig_12.3	862000	862857	858	2	G>A:2	Dup	0
Cluster	B8-1;B8-3	Supercontig_12.6	1943655	1943954	300	3	C>T:3	Dup	0
Cluster	B8-1;B8-3	Supercontig_12.6	1945184	1945826	643	3	C>T:3	Dup	0
Cluster	B8-1;B8-3	Supercontig_12.6	1947282	1947327	46	2	C>T:2	Dup	0
Cluster	E10-2;E10-4	Supercontig_12.3	737338	737346	9	2	A>C:1,T>A:1	Dup	2
Cluster	E1-1;E1-2	Supercontig_12.1	5399430	5400425	996	2	C>T:2	Dup	0
Cluster	E1-1;E1-2	Supercontig_12.1	5971034	5974807	3774	16	C>T:16	Dup	0
Cluster	E1-1;E1-2	Supercontig_12.1	8237129	8237186	58	2	C>T:2	Dup	0
Cluster	E1-1;E1-2	Supercontig_12.1	9296549	9297191	643	4	C>T:4	Dup	0
Cluster	E1-1;E1-2	Supercontig_12.1	9792764	9793146	383	2	G>A:2	Dup	0
Cluster	E1-1;E1-2	Supercontig_12.1	9797775	9798424	650	3	C>T:3	Dup	0
Cluster	E1-1;E1-2	Supercontig_12.2	13709	13814	106	2	C>T:2	Dup	0
Cluster	E1-1;E1-2	Supercontig_12.2	3602446	3605260	2815	31	C>T:31	Dup	0
Cluster	E1-1;E1-2	Supercontig_12.2	3629918	3629929	12	2	C>T:2	Dup	0
Cluster	E1-1;E1-2	Supercontig_12.2	3647036	3648913	1878	20	C>T:20	Dup	0
Cluster	E1-1;E1-2	Supercontig_12.2	3689494	3689639	146	4	G>A:4	Dup	0
Cluster	E1-1;E1-2	Supercontig_12.2	3697143	3697187	45	2	G>A:2	Dup	0
Cluster	E1-1;E1-2	Supercontig_12.7	4248169	4248421	253	2	C>T:2	Dup	0
Cluster	E1-1;E1-2	Supercontig_12.7	4254226	4254895	670	2	C>T:2	Dup	0
Cluster	E1-1;E1-3	Supercontig_12.1	910706	910733	28	3	C>T:3	Dup	0
Cluster	E1-1;E1-3	Supercontig_12.1	2382930	2383041	112	5	C>T:5	Dup	0
Cluster	E1-1;E1-3	Supercontig_12.1	2385088	2386974	1887	4	C>T:4	Dup	0
Cluster	E1-1;E1-3	Supercontig_12.1	2389197	2390445	1249	4	C>T:4	Dup	0
Cluster	E1-1;E1-3	Supercontig_12.1	2394118	2394780	663	5	C>T:5	Dup	0
Cluster	E1-1;E1-3	Supercontig_12.1	2399397	2401588	2192	17	C>T:17	Dup	0
Cluster	E1-1;E1-3	Supercontig_12.1	3976257	3981360	5104	35	C>T:35	Dup	0
Cluster	E1-1;E1-3	Supercontig_12.1	7325294	7325316	23	2	G>A:2	Non-Dup	0
Cluster	E1-1;E1-3	Supercontig_12.2	1308134	1309550	1417	6	C>T:6	Dup	0
Cluster	E1-1;E1-3	Supercontig_12.3	62255	62460	206	3	C>T:3	Dup	0
Cluster	E1-1;E1-3	Supercontig_12.3	63472	67527	4056	65	C>T:65	Dup	0
Cluster	E1-1;E1-3	Supercontig_12.3	77671	77875	205	2	C>T:2	Dup	0
Cluster	E1-1;E1-3	Supercontig_12.3	869333	870235	903	2	G>A:2	Dup	0
Cluster	E1-1;E1-3	Supercontig_12.3	950276	950435	160	2	G>A:2	Dup	0
Cluster	E1-1;E1-3	Supercontig_12.3	1388172	1388179	8	2	G>A:2	Dup	0
Cluster	E1-1;E1-3	Supercontig_12.4	1917097	1917098	2	2	A>C:1,T>C:1	Dup	2
Cluster	E1-1;E1-3	Supercontig_12.6	1954572	1955906	1335	8	G>A:8	Non-Dup	0
Cluster	E1-1;E1-3	Supercontig_12.6	3416189	3417759	1571	5	C>T:5	Dup	0
Cluster	E1-1;E1-3	Supercontig_12.6	3516223	3516225	3	2	G>A:2	Dup	0
Cluster	E1-1;E1-3	Supercontig_12.7	503946	507563	3618	20	G>A:20	Dup	0
Cluster	E1-1;E1-3	Supercontig_12.7	509939	511001	1063	4	G>A:4	Dup	0
Cluster	E1-1;E1-3	Supercontig_12.7	520401	523034	2634	25	G>A:25	Dup	0
Cluster	E1-1;E1-3	Supercontig_12.7	1073096	1073147	52	3	G>A:3	Dup	0
Cluster	E1-1;E1-3	Supercontig_12.7	3428845	3428850	6	2	C>T:2	Dup	0
Cluster	E1-1;E1-4	Supercontig_12.4	4632338	4632487	150	3	G>A:3	Dup	0
Cluster	E1-1;E1-4	Supercontig_12.4	4635657	4637241	1585	36	G>A:36	Dup	0
Cluster	E1-1;E1-4	Supercontig_12.4	4657488	4658137	650	4	G>A:4	Dup	0
Cluster	E1-1;E1-4	Supercontig_12.4	5862279	5863527	1249	8	G>A:8	Dup	0
Cluster	E1-1;E1-4	Supercontig_12.4	5876781	5876789	9	2	G>A:2	Dup	0
Cluster	E1-1;E1-4	Supercontig_12.4	5965896	5965950	55	2	G>A:2	Near Dup	0
Cluster	E1-1;E1-4	Supercontig_12.4	5983720	5983894	175	2	A>G:1,G>A:1	Dup	1
Cluster	E1-1;E1-4	Supercontig_12.4	5997427	6000260	2834	12	C>T:1,G>A:11	Dup	0
Cluster	E1-1;E1-4	Supercontig_12.5	5708853	5709312	460	3	G>A:3	Dup	0
Cluster	E1-2;E1-3	Supercontig_12.1	279706	279972	267	2	G>A:2	Dup	0
Cluster	E1-2;E1-3	Supercontig_12.1	281115	282977	1863	11	G>A:11	Dup	0
Cluster	E1-2;E1-3	Supercontig_12.5	6010399	6010903	505	7	G>A:7	Dup	0
Cluster	E1-2;E1-3	Supercontig_12.5	6011935	6011960	26	3	G>A:3	Dup	0
Cluster	E1-2;E1-3	Supercontig_12.6	1191431	1191816	386	2	C>T:1,G>A:1	Dup	0
Cluster	E1-2;E1-3	Supercontig_12.6	4217365	4217573	209	4	G>A:4	Dup	0
Cluster	E1-2;E1-4	Supercontig_12.1	4186254	4186458	205	5	G>A:5	Dup	0
Cluster	E1-2;E1-4	Supercontig_12.1	4336577	4339944	3368	20	G>A:20	Dup	0
Cluster	E1-2;E1-4	Supercontig_12.2	4349682	4350639	958	4	C>T:4	Dup	0
Cluster	E1-2;E1-4	Supercontig_12.3	1759	2814	1056	3	C>T:3	Dup	0
Cluster	E1-2;E1-4	Supercontig_12.3	76737	76772	36	3	G>A:3	Dup	0
Cluster	E1-2;E1-4	Supercontig_12.3	944922	947019	2098	18	C>T:18	Dup	0
Cluster	E1-2;E1-4	Supercontig_12.5	265086	265184	99	4	C>T:4	Dup	0
Cluster	E1-2;E1-4	Supercontig_12.7	1276763	1276773	11	2	G>A:2	Dup	0
Cluster	E1-2;E1-4	Supercontig_12.7	2420619	2421485	867	8	C>T:8	Dup	0
Cluster	E1-3;E1-4	Supercontig_12.1	5334411	5334414	4	2	C>T:2	Dup	0
Cluster	E1-3;E1-4	Supercontig_12.1	5958020	5958904	885	5	C>T:5	Dup	0
Cluster	E1-3;E1-4	Supercontig_12.1	5959962	5960419	458	4	C>T:4	Dup	0
Cluster	E1-3;E1-4	Supercontig_12.1	8233831	8234127	297	5	C>T:5	Dup	0
Cluster	E1-3;E1-4	Supercontig_12.1	9300150	9300156	7	2	C>T:2	Dup	0
Cluster	E1-3;E1-4	Supercontig_12.1	9782356	9782910	555	2	G>A:2	Dup	0
Cluster	E1-3;E1-4	Supercontig_12.2	3368894	3368909	16	2	G>A:2	Dup	0
Cluster	E1-3;E1-4	Supercontig_12.2	3371805	3372648	844	2	G>A:2	Dup	0
Cluster	E1-3;E1-4	Supercontig_12.2	3616455	3616586	132	3	C>T:3	Dup	0
Cluster	E1-3;E1-4	Supercontig_12.2	3617895	3622210	4316	70	C>G:1,C>T:69	Dup	1
Cluster	E2-1;E2-2	Supercontig_12.1	6318317	6318385	69	2	G>A:2	Dup	0
Cluster	E2-1;E2-2	Supercontig_12.3	868785	869601	817	9	C>T:9	Dup	0
Cluster	E2-1;E2-2	Supercontig_12.3	870710	870950	241	2	C>T:2	Dup	0
Cluster	E2-1;E2-2	Supercontig_12.3	945403	946650	1248	6	C>T:6	Dup	0
Cluster	E2-1;E2-2	Supercontig_12.4	4643745	4646662	2918	22	C>T:22	Dup	0
Cluster	E2-1;E2-4	Supercontig_12.3	4276453	4277094	642	5	C>T:5	Dup	0
Cluster	E2-1;E2-4	Supercontig_12.5	5706464	5706518	55	2	C>T:2	Dup	0
Cluster	E2-2;E2-4	Supercontig_12.3	5211084	5211140	57	3	C>T:3	Dup	0
Cluster	E2-3;E2-4	Supercontig_12.1	3981240	3981946	707	2	C>T:2	Dup	0
Cluster	E2-3;E2-4	Supercontig_12.1	5970613	5973299	2687	20	C>T:20	Dup	0
Cluster	E2-3;E2-4	Supercontig_12.4	1917097	1917098	2	2	A>C:1,T>C:1	Dup	2
Cluster	E2-3;E2-4	Supercontig_12.4	2032456	2035476	3021	16	G>A:16	Dup	0
Cluster	E2-3;E2-4	Supercontig_12.7	2420912	2422916	2005	10	G>A:10	Dup	0
Cluster	E2-3;E2-4	Supercontig_12.7	2424109	2425841	1733	5	G>A:5	Dup	0
Cluster	E3-1;E3-2	Supercontig_12.2	3603943	3604228	286	3	C>T:3	Dup	0
Cluster	E3-1;E3-2	Supercontig_12.2	3605397	3612619	7223	58	C>T:58	Dup	0
Cluster	E3-1;E3-2	Supercontig_12.3	2433374	2434047	674	2	G>A:2	Dup	0
Cluster	E3-1;E3-2	Supercontig_12.3	5083427	5083428	2	2	A>T:1,G>T:1	Dup	2
Cluster	E3-1;E3-2	Supercontig_12.4	4626671	4626681	11	2	G>A:2	Dup	0
Cluster	E3-1;E3-2	Supercontig_12.4	4628015	4628069	55	2	G>A:2	Dup	0
Cluster	E3-1;E3-2	Supercontig_12.7	517423	517471	49	2	G>A:2	Dup	0
Cluster	E3-1;E3-2	Supercontig_12.7	522824	523056	233	2	C>T:2	Dup	0
Cluster	E3-1;E3-3	Supercontig_12.1	1344055	1347932	3878	14	G>A:14	Dup	0
Cluster	E3-1;E3-3	Supercontig_12.3	945431	945493	63	2	C>T:2	Dup	0
Cluster	E3-1;E3-3	Supercontig_12.5	3920563	3923609	3047	21	C>T:21	Dup	0
Cluster	E3-1;E3-3	Supercontig_12.5	3925298	3927381	2084	7	C>T:7	Dup	0
Cluster	E3-1;E3-3	Supercontig_12.5	4035487	4036297	811	8	C>T:8	Dup	0
Cluster	E3-1;E3-3	Supercontig_12.5	4037894	4041313	3420	18	C>T:18	Dup	0
Cluster	E3-1;E3-3	Supercontig_12.7	1831268	1831350	83	2	G>A:2	Dup	0
Cluster	E3-1;E3-4	Supercontig_12.1	272999	273015	17	3	C>T:3	Dup	0
Cluster	E3-1;E3-4	Supercontig_12.1	274223	274707	485	3	C>T:3	Dup	0
Cluster	E3-1;E3-4	Supercontig_12.1	281569	281997	429	4	C>T:4	Dup	0
Cluster	E3-1;E3-4	Supercontig_12.1	9791510	9791657	148	2	G>A:2	Dup	0
Cluster	E3-2;E3-4	Supercontig_12.1	4346720	4353987	7268	40	G>A:40	Dup	0
Cluster	E3-2;E3-4	Supercontig_12.3	74605	74641	37	2	C>T:2	Dup	0
Cluster	E3-2;E3-4	Supercontig_12.3	889504	890254	751	3	C>T:3	Dup	0
Cluster	E3-2;E3-4	Supercontig_12.3	918714	919578	865	6	C>T:6	Dup	0
Cluster	E3-2;E3-4	Supercontig_12.5	183621	184378	758	6	C>T:6	Dup	0
Cluster	E3-3;E3-4	Supercontig_12.2	2903499	2906015	2517	8	C>T:8	Dup	0
Cluster	E3-3;E3-4	Supercontig_12.2	2918196	2919073	878	2	C>T:2	Dup	0
Cluster	E3-3;E3-4	Supercontig_12.5	172	193	22	2	C>T:2	Non-Dup	0
Cluster	E3-3;E3-4	Supercontig_12.5	1234	2036	803	11	C>T:11	Dup	0
Cluster	E4-1;E4-2	Supercontig_12.1	9294361	9294884	524	3	C>T:3	Dup	0
Cluster	E4-1;E4-2	Supercontig_12.1	9725601	9727068	1468	6	C>T:6	Dup	0
Cluster	E4-1;E4-2	Supercontig_12.1	9728260	9728263	4	2	C>T:2	Dup	0
Cluster	E4-1;E4-2	Supercontig_12.3	5083427	5083428	2	2	A>T:1,G>T:1	Dup	2
Cluster	E4-1;E4-2	Supercontig_12.7	4246531	4246609	79	5	C>T:4,G>A:1	Dup	0
Cluster	E4-1;E4-2	Supercontig_12.7	4248128	4248143	16	3	C>T:3	Near Dup	0
Cluster	E4-1;E4-2	Supercontig_12.7	4254062	4254431	370	3	C>T:3	Dup	0
Cluster	E4-1;E4-3	Supercontig_12.1	1349405	1349448	44	3	G>A:3	Dup	0
Cluster	E4-1;E4-3	Supercontig_12.2	4477267	4478253	987	2	C>T:2	Dup	0
Cluster	E4-1;E4-3	Supercontig_12.4	5998925	5999397	473	3	G>A:3	Dup	0
Cluster	E4-1;E4-4	Supercontig_12.1	3604637	3605356	720	3	G>A:3	Dup	0
Cluster	E4-1;E4-4	Supercontig_12.1	4337293	4337306	14	2	G>A:2	Dup	0
Cluster	E4-1;E4-4	Supercontig_12.1	4343917	4343947	31	2	G>A:2	Dup	0
Cluster	E4-1;E4-4	Supercontig_12.1	5395488	5396983	1496	8	C>T:8	Dup	0
Cluster	E4-1;E4-4	Supercontig_12.1	5401252	5401678	427	9	C>T:9	Dup	0
Cluster	E4-1;E4-4	Supercontig_12.2	1997636	1997652	17	2	G>A:2	Dup	0
Cluster	E4-1;E4-4	Supercontig_12.3	2888688	2888691	4	2	G>A:2	Near Dup	0
Cluster	E4-1;E4-4	Supercontig_12.4	4627477	4628086	610	2	G>A:2	Dup	0
Cluster	E4-1;E4-4	Supercontig_12.4	4643589	4644536	948	3	G>A:3	Dup	0
Cluster	E4-1;E4-4	Supercontig_12.6	1954328	1954617	290	2	G>A:2	Non-Dup	0
Cluster	E4-1;E4-4	Supercontig_12.6	2724986	2725034	49	2	G>A:2	Dup	0
Cluster	E4-1;E4-4	Supercontig_12.6	2821023	2821053	31	2	G>A:2	Dup	0
Cluster	E4-1;E4-4	Supercontig_12.6	2823295	2823515	221	2	G>A:2	Dup	0
Cluster	E4-1;E4-4	Supercontig_12.7	290478	290858	381	5	C>T:3,G>A:2	Dup	0
Cluster	E4-2;E4-3	Supercontig_12.1	5334537	5335006	470	2	G>A:2	Dup	0
Cluster	E4-2;E4-3	Supercontig_12.1	5959354	5959589	236	3	C>T:3	Dup	0
Cluster	E4-2;E4-3	Supercontig_12.2	1992916	1992974	59	3	G>A:3	Dup	0
Cluster	E4-2;E4-3	Supercontig_12.2	3304273	3310334	6062	57	C>T:57	Dup	0
Cluster	E4-2;E4-3	Supercontig_12.2	3372781	3373043	263	2	C>T:2	Dup	0
Cluster	E4-2;E4-3	Supercontig_12.3	72954	73794	841	6	G>A:6	Dup	0
Cluster	E4-2;E4-3	Supercontig_12.3	75040	75882	843	6	G>A:6	Dup	0
Cluster	E4-2;E4-3	Supercontig_12.3	482192	482779	588	2	C>T:2	Dup	0
Cluster	E4-2;E4-3	Supercontig_12.3	939564	939583	20	2	C>T:2	Dup	0
Cluster	E4-2;E4-3	Supercontig_12.3	950965	951028	64	2	G>A:2	Dup	0
Cluster	E4-2;E4-3	Supercontig_12.3	4089645	4090070	426	5	C>T:5	Dup	0
Cluster	E4-2;E4-3	Supercontig_12.4	1917097	1917098	2	2	A>C:1,T>C:1	Dup	2
Cluster	E4-2;E4-3	Supercontig_12.4	2045878	2045886	9	2	G>A:2	Dup	0
Cluster	E4-2;E4-3	Supercontig_12.5	6011685	6012323	639	6	G>A:6	Dup	0
Cluster	E4-2;E4-3	Supercontig_12.6	1984291	1985824	1534	9	C>T:9	Dup	0
Cluster	E4-2;E4-3	Supercontig_12.6	1987000	1987276	277	3	C>T:3	Dup	0
Cluster	E4-2;E4-3	Supercontig_12.6	3012028	3012483	456	4	G>A:4	Dup	0
Cluster	E4-2;E4-3	Supercontig_12.6	3790121	3790151	31	2	G>A:2	Dup	0
Cluster	E4-2;E4-4	Supercontig_12.2	4348455	4350688	2234	15	C>T:15	Dup	0
Cluster	E4-2;E4-4	Supercontig_12.2	4476521	4477670	1150	4	G>A:4	Dup	0
Cluster	E4-3;E4-4	Supercontig_12.5	188455	189146	692	2	G>A:2	Dup	0
Cluster	E4-3;E4-4	Supercontig_12.5	190450	190455	6	2	G>A:2	Dup	0
Cluster	E4-3;E4-4	Supercontig_12.6	1173686	1173785	100	2	G>A:2	Dup	0
Cluster	E4-3;E4-4	Supercontig_12.6	1175226	1175612	387	4	G>A:4	Dup	0
Cluster	E4-3;E4-4	Supercontig_12.6	1178537	1178951	415	2	C>T:2	Dup	0
Cluster	E5-1;E5-2	Supercontig_12.5	6150300	6150301	2	2	C>T:1,G>A:1	Dup	0
Cluster	E5-1;E5-3	Supercontig_12.3	4777676	4777679	4	2	G>A:2	Non-Dup	0
Cluster	E6-1;E6-2	Supercontig_12.1	272303	274866	2564	18	C>T:18	Dup	0
Cluster	E6-1;E6-2	Supercontig_12.1	277868	281457	3590	19	C>T:19	Dup	0
Cluster	E6-1;E6-2	Supercontig_12.1	282723	282780	58	5	C>T:5	Dup	0
Cluster	E6-1;E6-2	Supercontig_12.1	384278	384997	720	4	C>T:4	Dup	0
Cluster	E6-1;E6-2	Supercontig_12.1	879152	879433	282	2	C>T:2	Dup	0
Cluster	E6-1;E6-2	Supercontig_12.1	2284530	2284602	73	2	C>T:2	Dup	0
Cluster	E6-1;E6-2	Supercontig_12.1	2382775	2384382	1608	4	C>T:4	Dup	0
Cluster	E6-1;E6-2	Supercontig_12.1	2386030	2386796	767	5	C>T:5	Dup	0
Cluster	E6-1;E6-2	Supercontig_12.1	4175531	4175884	354	5	C>T:5	Dup	0
Cluster	E6-1;E6-2	Supercontig_12.1	4183043	4184156	1114	3	C>T:3	Dup	0
Cluster	E6-1;E6-2	Supercontig_12.1	4352368	4353022	655	3	C>T:3	Dup	0
Cluster	E6-1;E6-2	Supercontig_12.2	1069552	1070148	597	2	C>T:2	Dup	0
Cluster	E6-1;E6-2	Supercontig_12.2	1071620	1073345	1726	11	C>T:11	Dup	0
Cluster	E6-1;E6-2	Supercontig_12.2	3303624	3307473	3850	29	C>T:29	Dup	0
Cluster	E6-1;E6-2	Supercontig_12.2	3314849	3316498	1650	12	C>T:12	Dup	0
Cluster	E6-1;E6-2	Supercontig_12.2	3603843	3605048	1206	12	C>T:7,G>A:5	Dup	0
Cluster	E6-1;E6-2	Supercontig_12.2	3608414	3612283	3870	19	C>T:13,G>A:6	Dup	0
Cluster	E6-1;E6-2	Supercontig_12.2	3619181	3621868	2688	14	C>T:14	Dup	0
Cluster	E6-1;E6-2	Supercontig_12.2	3666035	3677641	11607	115	C>T:115	Dup	0
Cluster	E6-1;E6-2	Supercontig_12.2	3685375	3685425	51	2	G>A:2	Dup	0
Cluster	E6-1;E6-2	Supercontig_12.3	861604	861654	51	2	C>T:2	Dup	0
Cluster	E6-1;E6-2	Supercontig_12.3	947648	947652	5	2	C>T:2	Dup	0
Cluster	E6-1;E6-2	Supercontig_12.3	959528	959529	2	2	C>T:2	Dup	0
Cluster	E6-1;E6-2	Supercontig_12.3	4276400	4277229	830	3	C>T:3	Dup	0
Cluster	E6-1;E6-2	Supercontig_12.4	1078697	1079727	1031	3	C>T:3	Dup	0
Cluster	E6-1;E6-2	Supercontig_12.4	1157150	1157710	561	3	C>T:3	Dup	0
Cluster	E6-1;E6-2	Supercontig_12.4	1159100	1159108	9	2	C>T:2	Dup	0
Cluster	E6-1;E6-2	Supercontig_12.5	3909007	3911017	2011	24	G>A:24	Dup	0
Cluster	E6-1;E6-2	Supercontig_12.6	2421935	2422729	795	3	C>T:3	Dup	0
Cluster	E6-1;E6-2	Supercontig_12.6	3414558	3414560	3	2	C>T:2	Dup	0
Cluster	E6-1;E6-2	Supercontig_12.6	3633725	3633749	25	3	C>T:3	Dup	0
Cluster	E6-1;E6-3	Supercontig_12.3	867	1428	562	2	G>A:2	Dup	0
Cluster	E6-1;E6-3	Supercontig_12.4	4627172	4628201	1030	15	C>T:15	Dup	0
Cluster	E6-1;E6-3	Supercontig_12.5	58	447	390	4	C>T:4	Near Dup	0
Cluster	E6-1;E6-3	Supercontig_12.5	9086	9101	16	2	C>T:2	Dup	0
Cluster	E6-1;E6-3	Supercontig_12.7	509410	509762	353	2	G>A:2	Dup	0
Cluster	E6-1;E6-4	Supercontig_12.6	558841	559682	842	5	G>A:5	Dup	0
Cluster	E6-1;E6-4	Supercontig_12.6	1175045	1175626	582	3	G>A:3	Dup	0
Cluster	E6-1;E6-4	Supercontig_12.6	1192385	1192500	116	7	C>T:7	Dup	0
Cluster	E6-1;E6-4	Supercontig_12.6	1336831	1337629	799	5	C>T:5	Dup	0
Cluster	E6-2;E6-3	Supercontig_12.4	4267969	4270169	2201	8	C>T:8	Dup	0
Cluster	E6-2;E6-3	Supercontig_12.4	4273184	4275793	2610	14	C>T:14	Dup	0
Cluster	E6-2;E6-3	Supercontig_12.4	5019881	5019897	17	3	C>T:3	Dup	0
Cluster	E6-2;E6-3	Supercontig_12.4	5022012	5022016	5	2	C>T:2	Dup	0
Cluster	E6-2;E6-3	Supercontig_12.6	1183303	1183328	26	2	G>A:2	Dup	0
Cluster	E6-2;E6-4	Supercontig_12.1	5490958	5491447	490	2	C>T:2	Dup	0
Cluster	E6-2;E6-4	Supercontig_12.1	5964839	5964891	53	3	C>T:3	Dup	0
Cluster	E6-2;E6-4	Supercontig_12.1	5970541	5976639	6099	58	C>T:58	Dup	0
Cluster	E6-2;E6-4	Supercontig_12.1	6319237	6319306	70	2	C>T:2	Non-Dup	0
Cluster	E6-2;E6-4	Supercontig_12.1	6998433	6998541	109	5	C>T:5	Dup	0
Cluster	E6-2;E6-4	Supercontig_12.1	8234376	8234387	12	3	G>A:3	Dup	0
Cluster	E6-2;E6-4	Supercontig_12.3	70513	71033	521	2	G>A:2	Dup	0
Cluster	E6-2;E6-4	Supercontig_12.3	75516	77028	1513	28	G>A:28	Dup	0
Cluster	E6-2;E6-4	Supercontig_12.4	4641181	4646814	5634	64	C>T:64	Dup	0
Cluster	E6-2;E6-4	Supercontig_12.4	4659466	4659515	50	2	C>T:2	Dup	0
Cluster	E6-2;E6-4	Supercontig_12.7	289077	289284	208	2	C>T:2	Dup	0
Cluster	E6-2;E6-4	Supercontig_12.7	504148	506349	2202	6	C>T:6	Dup	0
Cluster	E6-2;E6-4	Supercontig_12.7	507614	508547	934	3	C>T:3	Dup	0
Cluster	E6-2;E6-4	Supercontig_12.7	520620	521327	708	7	C>T:7	Dup	0
Cluster	E6-3;E6-4	Supercontig_12.1	877898	877908	11	2	C>T:2	Dup	0
Cluster	E6-3;E6-4	Supercontig_12.1	2277197	2278358	1162	6	C>T:6	Dup	0
Cluster	E6-3;E6-4	Supercontig_12.1	2282420	2282582	163	9	C>T:9	Dup	0
Cluster	E6-3;E6-4	Supercontig_12.1	2283756	2285661	1906	9	C>T:9	Dup	0
Cluster	E6-3;E6-4	Supercontig_12.1	4173960	4175585	1626	9	C>T:9	Dup	0
Cluster	E6-3;E6-4	Supercontig_12.1	4186406	4186917	512	6	C>T:6	Dup	0
Cluster	E6-3;E6-4	Supercontig_12.1	4328796	4329117	322	3	G>A:3	Dup	0
Cluster	E6-3;E6-4	Supercontig_12.1	4340678	4347187	6510	120	G>A:120	Dup	0
Cluster	E6-3;E6-4	Supercontig_12.1	4352329	4355103	2775	26	G>A:26	Dup	0
Cluster	E6-3;E6-4	Supercontig_12.1	9774517	9774520	4	2	C>T:2	Dup	0
Cluster	E6-3;E6-4	Supercontig_12.2	127404	127442	39	3	C>T:3	Dup	0
Cluster	E6-3;E6-4	Supercontig_12.2	128549	128560	12	2	C>T:2	Dup	0
Cluster	E6-3;E6-4	Supercontig_12.2	3304840	3307325	2486	10	G>A:10	Dup	0
Cluster	E6-3;E6-4	Supercontig_12.2	3308503	3308522	20	3	C>T:3	Dup	0
Cluster	E6-3;E6-4	Supercontig_12.2	3314949	3317197	2249	6	G>A:6	Dup	0
Cluster	E6-3;E6-4	Supercontig_12.2	3602339	3605725	3387	25	C>T:25	Dup	0
Cluster	E6-3;E6-4	Supercontig_12.2	3610528	3617602	7075	122	C>T:122	Dup	0
Cluster	E6-3;E6-4	Supercontig_12.2	3632036	3632051	16	2	G>A:2	Dup	0
Cluster	E6-3;E6-4	Supercontig_12.2	3663561	3664420	860	5	C>T:5	Dup	0
Cluster	E6-3;E6-4	Supercontig_12.2	3666471	3666908	438	2	C>T:2	Dup	0
Cluster	E6-3;E6-4	Supercontig_12.2	3671689	3671820	132	3	C>T:3	Dup	0
Cluster	E6-3;E6-4	Supercontig_12.2	3673455	3674519	1065	6	C>T:6	Dup	0
Cluster	E6-3;E6-4	Supercontig_12.3	881292	882212	921	3	G>A:3	Dup	0
Cluster	E6-3;E6-4	Supercontig_12.3	1256818	1256833	16	2	G>A:2	Dup	0
Cluster	E6-3;E6-4	Supercontig_12.4	1475839	1476348	510	2	C>T:2	Dup	0
Cluster	E6-3;E6-4	Supercontig_12.4	1477851	1477892	42	2	C>T:2	Dup	0
Cluster	E6-3;E6-4	Supercontig_12.4	2046586	2049745	3160	18	C>T:17,G>A:1	Dup	0
Cluster	E6-3;E6-4	Supercontig_12.4	2358373	2358715	343	2	C>T:2	Dup	0
Cluster	E6-3;E6-4	Supercontig_12.5	4034196	4038591	4396	23	C>T:20,G>A:3	Dup	0
Cluster	E6-3;E6-4	Supercontig_12.5	4043044	4043046	3	2	G>A:2	Dup	0
Cluster	E6-3;E6-4	Supercontig_12.5	4046022	4046119	98	2	C>T:2	Dup	0
Cluster	E6-3;E6-4	Supercontig_12.5	4049722	4051536	1815	10	C>T:2,G>A:8	Dup	0
Cluster	E6-3;E6-4	Supercontig_12.6	1796495	1798947	2453	8	G>A:8	Dup	0
Cluster	E6-3;E6-4	Supercontig_12.6	1905625	1905637	13	2	C>T:2	Dup	0
Cluster	E6-3;E6-4	Supercontig_12.6	3633795	3633823	29	2	C>T:1,G>A:1	Dup	0
Cluster	E6-3;E6-4	Supercontig_12.6	3640817	3642542	1726	11	G>A:11	Dup	0
Cluster	E6-3;E6-4	Supercontig_12.6	4174893	4175416	524	3	G>A:3	Dup	0
Cluster	E6-3;E6-4	Supercontig_12.7	2424230	2426708	2479	10	G>A:10	Dup	0
Cluster	E6-3;E6-4	Supercontig_12.7	2437965	2437976	12	2	C>T:2	Dup	0
Cluster	E7-1;E7-2	Supercontig_12.6	1190568	1190612	45	2	G>A:2	Dup	0
Cluster	E7-1;E7-4	Supercontig_12.1	384864	385142	279	2	C>T:2	Dup	0
Cluster	E7-1;E7-4	Supercontig_12.1	4346288	4346781	494	2	C>T:2	Dup	0
Cluster	E7-1;E7-4	Supercontig_12.1	4347999	4350861	2863	15	C>T:15	Dup	0
Cluster	E7-1;E7-4	Supercontig_12.1	6299806	6302750	2945	15	C>T:15	Dup	0
Cluster	E7-1;E7-4	Supercontig_12.1	6303944	6306598	2655	22	C>T:22	Dup	0
Cluster	E7-1;E7-4	Supercontig_12.1	6308084	6308094	11	2	C>T:2	Dup	0
Cluster	E7-1;E7-4	Supercontig_12.2	1142877	1142910	34	3	G>A:3	Dup	0
Cluster	E7-1;E7-4	Supercontig_12.4	2046370	2047850	1481	13	C>T:13	Dup	0
Cluster	E7-1;E7-4	Supercontig_12.4	4627171	4627211	41	2	C>T:1,G>A:1	Dup	0
Cluster	E7-1;E7-4	Supercontig_12.4	4628309	4628380	72	3	C>T:2,G>A:1	Dup	0
Cluster	E7-1;E7-4	Supercontig_12.4	4633509	4634336	828	2	C>T:2	Dup	0
Cluster	E7-1;E7-4	Supercontig_12.4	4637410	4638072	663	2	C>T:2	Dup	0
Cluster	E7-1;E7-4	Supercontig_12.7	2803884	2804092	209	2	C>T:2	Dup	0
Cluster	E7-2;E7-3	Supercontig_12.1	2387579	2388108	530	2	C>T:2	Dup	0
Cluster	E7-2;E7-3	Supercontig_12.1	4174161	4175093	933	4	C>T:4	Dup	0
Cluster	E7-2;E7-3	Supercontig_12.1	4176273	4179002	2730	16	C>T:16	Dup	0
Cluster	E7-2;E7-3	Supercontig_12.1	5400350	5401568	1219	5	C>T:5	Dup	0
Cluster	E7-2;E7-3	Supercontig_12.1	5941637	5941689	53	2	C>T:2	Dup	0
Cluster	E7-2;E7-3	Supercontig_12.1	6307389	6307416	28	2	C>T:2	Dup	0
Cluster	E7-2;E7-3	Supercontig_12.1	6308879	6309356	478	2	C>T:2	Dup	0
Cluster	E7-2;E7-3	Supercontig_12.3	863064	863232	169	7	C>T:7	Dup	0
Cluster	E7-2;E7-3	Supercontig_12.3	916958	922484	5527	139	C>T:139	Dup	0
Cluster	E7-2;E7-3	Supercontig_12.3	954350	960450	6101	102	C>T:102	Dup	0
Cluster	E7-2;E7-3	Supercontig_12.5	192510	192511	2	2	C>A:1,T>A:1	Near Dup	2
Cluster	E7-2;E7-3	Supercontig_12.6	2269630	2269631	2	2	C>G:1,T>A:1	Non-Dup	2
Cluster	E7-2;E7-3	Supercontig_12.7	522286	523222	937	2	G>A:2	Dup	0
Cluster	E7-2;E7-3	Supercontig_12.7	816422	816930	509	3	G>A:3	Dup	0
Cluster	E7-2;E7-4	Supercontig_12.5	4795996	4796206	211	2	C>T:2	Dup	0
Cluster	E7-3;E7-4	Supercontig_12.2	2121756	2121935	180	2	C>T:2	Dup	0
Cluster	E7-3;E7-4	Supercontig_12.2	3605306	3605717	412	7	C>T:7	Dup	0
Cluster	E7-3;E7-4	Supercontig_12.2	3608249	3609800	1552	18	C>T:18	Dup	0
Cluster	E7-3;E7-4	Supercontig_12.2	3611858	3612365	508	2	C>T:2	Dup	0
Cluster	E7-3;E7-4	Supercontig_12.2	3664061	3670765	6705	30	A>C:1,C>T:29	Dup	1
Cluster	E7-3;E7-4	Supercontig_12.2	4108911	4108973	63	2	C>T:2	Dup	0
Cluster	E7-3;E7-4	Supercontig_12.2	4117085	4117851	767	3	C>T:3	Dup	0
Cluster	E8-1;E8-2	Supercontig_12.1	1344043	1345493	1451	11	G>A:11	Dup	0
Cluster	E8-1;E8-2	Supercontig_12.1	3902555	3902560	6	2	C>T:2	Dup	0
Cluster	E8-1;E8-2	Supercontig_12.1	3979843	3981582	1740	11	C>T:11	Dup	0
Cluster	E8-1;E8-2	Supercontig_12.1	4345686	4346004	319	8	C>T:8	Dup	0
Cluster	E8-1;E8-2	Supercontig_12.1	4347086	4349588	2503	15	C>T:15	Dup	0
Cluster	E8-1;E8-2	Supercontig_12.1	5745267	5745415	149	2	C>T:2	Dup	0
Cluster	E8-1;E8-2	Supercontig_12.1	6430479	6430488	10	2	C>T:2	Near Dup	0
Cluster	E8-1;E8-2	Supercontig_12.1	8238476	8241310	2835	20	C>T:20	Dup	0
Cluster	E8-1;E8-2	Supercontig_12.1	8244952	8246185	1234	4	C>T:4	Dup	0
Cluster	E8-1;E8-2	Supercontig_12.1	9290100	9290129	30	2	C>T:2	Dup	0
Cluster	E8-1;E8-2	Supercontig_12.1	9291432	9291778	347	3	C>T:3	Dup	0
Cluster	E8-1;E8-2	Supercontig_12.1	9293184	9293387	204	2	C>T:2	Dup	0
Cluster	E8-1;E8-2	Supercontig_12.1	9294826	9294975	150	2	C>T:2	Dup	0
Cluster	E8-1;E8-2	Supercontig_12.1	9300021	9300336	316	2	C>T:2	Dup	0
Cluster	E8-1;E8-2	Supercontig_12.1	9301453	9301528	76	3	C>T:3	Dup	0
Cluster	E8-1;E8-2	Supercontig_12.1	9712286	9712308	23	2	C>T:2	Dup	0
Cluster	E8-1;E8-2	Supercontig_12.1	9715236	9715978	743	2	C>T:2	Dup	0
Cluster	E8-1;E8-2	Supercontig_12.2	2902982	2904116	1135	8	C>T:8	Dup	0
Cluster	E8-1;E8-2	Supercontig_12.2	2919870	2920925	1056	25	C>T:24,G>A:1	Dup	0
Cluster	E8-1;E8-2	Supercontig_12.3	63389	63863	475	3	C>T:3	Dup	0
Cluster	E8-1;E8-2	Supercontig_12.3	477013	478085	1073	3	C>T:3	Dup	0
Cluster	E8-1;E8-2	Supercontig_12.3	871560	871563	4	2	G>A:2	Dup	0
Cluster	E8-1;E8-2	Supercontig_12.3	917016	918966	1951	15	C>T:15	Dup	0
Cluster	E8-1;E8-2	Supercontig_12.3	921250	921358	109	4	C>T:4	Dup	0
Cluster	E8-1;E8-2	Supercontig_12.3	922947	923426	480	3	C>T:2,G>A:1	Dup	0
Cluster	E8-1;E8-2	Supercontig_12.3	945327	946991	1665	11	C>T:1,G>A:10	Dup	0
Cluster	E8-1;E8-2	Supercontig_12.3	955786	955793	8	2	C>T:2	Dup	0
Cluster	E8-1;E8-2	Supercontig_12.3	957540	960087	2548	9	C>T:9	Dup	0
Cluster	E8-1;E8-2	Supercontig_12.4	2345625	2345661	37	4	G>A:4	Dup	0
Cluster	E8-1;E8-2	Supercontig_12.4	2351918	2353273	1356	7	G>A:7	Dup	0
Cluster	E8-1;E8-2	Supercontig_12.4	2356839	2358617	1779	22	G>A:22	Dup	0
Cluster	E8-1;E8-2	Supercontig_12.5	602978	603056	79	3	G>A:3	Dup	0
Cluster	E8-1;E8-2	Supercontig_12.6	3641655	3641827	173	5	C>T:5	Dup	0
Cluster	E8-1;E8-2	Supercontig_12.7	505933	505958	26	2	G>A:2	Dup	0
Cluster	E8-1;E8-2	Supercontig_12.7	506985	506990	6	2	G>A:2	Dup	0
Cluster	E8-1;E8-2	Supercontig_12.7	517381	517471	91	2	G>A:2	Dup	0
Cluster	E8-1;E8-2	Supercontig_12.7	520002	521730	1729	9	G>A:9	Dup	0
Cluster	E8-1;E8-2	Supercontig_12.7	523247	523720	474	6	G>A:6	Dup	0
Cluster	E8-1;E8-2	Supercontig_12.7	2797511	2801241	3731	32	G>A:32	Dup	0
Cluster	E8-1;E8-2	Supercontig_12.7	2802979	2804039	1061	6	G>A:6	Dup	0
Cluster	E8-1;E8-3	Supercontig_12.2	3653324	3653568	245	2	G>A:2	Dup	0
Cluster	E8-1;E8-3	Supercontig_12.2	3700761	3700764	4	2	G>A:2	Dup	0
Cluster	E8-1;E8-3	Supercontig_12.4	5854106	5854118	13	2	G>A:2	Dup	0
Cluster	E8-1;E8-3	Supercontig_12.5	3907698	3907813	116	6	C>T:6	Dup	0
Cluster	E8-1;E8-3	Supercontig_12.5	3914003	3914619	617	2	C>T:2	Dup	0
Cluster	E8-1;E8-3	Supercontig_12.5	3922307	3923702	1396	10	C>T:7,G>A:3	Dup	0
Cluster	E8-1;E8-3	Supercontig_12.5	4035927	4035929	3	2	C>T:2	Dup	0
Cluster	E8-1;E8-3	Supercontig_12.5	4039751	4039801	51	2	C>T:2	Dup	0
Cluster	E8-1;E8-3	Supercontig_12.5	4051005	4051096	92	2	C>T:1,G>A:1	Dup	0
Cluster	E8-1;E8-3	Supercontig_12.5	4794053	4794457	405	8	C>T:8	Dup	0
Cluster	E8-1;E8-3	Supercontig_12.5	4795949	4796620	672	8	C>T:8	Dup	0
Cluster	E8-1;E8-3	Supercontig_12.5	6389498	6391416	1919	13	C>T:13	Dup	0
Cluster	E8-2;E8-3	Supercontig_12.6	4217928	4218014	87	2	C>T:2	Dup	0
Cluster	E8-2;E8-4	Supercontig_12.3	4273328	4273661	334	3	G>A:3	Dup	0
Cluster	E8-2;E8-4	Supercontig_12.5	4033963	4034012	50	2	C>T:2	Dup	0
Cluster	E8-2;E8-4	Supercontig_12.5	4165308	4168220	2913	22	G>A:22	Dup	0
Cluster	E8-2;E8-4	Supercontig_12.6	109180	109436	257	3	C>T:3	Dup	0
Cluster	E8-2;E8-4	Supercontig_12.7	288790	290626	1837	19	G>A:19	Dup	0
Cluster	E8-3;E8-4	Supercontig_12.1	2383134	2383158	25	2	C>T:2	Dup	0
Cluster	E8-3;E8-4	Supercontig_12.1	3976884	3976899	16	2	G>A:2	Dup	0
Cluster	E8-3;E8-4	Supercontig_12.1	3980950	3981539	590	3	G>A:3	Dup	0
Cluster	E8-3;E8-4	Supercontig_12.1	7322922	7322983	62	2	C>T:2	Near Dup	0
Cluster	E8-3;E8-4	Supercontig_12.1	8244795	8245069	275	6	C>T:6	Dup	0
Cluster	E8-3;E8-4	Supercontig_12.1	8246261	8247893	1633	10	C>T:10	Dup	0
Cluster	E8-3;E8-4	Supercontig_12.3	64809	67018	2210	10	C>T:10	Dup	0
Cluster	E8-3;E8-4	Supercontig_12.3	477903	477908	6	2	C>T:2	Dup	0
Cluster	E8-3;E8-4	Supercontig_12.3	944869	946431	1563	25	C>T:25	Dup	0
Cluster	E8-3;E8-4	Supercontig_12.3	1256510	1256719	210	2	G>A:2	Dup	0
Cluster	E8-3;E8-4	Supercontig_12.5	536117	536410	294	2	C>T:2	Non-Dup	0
Cluster	E8-3;E8-4	Supercontig_12.6	1736072	1736933	862	2	G>A:2	Non-Dup	0
Cluster	E8-3;E8-4	Supercontig_12.6	1987394	1988186	793	2	C>T:2	Dup	0
Cluster	E8-3;E8-4	Supercontig_12.6	3059746	3059799	54	2	G>A:2	Dup	0
Cluster	E8-3;E8-4	Supercontig_12.7	1135217	1137597	2381	11	C>T:11	Dup	0
Cluster	E8-3;E8-4	Supercontig_12.7	1138756	1138986	231	3	C>T:3	Dup	0
Cluster	E8-3;E8-4	Supercontig_12.7	1441565	1441685	121	2	G>A:2	Dup	0
Cluster	E8-3;E8-4	Supercontig_12.7	4254303	4254446	144	3	G>A:3	Dup	0
Cluster	E9-1;E9-4	Supercontig_12.1	9290953	9293338	2386	6	G>A:6	Dup	0
Cluster	E9-2;E9-3	Supercontig_12.1	2386125	2387805	1681	5	G>A:5	Dup	0
Cluster	E9-2;E9-3	Supercontig_12.1	3489733	3489996	264	2	G>A:2	Dup	0
Cluster	E9-2;E9-3	Supercontig_12.1	3493162	3493288	127	2	G>A:2	Dup	0
Cluster	E9-2;E9-3	Supercontig_12.2	2138435	2139055	621	4	C>T:4	Dup	0
Cluster	E9-2;E9-3	Supercontig_12.6	2269630	2269631	2	2	C>G:1,T>A:1	Non-Dup	2
Cluster	E9-2;E9-3	Supercontig_12.7	4254832	4254839	8	2	G>A:2	Near Dup	0
Cluster	G10-1;G10-2	Supercontig_12.3	73258	73641	384	5	G>A:5	Dup	0
Cluster	G10-1;G10-2	Supercontig_12.3	75282	76786	1505	26	G>A:26	Dup	0
Cluster	G10-1;G10-2	Supercontig_12.7	815198	817040	1843	8	C>T:8	Dup	0
Cluster	G10-1;G10-3	Supercontig_12.6	3639609	3640818	1210	9	C>T:9	Dup	0
Cluster	G10-1;G10-4	Supercontig_12.1	9293492	9293544	53	2	C>T:2	Dup	0
Cluster	G10-1;G10-4	Supercontig_12.1	9313524	9313827	304	3	C>T:3	Dup	0
Cluster	G10-1;G10-4	Supercontig_12.5	3909249	3910445	1197	3	C>T:3	Dup	0
Cluster	G10-1;G10-4	Supercontig_12.5	4248627	4249012	386	3	C>T:3	Dup	0
Cluster	G10-1;G10-4	Supercontig_12.5	4797387	4797397	11	2	C>T:2	Dup	0
Cluster	G10-2;G10-4	Supercontig_12.4	1469498	1471995	2498	19	C>T:19	Dup	0
Cluster	G10-2;G10-4	Supercontig_12.4	1891803	1892655	853	3	C>T:3	Dup	0
Cluster	G10-3;G10-4	Supercontig_12.1	278461	284851	6391	50	C>T:50	Dup	0
Cluster	G10-3;G10-4	Supercontig_12.1	286322	286729	408	5	C>T:5	Dup	0
Cluster	G10-3;G10-4	Supercontig_12.2	1262178	1262232	55	2	C>T:2	Dup	0
Cluster	G10-3;G10-4	Supercontig_12.3	75668	76630	963	3	C>T:3	Dup	0
Cluster	G10-3;G10-4	Supercontig_12.3	864877	864887	11	2	G>A:2	Dup	0
Cluster	G10-3;G10-4	Supercontig_12.6	1985181	1987085	1905	6	C>T:6	Dup	0
Cluster	G10-3;G10-4	Supercontig_12.6	2947516	2947579	64	2	C>T:2	Dup	0
Cluster	G10-3;G10-4	Supercontig_12.7	504067	506288	2222	7	C>T:7	Dup	0
Cluster	G10-3;G10-4	Supercontig_12.7	1066202	1066222	21	2	G>A:2	Dup	0
Cluster	G10-3;G10-4	Supercontig_12.7	2435677	2436380	704	4	G>A:4	Dup	0
Cluster	G11-3;G11-4	Supercontig_12.2	707203	707211	9	2	A>C:1,A>G:1	Dup	2
Cluster	G11-3;G11-4	Supercontig_12.2	1692795	1692797	3	2	A>G:1,C>T:1	Non-Dup	1
Cluster	G11-3;G11-4	Supercontig_12.6	1950349	1950639	291	5	G>A:5	Dup	0
Cluster	G13-1;G13-2	Supercontig_12.1	273704	274655	952	2	C>T:2	Dup	0
Cluster	G13-1;G13-2	Supercontig_12.1	278021	279928	1908	16	C>T:16	Dup	0
Cluster	G13-1;G13-2	Supercontig_12.1	3974804	3975078	275	2	G>A:2	Dup	0
Cluster	G13-1;G13-2	Supercontig_12.3	63385	64125	741	7	G>A:7	Dup	0
Cluster	G13-1;G13-2	Supercontig_12.3	65225	65817	593	4	G>A:4	Dup	0
Cluster	G13-1;G13-2	Supercontig_12.3	67010	67021	12	2	G>A:2	Dup	0
Cluster	G13-1;G13-2	Supercontig_12.3	923521	923545	25	3	C>T:3	Dup	0
Cluster	G13-1;G13-2	Supercontig_12.3	956549	957067	519	5	G>A:5	Dup	0
Cluster	G13-1;G13-2	Supercontig_12.3	958126	959709	1584	8	C>T:4,G>A:4	Dup	0
Cluster	G13-1;G13-2	Supercontig_12.4	2029268	2029457	190	4	C>T:4	Dup	0
Cluster	G13-1;G13-2	Supercontig_12.4	2046970	2047384	415	4	C>T:4	Dup	0
Cluster	G13-1;G13-2	Supercontig_12.4	2710747	2711595	849	11	G>A:11	Dup	0
Cluster	G13-1;G13-2	Supercontig_12.4	5997275	5997280	6	2	G>A:2	Dup	0
Cluster	G13-1;G13-2	Supercontig_12.4	5999944	6000094	151	2	G>A:2	Dup	0
Cluster	G13-1;G13-2	Supercontig_12.6	2422189	2423276	1088	13	C>T:13	Dup	0
Cluster	G13-1;G13-2	Supercontig_12.6	3237399	3237944	546	2	G>A:2	Dup	0
Cluster	G13-1;G13-3	Supercontig_12.3	5207505	5207666	162	3	C>T:1,G>A:2	Non-Dup	0
Cluster	G13-1;G13-3	Supercontig_12.3	5214570	5214826	257	4	C>T:3,G>A:1	Dup	0
Cluster	G13-1;G13-3	Supercontig_12.5	6435850	6435862	13	2	G>A:2	Dup	0
Cluster	G13-1;G13-3	Supercontig_12.6	3508111	3508894	784	3	C>T:3	Dup	0
Cluster	G13-1;G13-3	Supercontig_12.6	3633763	3634567	805	12	C>T:10,G>A:2	Dup	0
Cluster	G13-1;G13-3	Supercontig_12.6	3786020	3786065	46	2	G>A:2	Dup	0
Cluster	G13-1;G13-4	Supercontig_12.1	9311948	9311976	29	5	C>T:5	Dup	0
Cluster	G13-1;G13-4	Supercontig_12.2	4206440	4206748	309	4	C>T:4	Dup	0
Cluster	G13-1;G13-4	Supercontig_12.4	4450276	4451673	1398	6	G>A:6	Dup	0
Cluster	G13-1;G13-4	Supercontig_12.4	4641181	4641225	45	3	C>T:3	Dup	0
Cluster	G13-1;G13-4	Supercontig_12.7	288565	288594	30	4	C>T:4	Dup	0
Cluster	G13-1;G13-4	Supercontig_12.7	1271223	1271553	331	3	G>A:3	Dup	0
Cluster	G13-2;G13-3	Supercontig_12.2	3927910	3928027	118	5	G>A:5	Dup	0
Cluster	G13-2;G13-3	Supercontig_12.2	4246771	4247732	962	2	G>A:2	Dup	0
Cluster	G13-2;G13-3	Supercontig_12.7	520694	521055	362	4	C>T:4	Dup	0
Cluster	G13-2;G13-4	Supercontig_12.2	7391	7619	229	2	C>T:2	Dup	0
Cluster	G13-2;G13-4	Supercontig_12.5	6389459	6391426	1968	16	C>T:16	Dup	0
Cluster	G13-2;G13-4	Supercontig_12.6	3633640	3634459	820	6	G>A:6	Dup	0
Cluster	G13-3;G13-4	Supercontig_12.1	273594	273776	183	3	G>A:3	Dup	0
Cluster	G13-3;G13-4	Supercontig_12.1	276726	278999	2274	7	A>G:1,G>A:6	Dup	1
Cluster	G13-3;G13-4	Supercontig_12.1	280250	281692	1443	3	G>A:3	Dup	0
Cluster	G13-3;G13-4	Supercontig_12.1	3911906	3911933	28	2	C>T:2	Dup	0
Cluster	G13-3;G13-4	Supercontig_12.2	1069440	1069930	491	3	C>T:1,G>A:2	Dup	0
Cluster	G13-3;G13-4	Supercontig_12.2	2000006	2000811	806	5	C>T:5	Dup	0
Cluster	G13-3;G13-4	Supercontig_12.2	2903029	2904655	1627	35	C>T:35	Dup	0
Cluster	G13-3;G13-4	Supercontig_12.2	2920109	2921036	928	23	C>T:23	Dup	0
Cluster	G13-3;G13-4	Supercontig_12.4	5936335	5936663	329	3	C>T:3	Dup	0
Cluster	G13-3;G13-4	Supercontig_12.5	967859	967877	19	2	G>A:2	Dup	0
Cluster	G13-3;G13-4	Supercontig_12.5	985846	985857	12	2	G>A:2	Dup	0
Cluster	G13-3;G13-4	Supercontig_12.5	1007228	1008708	1481	7	G>A:7	Dup	0
Cluster	G13-3;G13-4	Supercontig_12.5	3907521	3907828	308	2	G>A:2	Dup	0
Cluster	G13-3;G13-4	Supercontig_12.5	3923276	3927543	4268	26	G>A:26	Dup	0
Cluster	G13-3;G13-4	Supercontig_12.5	4034904	4040262	5359	41	C>T:17,G>A:24	Dup	0
Cluster	G13-3;G13-4	Supercontig_12.5	4049640	4051602	1963	17	C>T:17	Dup	0
Cluster	G13-3;G13-4	Supercontig_12.5	4236770	4239963	3194	13	G>A:13	Dup	0
Cluster	G13-3;G13-4	Supercontig_12.5	4241093	4242774	1682	5	G>A:5	Dup	0
Cluster	G13-3;G13-4	Supercontig_12.5	4246317	4248604	2288	17	G>A:17	Dup	0
Cluster	G13-3;G13-4	Supercontig_12.7	2431527	2433004	1478	6	G>A:6	Dup	0
Cluster	G13-3;G13-4	Supercontig_12.7	2801101	2801183	83	2	G>A:2	Dup	0
Cluster	G14-1;G14-2	Supercontig_12.1	4336708	4337229	522	6	G>A:6	Dup	0
Cluster	G14-1;G14-2	Supercontig_12.1	4339541	4339620	80	2	G>A:2	Dup	0
Cluster	G14-1;G14-2	Supercontig_12.1	4350320	4350814	495	2	G>A:2	Dup	0
Cluster	G14-1;G14-2	Supercontig_12.2	13709	13722	14	2	C>T:2	Dup	0
Cluster	G14-1;G14-2	Supercontig_12.3	62735	62818	84	2	G>A:2	Dup	0
Cluster	G14-1;G14-2	Supercontig_12.3	75399	77001	1603	6	C>T:4,G>A:2	Dup	0
Cluster	G14-1;G14-2	Supercontig_12.3	860550	860566	17	2	C>T:2	Dup	0
Cluster	G14-1;G14-2	Supercontig_12.3	922474	922479	6	2	C>T:2	Dup	0
Cluster	G14-1;G14-2	Supercontig_12.3	949220	949715	496	2	G>A:2	Dup	0
Cluster	G14-1;G14-2	Supercontig_12.3	951305	951509	205	4	G>A:4	Dup	0
Cluster	G14-1;G14-2	Supercontig_12.3	953974	955638	1665	8	C>T:8	Dup	0
Cluster	G14-1;G14-2	Supercontig_12.3	957178	957253	76	3	C>T:3	Dup	0
Cluster	G14-1;G14-2	Supercontig_12.3	959095	960032	938	10	C>T:10	Dup	0
Cluster	G14-1;G14-2	Supercontig_12.3	1386908	1389675	2768	30	G>A:30	Dup	0
Cluster	G14-1;G14-2	Supercontig_12.5	4237706	4237982	277	2	G>A:2	Dup	0
Cluster	G14-1;G14-2	Supercontig_12.5	4239083	4242176	3094	13	G>A:13	Dup	0
Cluster	G14-1;G14-2	Supercontig_12.5	4243478	4248978	5501	42	G>A:42	Dup	0
Cluster	G14-1;G14-2	Supercontig_12.6	1984348	1984526	179	5	C>T:5	Dup	0
Cluster	G14-1;G14-2	Supercontig_12.6	2804452	2804475	24	2	C>T:2	Dup	0
Cluster	G14-1;G14-2	Supercontig_12.6	2996327	2996367	41	3	C>T:3	Dup	0
Cluster	G14-1;G14-2	Supercontig_12.7	2420565	2424455	3891	23	G>A:23	Dup	0
Cluster	G14-1;G14-2	Supercontig_12.7	2426198	2426274	77	4	G>A:4	Dup	0
Cluster	G14-1;G14-4	Supercontig_12.6	3633571	3633972	402	3	C>T:3	Dup	0
Cluster	G14-1;G14-4	Supercontig_12.6	3638886	3641022	2137	28	C>T:27,G>A:1	Dup	0
Cluster	G14-2;G14-3	Supercontig_12.1	9298724	9299334	611	7	C>T:7	Dup	0
Cluster	G14-2;G14-3	Supercontig_12.2	3602453	3602514	62	2	C>T:2	Dup	0
Cluster	G14-2;G14-3	Supercontig_12.2	3604369	3606496	2128	9	C>T:6,G>A:3	Dup	0
Cluster	G14-2;G14-3	Supercontig_12.2	3615279	3618268	2990	6	A>C:1,C>T:2,G>A:3	Dup	1
Cluster	G14-2;G14-3	Supercontig_12.2	3619420	3621884	2465	15	C>T:2,G>A:13	Dup	0
Cluster	G14-2;G14-3	Supercontig_12.2	3671324	3671342	19	2	G>A:2	Dup	0
Cluster	G14-2;G14-3	Supercontig_12.2	3676377	3676398	22	2	C>T:2	Dup	0
Cluster	G14-2;G14-3	Supercontig_12.2	3686524	3686701	178	2	G>A:2	Dup	0
Cluster	G14-2;G14-3	Supercontig_12.3	5084565	5084636	72	2	G>A:2	Dup	0
Cluster	G14-2;G14-3	Supercontig_12.3	5207222	5207947	726	15	G>A:15	Non-Dup	0
Cluster	G14-2;G14-3	Supercontig_12.3	5209286	5209984	699	16	G>A:16	Dup	0
Cluster	G14-2;G14-3	Supercontig_12.3	5213932	5214631	700	8	G>A:8	Dup	0
Cluster	G14-2;G14-3	Supercontig_12.4	4626786	4628613	1828	81	C>T:38,G>A:43	Dup	0
Cluster	G14-2;G14-3	Supercontig_12.4	4635570	4636747	1178	21	G>A:21	Dup	0
Cluster	G14-2;G14-3	Supercontig_12.4	4641002	4641009	8	2	C>T:2	Dup	0
Cluster	G14-2;G14-4	Supercontig_12.7	290969	291569	601	3	G>A:3	Dup	0
Cluster	G14-2;G14-4	Supercontig_12.7	817040	817382	343	2	C>T:2	Dup	0
Cluster	G14-3;G14-4	Supercontig_12.1	272488	272826	339	2	C>T:2	Dup	0
Cluster	G14-3;G14-4	Supercontig_12.1	274272	274646	375	2	C>T:2	Dup	0
Cluster	G14-3;G14-4	Supercontig_12.2	1308367	1308748	382	5	C>T:5	Dup	0
Cluster	G14-3;G14-4	Supercontig_12.5	4240958	4241007	50	2	C>T:1,G>A:1	Dup	0
Cluster	G14-3;G14-4	Supercontig_12.6	4216366	4216381	16	2	C>T:2	Dup	0
Cluster	G16-1;G16-2	Supercontig_12.2	141646	141704	59	3	C>T:3	Dup	0
Cluster	G16-1;G16-2	Supercontig_12.2	1290657	1291316	660	3	G>A:3	Dup	0
Cluster	G16-1;G16-2	Supercontig_12.2	3615010	3615592	583	7	C>T:6,G>A:1	Dup	0
Cluster	G16-1;G16-2	Supercontig_12.2	3670162	3671769	1608	5	C>T:5	Dup	0
Cluster	G16-1;G16-2	Supercontig_12.2	3673147	3673495	349	3	C>T:3	Dup	0
Cluster	G16-1;G16-2	Supercontig_12.2	3674909	3676268	1360	8	C>T:8	Dup	0
Cluster	G16-1;G16-2	Supercontig_12.2	3677450	3677453	4	2	C>T:2	Dup	0
Cluster	G16-1;G16-2	Supercontig_12.2	3688350	3688438	89	4	G>A:4	Dup	0
Cluster	G16-1;G16-2	Supercontig_12.4	2357764	2358570	807	2	G>A:2	Dup	0
Cluster	G16-1;G16-3	Supercontig_12.4	4771978	4771997	20	2	C>T:2	Dup	0
Cluster	G16-1;G16-3	Supercontig_12.5	6435551	6435687	137	3	C>T:3	Near Dup	0
Cluster	G16-1;G16-3	Supercontig_12.7	286660	286702	43	2	C>T:2	Dup	0
Cluster	G16-1;G16-4	Supercontig_12.1	9293379	9293398	20	2	G>A:2	Dup	0
Cluster	G16-1;G16-4	Supercontig_12.1	9297273	9297621	349	13	G>A:13	Dup	0
Cluster	G16-1;G16-4	Supercontig_12.1	9750224	9750233	10	2	G>A:2	Dup	0
Cluster	G16-2;G16-4	Supercontig_12.7	276760	276783	24	2	C>T:2	Dup	0
Cluster	G16-2;G16-4	Supercontig_12.7	505673	505771	99	5	C>T:5	Dup	0
Cluster	G16-2;G16-4	Supercontig_12.7	510021	510331	311	5	C>T:5	Dup	0
Cluster	G16-2;G16-4	Supercontig_12.7	514273	514309	37	3	C>T:3	Dup	0
Cluster	G16-2;G16-4	Supercontig_12.7	614199	614312	114	3	C>T:3	Dup	0
Cluster	G16-2;G16-4	Supercontig_12.7	616248	616272	25	2	C>T:2	Dup	0
Cluster	G16-3;G16-4	Supercontig_12.2	4143012	4143339	328	3	G>A:3	Dup	0
Cluster	G16-3;G16-4	Supercontig_12.2	4251511	4251521	11	2	G>A:2	Dup	0
Cluster	G16-3;G16-4	Supercontig_12.3	939465	939544	80	5	C>T:5	Dup	0
Cluster	G16-3;G16-4	Supercontig_12.3	946180	947031	852	4	C>T:3,G>A:1	Dup	0
Cluster	G16-3;G16-4	Supercontig_12.6	2945906	2945984	79	3	G>A:3	Dup	0
Cluster	G16-3;G16-4	Supercontig_12.6	2997110	2997426	317	3	C>T:3	Dup	0
Cluster	G4-1;G4-2	Supercontig_12.1	4308435	4308438	4	2	C>A:1,T>A:1	Non-Dup	2
Cluster	G4-1;G4-2	Supercontig_12.2	1136191	1136891	701	2	C>T:1,G>A:1	Dup	0
Cluster	G4-1;G4-2	Supercontig_12.2	1227461	1228458	998	2	G>A:1,T>G:1	Dup	1
Cluster	G4-1;G4-2	Supercontig_12.3	860584	861237	654	2	C>T:2	Dup	0
Cluster	G4-1;G4-2	Supercontig_12.3	5214475	5214692	218	3	G>A:3	Dup	0
Cluster	G4-1;G4-2	Supercontig_12.4	2045798	2047302	1505	5	C>T:5	Dup	0
Cluster	G4-1;G4-2	Supercontig_12.5	1008012	1008775	764	5	G>A:5	Dup	0
Cluster	G4-1;G4-3	Supercontig_12.3	67796	68626	831	10	A>T:1,C>T:9	Dup	1
Cluster	G4-1;G4-3	Supercontig_12.3	69994	71429	1436	17	C>T:17	Dup	0
Cluster	G4-1;G4-3	Supercontig_12.3	75012	76889	1878	9	C>T:6,G>A:3	Dup	0
Cluster	G4-1;G4-3	Supercontig_12.4	4627642	4628180	539	2	C>T:2	Dup	0
Cluster	G4-1;G4-3	Supercontig_12.6	1608402	1608648	247	2	A>G:1,T>C:1	Non-Dup	2
Cluster	G4-1;G4-3	Supercontig_12.6	3639974	3642603	2630	11	C>T:11	Dup	0
Cluster	G4-1;G4-4	Supercontig_12.2	3639148	3639858	711	14	G>A:14	Dup	0
Cluster	G4-1;G4-4	Supercontig_12.2	3671968	3673498	1531	6	C>T:6	Dup	0
Cluster	G4-1;G4-4	Supercontig_12.2	3675257	3676472	1216	8	C>T:8	Dup	0
Cluster	G4-1;G4-4	Supercontig_12.2	3689360	3691441	2082	7	G>A:7	Dup	0
Cluster	G4-1;G4-4	Supercontig_12.2	4351191	4351619	429	6	G>A:6	Dup	0
Cluster	G4-2;G4-3	Supercontig_12.7	523247	523250	4	2	G>A:2	Dup	0
Cluster	G4-2;G4-4	Supercontig_12.3	64527	65319	793	2	G>A:2	Dup	0
Cluster	G4-2;G4-4	Supercontig_12.3	68009	68439	431	4	C>T:1,G>A:3	Dup	0
Cluster	G4-2;G4-4	Supercontig_12.3	73533	73555	23	3	G>A:3	Dup	0
Cluster	G4-2;G4-4	Supercontig_12.3	75377	77203	1827	29	G>A:29	Dup	0
Cluster	G4-2;G4-4	Supercontig_12.5	4235685	4237973	2289	31	C>T:31	Dup	0
Cluster	G4-2;G4-4	Supercontig_12.5	4241144	4242408	1265	6	C>T:6	Dup	0
Cluster	G4-2;G4-4	Supercontig_12.5	4244267	4245364	1098	3	C>T:3	Dup	0
Cluster	G4-2;G4-4	Supercontig_12.5	4246439	4249091	2653	25	C>T:25	Dup	0
Cluster	G4-3;G4-4	Supercontig_12.1	4335912	4336673	762	3	G>A:3	Dup	0
Cluster	G4-3;G4-4	Supercontig_12.1	4337697	4338195	499	3	G>A:3	Dup	0
Cluster	G4-3;G4-4	Supercontig_12.3	1734118	1734128	11	2	G>A:2	Dup	0
Cluster	G4-3;G4-4	Supercontig_12.7	2798476	2798578	103	7	G>A:7	Dup	0
Cluster	G5-1;G5-2	Supercontig_12.1	4308435	4308438	4	2	C>A:1,T>A:1	Non-Dup	2
Cluster	G5-1;G5-2	Supercontig_12.3	922428	922537	110	2	C>T:2	Dup	0
Cluster	G5-1;G5-2	Supercontig_12.3	958961	959132	172	3	C>T:3	Dup	0
Cluster	G5-1;G5-2	Supercontig_12.5	974942	974950	9	2	C>T:2	Dup	0
Cluster	G5-1;G5-2	Supercontig_12.6	1849557	1849558	2	2	C>T:2	Dup	0
Cluster	G5-1;G5-2	Supercontig_12.6	2421967	2423228	1262	14	G>A:14	Dup	0
Cluster	G5-1;G5-2	Supercontig_12.7	2420375	2420380	6	2	C>T:2	Dup	0
Cluster	G5-1;G5-2	Supercontig_12.7	2797376	2797404	29	4	C>T:4	Dup	0
Cluster	G5-1;G5-3	Supercontig_12.4	5853509	5856200	2692	9	G>A:9	Dup	0
Cluster	G5-1;G5-3	Supercontig_12.4	5858334	5858402	69	3	G>A:3	Near Dup	0
Cluster	G5-1;G5-4	Supercontig_12.4	4769386	4771826	2441	10	C>T:10	Dup	0
Cluster	G5-2;G5-3	Supercontig_12.5	4165700	4165722	23	3	G>A:3	Dup	0
Cluster	G5-2;G5-3	Supercontig_12.5	4239303	4239312	10	2	C>T:2	Dup	0
Cluster	G5-2;G5-3	Supercontig_12.5	4246474	4246589	116	2	C>T:1,G>A:1	Dup	0
Cluster	G5-2;G5-3	Supercontig_12.5	4247794	4248002	209	7	C>T:7	Dup	0
Cluster	G5-2;G5-3	Supercontig_12.6	1608402	1608648	247	2	A>G:1,T>C:1	Non-Dup	2
Cluster	G5-2;G5-4	Supercontig_12.2	3689356	3689589	234	2	G>A:2	Dup	0
Cluster	G5-2;G5-4	Supercontig_12.3	5207281	5207863	583	8	C>T:8	Non-Dup	0
Cluster	G5-3;G5-4	Supercontig_12.1	4185306	4185333	28	3	G>A:3	Dup	0
Cluster	G5-3;G5-4	Supercontig_12.1	4336924	4337075	152	2	C>T:2	Dup	0
Cluster	G5-3;G5-4	Supercontig_12.2	1226831	1228458	1628	11	C>T:1,G>A:9,T>G:1	Dup	1
Cluster	G5-3;G5-4	Supercontig_12.5	4240952	4240981	30	2	G>A:2	Dup	0
Cluster	G5-3;G5-4	Supercontig_12.7	284471	284594	124	4	G>A:4	Dup	0
Cluster	G5-3;G5-4	Supercontig_12.7	285698	288824	3127	14	G>A:14	Dup	0
Cluster	G5-3;G5-4	Supercontig_12.7	513938	514018	81	2	C>T:2	Dup	0
Cluster	G5-3;G5-4	Supercontig_12.7	520566	520597	32	3	G>A:3	Dup	0
Cluster	G5-3;G5-4	Supercontig_12.7	523209	523250	42	5	G>A:5	Dup	0
Cluster	G6-1;G6-2	Supercontig_12.3	781242	781245	4	2	G>A:2	Dup	0
Cluster	G6-1;G6-4	Supercontig_12.6	4147447	4149347	1901	23	C>T:5,G>A:18	Non-Dup	0
Cluster	G6-1;G6-4	Supercontig_12.6	4150450	4151193	744	2	G>A:2	Non-Dup	0
Cluster	G6-3;G6-4	Supercontig_12.3	939214	939516	303	5	C>T:5	Dup	0
Cluster	G6-3;G6-4	Supercontig_12.3	945838	946250	413	6	C>T:6	Dup	0
Cluster	G8-1;G8-2	Supercontig_12.1	9754442	9754662	221	3	C>T:3	Dup	0
Cluster	G8-1;G8-2	Supercontig_12.2	3676458	3677641	1184	7	C>T:7	Dup	0
Cluster	G8-1;G8-4	Supercontig_12.6	1952099	1955786	3688	55	C>T:2,G>A:53	Dup	0
Cluster	G8-1;G8-4	Supercontig_12.6	1986688	1988379	1692	13	C>T:13	Dup	0
Cluster	G8-1;G8-4	Supercontig_12.7	522874	523481	608	4	G>A:4	Dup	0
Cluster	G8-2;G8-3	Supercontig_12.1	3904717	3904753	37	2	G>A:2	Dup	0
Cluster	G8-2;G8-3	Supercontig_12.1	4337125	4337585	461	2	G>A:2	Dup	0
Cluster	G8-2;G8-3	Supercontig_12.3	959713	960564	852	4	C>G:1,G>A:3	Dup	1
Cluster	G8-2;G8-3	Supercontig_12.7	2349802	2349941	140	4	G>A:4	Dup	0
Cluster	G8-2;G8-3	Supercontig_12.7	2420380	2420448	69	2	C>T:2	Dup	0
Cluster	G8-3;G8-4	Supercontig_12.1	21634	23857	2224	16	C>T:16	Dup	0
Cluster	G8-3;G8-4	Supercontig_12.1	29001	29292	292	4	C>T:4	Dup	0
Cluster	G8-3;G8-4	Supercontig_12.3	67734	67926	193	2	G>A:2	Dup	0
Cluster	G8-3;G8-4	Supercontig_12.4	5864843	5864858	16	2	G>A:2	Near Dup	0
Singleton	A10-1;A10-2	Supercontig_12.1	5396007	5396007	1	1	G>A:1	Dup	0
Singleton	A10-1;A10-2	Supercontig_12.1	5399043	5399043	1	1	G>A:1	Dup	0
Singleton	A10-1;A10-2	Supercontig_12.1	5966130	5966130	1	1	G>A:1	Dup	0
Singleton	A10-1;A10-2	Supercontig_12.1	6044364	6044364	1	1	G>T:1	Non-Dup	1
Singleton	A10-1;A10-2	Supercontig_12.2	1208141	1208141	1	1	G>A:1	Dup	0
Singleton	A10-1;A10-2	Supercontig_12.2	2515538	2515538	1	1	C>T:1	Non-Dup	0
Singleton	A10-1;A10-2	Supercontig_12.2	3766108	3766108	1	1	A>G:1	Near Dup	1
Singleton	A10-1;A10-2	Supercontig_12.3	1256907	1256907	1	1	C>T:1	Dup	0
Singleton	A10-1;A10-2	Supercontig_12.3	1475481	1475481	1	1	T>G:1	Non-Dup	1
Singleton	A10-1;A10-2	Supercontig_12.3	2185553	2185553	1	1	C>T:1	Dup	0
Singleton	A10-1;A10-2	Supercontig_12.4	955154	955154	1	1	A>C:1	Dup	1
Singleton	A10-1;A10-2	Supercontig_12.4	2621176	2621176	1	1	G>A:1	Dup	0
Singleton	A10-1;A10-2	Supercontig_12.4	2713475	2713475	1	1	G>A:1	Dup	0
Singleton	A10-1;A10-2	Supercontig_12.4	3807990	3807990	1	1	G>T:1	Non-Dup	1
Singleton	A10-1;A10-2	Supercontig_12.4	4271398	4271398	1	1	C>T:1	Dup	0
Singleton	A10-1;A10-2	Supercontig_12.4	4281548	4281548	1	1	A>G:1	Dup	1
Singleton	A10-1;A10-2	Supercontig_12.6	1191213	1191213	1	1	G>A:1	Dup	0
Singleton	A10-1;A10-2	Supercontig_12.7	816072	816072	1	1	G>A:1	Dup	0
Singleton	A10-1;A10-2	Supercontig_12.7	2404543	2404543	1	1	A>C:1	Dup	1
Singleton	A10-1;A10-2	Supercontig_12.7	2495903	2495903	1	1	T>G:1	Dup	1
Singleton	A10-1;A10-4	Supercontig_12.1	195390	195390	1	1	G>C:1	Non-Dup	1
Singleton	A10-1;A10-4	Supercontig_12.1	270182	270182	1	1	G>A:1	Near Dup	0
Singleton	A10-2;A10-3	Supercontig_12.2	4476977	4476977	1	1	G>A:1	Dup	0
Singleton	A10-2;A10-4	Supercontig_12.5	4034914	4034914	1	1	G>A:1	Dup	0
Singleton	A10-2;A10-4	Supercontig_12.5	5923922	5923922	1	1	C>G:1	Non-Dup	1
Singleton	A10-2;A10-4	Supercontig_12.5	5990894	5990894	1	1	C>G:1	Dup	1
Singleton	A10-2;A10-4	Supercontig_12.5	6274675	6274675	1	1	T>C:1	Non-Dup	1
Singleton	A10-2;A10-4	Supercontig_12.7	3960670	3960670	1	1	T>C:1	Dup	1
Singleton	A10-3;A10-4	Supercontig_12.1	3532239	3532239	1	1	T>G:1	Non-Dup	1
Singleton	A10-3;A10-4	Supercontig_12.1	3606854	3606854	1	1	T>C:1	Dup	1
Singleton	A10-3;A10-4	Supercontig_12.1	3806547	3806547	1	1	A>G:1	Dup	1
Singleton	A10-3;A10-4	Supercontig_12.1	4698599	4698599	1	1	G>C:1	Non-Dup	1
Singleton	A10-3;A10-4	Supercontig_12.1	4925986	4925986	1	1	A>G:1	Non-Dup	1
Singleton	A10-3;A10-4	Supercontig_12.1	5396881	5396881	1	1	C>T:1	Dup	0
Singleton	A10-3;A10-4	Supercontig_12.1	5400148	5400148	1	1	C>T:1	Dup	0
Singleton	A10-3;A10-4	Supercontig_12.1	5973188	5973188	1	1	C>T:1	Dup	0
Singleton	A10-3;A10-4	Supercontig_12.1	5976111	5976111	1	1	C>T:1	Dup	0
Singleton	A10-3;A10-4	Supercontig_12.1	6350515	6350515	1	1	C>G:1	Non-Dup	1
Singleton	A10-3;A10-4	Supercontig_12.1	7020688	7020688	1	1	T>C:1	Non-Dup	1
Singleton	A10-3;A10-4	Supercontig_12.2	3614211	3614211	1	1	G>A:1	Dup	0
Singleton	A10-3;A10-4	Supercontig_12.3	250654	250654	1	1	A>T:1	Non-Dup	1
Singleton	A10-3;A10-4	Supercontig_12.3	820673	820673	1	1	A>C:1	Dup	1
Singleton	A10-3;A10-4	Supercontig_12.3	890046	890046	1	1	G>A:1	Dup	0
Singleton	A10-3;A10-4	Supercontig_12.3	2211490	2211490	1	1	A>G:1	Dup	1
Singleton	A10-3;A10-4	Supercontig_12.3	2704410	2704410	1	1	A>G:1	Non-Dup	1
Singleton	A10-3;A10-4	Supercontig_12.4	1047466	1047466	1	1	C>T:1	Dup	0
Singleton	A10-3;A10-4	Supercontig_12.4	1474124	1474124	1	1	C>T:1	Dup	0
Singleton	A10-3;A10-4	Supercontig_12.4	2618888	2618888	1	1	G>A:1	Dup	0
Singleton	A10-3;A10-4	Supercontig_12.5	1038993	1038993	1	1	A>G:1	Dup	1
Singleton	A10-3;A10-4	Supercontig_12.6	3503266	3503266	1	1	T>G:1	Near Dup	1
Singleton	A10-3;A10-4	Supercontig_12.6	3972103	3972103	1	1	G>A:1	Non-Dup	0
Singleton	A10-3;A10-4	Supercontig_12.6	4192570	4192570	1	1	T>A:1	Dup	1
Singleton	A10-3;A10-4	Supercontig_12.7	4169216	4169216	1	1	C>T:1	Non-Dup	0
Singleton	A1-1;A1-2	Supercontig_12.1	4486394	4486394	1	1	T>A:1	Non-Dup	1
Singleton	A1-1;A1-2	Supercontig_12.2	1374043	1374043	1	1	A>G:1	Non-Dup	1
Singleton	A1-1;A1-2	Supercontig_12.3	441954	441954	1	1	C>T:1	Dup	0
Singleton	A1-1;A1-2	Supercontig_12.3	451855	451855	1	1	C>G:1	Non-Dup	1
Singleton	A1-1;A1-2	Supercontig_12.3	571124	571124	1	1	G>A:1	Non-Dup	0
Singleton	A1-1;A1-2	Supercontig_12.3	850505	850505	1	1	A>T:1	Dup	1
Singleton	A1-1;A1-2	Supercontig_12.3	1481286	1481286	1	1	C>T:1	Non-Dup	0
Singleton	A1-1;A1-2	Supercontig_12.4	1449757	1449757	1	1	G>C:1	Dup	1
Singleton	A1-1;A1-2	Supercontig_12.4	2036625	2036625	1	1	A>C:1	Dup	1
Singleton	A1-1;A1-2	Supercontig_12.4	2236903	2236903	1	1	A>G:1	Non-Dup	1
Singleton	A1-1;A1-2	Supercontig_12.4	4240342	4240342	1	1	C>T:1	Dup	0
Singleton	A1-1;A1-2	Supercontig_12.5	1156029	1156029	1	1	T>A:1	Dup	1
Singleton	A1-1;A1-2	Supercontig_12.6	1816812	1816812	1	1	G>A:1	Dup	0
Singleton	A1-1;A1-2	Supercontig_12.6	1819289	1819289	1	1	G>A:1	Dup	0
Singleton	A1-1;A1-2	Supercontig_12.7	2799704	2799704	1	1	C>T:1	Dup	0
Singleton	A1-1;A1-3	Supercontig_12.3	5272735	5272735	1	1	G>C:1	Dup	1
Singleton	A1-1;A1-4	Supercontig_12.1	9172765	9172765	1	1	G>A:1	Dup	0
Singleton	A1-1;A1-4	Supercontig_12.2	4351469	4351469	1	1	T>C:1	Dup	1
Singleton	A1-1;A1-4	Supercontig_12.4	5743949	5743949	1	1	C>G:1	Non-Dup	1
Singleton	A1-1;A1-4	Supercontig_12.6	84736	84736	1	1	G>A:1	Non-Dup	0
Singleton	A1-1;A1-4	Supercontig_12.6	517016	517016	1	1	C>A:1	Non-Dup	1
Singleton	A1-2;A1-3	Supercontig_12.1	9058067	9058067	1	1	T>C:1	Non-Dup	1
Singleton	A1-2;A1-3	Supercontig_12.4	4981416	4981416	1	1	G>T:1	Non-Dup	1
Singleton	A1-2;A1-3	Supercontig_12.5	3718832	3718832	1	1	C>G:1	Non-Dup	1
Singleton	A1-2;A1-3	Supercontig_12.5	4191858	4191858	1	1	G>C:1	Near Dup	1
Singleton	A1-2;A1-3	Supercontig_12.5	5913111	5913111	1	1	C>G:1	Dup	1
Singleton	A1-2;A1-3	Supercontig_12.5	6070036	6070036	1	1	T>G:1	Dup	1
Singleton	A1-2;A1-3	Supercontig_12.7	3404446	3404446	1	1	A>G:1	Non-Dup	1
Singleton	A1-2;A1-3	Supercontig_12.7	4004090	4004090	1	1	G>C:1	Non-Dup	1
Singleton	A1-2;A1-4	Supercontig_12.1	1246769	1246769	1	1	G>C:1	Non-Dup	1
Singleton	A1-2;A1-4	Supercontig_12.3	4811500	4811500	1	1	C>T:1	Non-Dup	0
Singleton	A1-3;A1-4	Supercontig_12.1	1935619	1935619	1	1	A>G:1	Non-Dup	1
Singleton	A1-3;A1-4	Supercontig_12.1	3598405	3598405	1	1	T>A:1	Dup	1
Singleton	A1-3;A1-4	Supercontig_12.1	3827113	3827113	1	1	G>C:1	Dup	1
Singleton	A1-3;A1-4	Supercontig_12.1	4024653	4024653	1	1	A>T:1	Dup	1
Singleton	A1-3;A1-4	Supercontig_12.1	6390601	6390601	1	1	G>T:1	Dup	1
Singleton	A1-3;A1-4	Supercontig_12.1	6446066	6446066	1	1	C>A:1	Dup	1
Singleton	A1-3;A1-4	Supercontig_12.2	2154909	2154909	1	1	A>C:1	Dup	1
Singleton	A1-3;A1-4	Supercontig_12.3	1387644	1387644	1	1	T>A:1	Dup	1
Singleton	A1-3;A1-4	Supercontig_12.4	3203949	3203949	1	1	T>C:1	Dup	1
Singleton	A1-3;A1-4	Supercontig_12.7	1060222	1060222	1	1	A>C:1	Dup	1
Singleton	A2-1;A2-2	Supercontig_12.2	4351469	4351469	1	1	T>C:1	Dup	1
Singleton	A2-1;A2-2	Supercontig_12.5	4674495	4674495	1	1	C>G:1	Non-Dup	1
Singleton	A2-1;A2-3	Supercontig_12.1	1246769	1246769	1	1	G>C:1	Non-Dup	1
Singleton	A2-1;A2-3	Supercontig_12.1	1935619	1935619	1	1	A>G:1	Non-Dup	1
Singleton	A2-1;A2-3	Supercontig_12.4	5743949	5743949	1	1	C>G:1	Non-Dup	1
Singleton	A2-1;A2-3	Supercontig_12.5	5913111	5913111	1	1	C>G:1	Dup	1
Singleton	A2-1;A2-4	Supercontig_12.1	3598405	3598405	1	1	T>A:1	Dup	1
Singleton	A2-1;A2-4	Supercontig_12.1	3827113	3827113	1	1	G>C:1	Dup	1
Singleton	A2-1;A2-4	Supercontig_12.1	3977081	3977081	1	1	G>A:1	Dup	0
Singleton	A2-1;A2-4	Supercontig_12.1	4024653	4024653	1	1	A>T:1	Dup	1
Singleton	A2-1;A2-4	Supercontig_12.1	6390601	6390601	1	1	G>T:1	Dup	1
Singleton	A2-1;A2-4	Supercontig_12.1	6446066	6446066	1	1	C>A:1	Dup	1
Singleton	A2-1;A2-4	Supercontig_12.2	1374043	1374043	1	1	A>G:1	Non-Dup	1
Singleton	A2-1;A2-4	Supercontig_12.3	67184	67184	1	1	C>T:1	Dup	0
Singleton	A2-1;A2-4	Supercontig_12.3	441954	441954	1	1	C>T:1	Dup	0
Singleton	A2-1;A2-4	Supercontig_12.3	451855	451855	1	1	C>G:1	Non-Dup	1
Singleton	A2-1;A2-4	Supercontig_12.3	571124	571124	1	1	G>A:1	Non-Dup	0
Singleton	A2-1;A2-4	Supercontig_12.3	850505	850505	1	1	A>T:1	Dup	1
Singleton	A2-1;A2-4	Supercontig_12.3	1481286	1481286	1	1	C>T:1	Non-Dup	0
Singleton	A2-1;A2-4	Supercontig_12.3	5272735	5272735	1	1	G>C:1	Dup	1
Singleton	A2-1;A2-4	Supercontig_12.4	1449757	1449757	1	1	G>C:1	Dup	1
Singleton	A2-1;A2-4	Supercontig_12.4	2036625	2036625	1	1	A>C:1	Dup	1
Singleton	A2-1;A2-4	Supercontig_12.4	2236903	2236903	1	1	A>G:1	Non-Dup	1
Singleton	A2-1;A2-4	Supercontig_12.4	4056651	4056651	1	1	C>T:1	Dup	0
Singleton	A2-1;A2-4	Supercontig_12.5	6070036	6070036	1	1	T>G:1	Dup	1
Singleton	A2-1;A2-4	Supercontig_12.6	1847001	1847001	1	1	C>T:1	Near Dup	0
Singleton	A2-2;A2-3	Supercontig_12.1	4486394	4486394	1	1	T>A:1	Non-Dup	1
Singleton	A2-2;A2-3	Supercontig_12.2	2154909	2154909	1	1	A>C:1	Dup	1
Singleton	A2-2;A2-3	Supercontig_12.3	1387644	1387644	1	1	T>A:1	Dup	1
Singleton	A2-2;A2-3	Supercontig_12.3	4811500	4811500	1	1	C>T:1	Non-Dup	0
Singleton	A2-2;A2-3	Supercontig_12.4	3203949	3203949	1	1	T>C:1	Dup	1
Singleton	A2-2;A2-3	Supercontig_12.4	4981416	4981416	1	1	G>T:1	Non-Dup	1
Singleton	A2-2;A2-3	Supercontig_12.5	1156029	1156029	1	1	T>A:1	Dup	1
Singleton	A2-2;A2-3	Supercontig_12.6	517016	517016	1	1	C>A:1	Non-Dup	1
Singleton	A2-2;A2-3	Supercontig_12.7	1060222	1060222	1	1	A>C:1	Dup	1
Singleton	A2-2;A2-3	Supercontig_12.7	3404446	3404446	1	1	A>G:1	Non-Dup	1
Singleton	A2-2;A2-4	Supercontig_12.5	5705818	5705818	1	1	G>A:1	Dup	0
Singleton	A2-3;A2-4	Supercontig_12.1	9058067	9058067	1	1	T>C:1	Non-Dup	1
Singleton	A2-3;A2-4	Supercontig_12.5	3718832	3718832	1	1	C>G:1	Non-Dup	1
Singleton	A2-3;A2-4	Supercontig_12.5	4191858	4191858	1	1	G>C:1	Near Dup	1
Singleton	A2-3;A2-4	Supercontig_12.6	84736	84736	1	1	G>A:1	Non-Dup	0
Singleton	A2-3;A2-4	Supercontig_12.7	4004090	4004090	1	1	G>C:1	Non-Dup	1
Singleton	A3-1;A3-2	Supercontig_12.4	1886598	1886598	1	1	A>G:1	Dup	1
Singleton	A3-1;A3-2	Supercontig_12.4	3764531	3764531	1	1	A>G:1	Dup	1
Singleton	A3-1;A3-2	Supercontig_12.4	5193648	5193648	1	1	G>T:1	Non-Dup	1
Singleton	A3-1;A3-2	Supercontig_12.4	5219461	5219461	1	1	A>C:1	Dup	1
Singleton	A3-1;A3-2	Supercontig_12.4	5221821	5221821	1	1	A>G:1	Dup	1
Singleton	A3-1;A3-3	Supercontig_12.1	1260738	1260738	1	1	T>A:1	Non-Dup	1
Singleton	A3-1;A3-3	Supercontig_12.7	3240252	3240252	1	1	A>G:1	Non-Dup	1
Singleton	A3-1;A3-4	Supercontig_12.1	2978306	2978306	1	1	T>C:1	Non-Dup	1
Singleton	A3-1;A3-4	Supercontig_12.1	4331490	4331490	1	1	A>G:1	Dup	1
Singleton	A3-1;A3-4	Supercontig_12.3	806885	806885	1	1	A>C:1	Dup	1
Singleton	A3-1;A3-4	Supercontig_12.3	948287	948287	1	1	G>A:1	Dup	0
Singleton	A3-1;A3-4	Supercontig_12.5	963373	963373	1	1	A>C:1	Dup	1
Singleton	A3-1;A3-4	Supercontig_12.5	974871	974871	1	1	C>G:1	Dup	1
Singleton	A3-1;A3-4	Supercontig_12.5	1138532	1138532	1	1	A>C:1	Dup	1
Singleton	A3-1;A3-4	Supercontig_12.5	3909103	3909103	1	1	G>A:1	Dup	0
Singleton	A3-1;A3-4	Supercontig_12.5	4049335	4049335	1	1	G>A:1	Dup	0
Singleton	A3-1;A3-4	Supercontig_12.5	6173954	6173954	1	1	G>A:1	Non-Dup	0
Singleton	A3-1;A3-4	Supercontig_12.6	2867291	2867291	1	1	C>T:1	Dup	0
Singleton	A3-1;A3-4	Supercontig_12.7	1046517	1046517	1	1	A>G:1	Dup	1
Singleton	A3-1;A3-4	Supercontig_12.7	2192468	2192468	1	1	T>G:1	Dup	1
Singleton	A3-1;A3-4	Supercontig_12.7	2229823	2229823	1	1	A>T:1	Dup	1
Singleton	A3-1;A3-4	Supercontig_12.7	2285365	2285365	1	1	T>C:1	Dup	1
Singleton	A3-2;A3-3	Supercontig_12.1	2085479	2085479	1	1	A>T:1	Non-Dup	1
Singleton	A3-2;A3-3	Supercontig_12.3	5082295	5082295	1	1	A>C:1	Dup	1
Singleton	A3-2;A3-3	Supercontig_12.5	3877480	3877480	1	1	C>T:1	Non-Dup	0
Singleton	A3-2;A3-3	Supercontig_12.6	3501397	3501397	1	1	A>T:1	Near Dup	1
Singleton	A3-2;A3-3	Supercontig_12.7	811537	811537	1	1	C>T:1	Dup	0
Singleton	A3-2;A3-3	Supercontig_12.7	2178450	2178450	1	1	C>G:1	Dup	1
Singleton	A3-3;A3-4	Supercontig_12.3	3529920	3529920	1	1	C>T:1	Non-Dup	0
Singleton	A3-3;A3-4	Supercontig_12.6	1756925	1756925	1	1	T>C:1	Dup	1
Singleton	A3-3;A3-4	Supercontig_12.6	2785707	2785707	1	1	T>C:1	Dup	1
Singleton	A4-1;A4-2	Supercontig_12.3	5096082	5096082	1	1	C>T:1	Non-Dup	0
Singleton	A4-1;A4-2	Supercontig_12.5	4827732	4827732	1	1	T>C:1	Non-Dup	1
Singleton	A4-1;A4-2	Supercontig_12.5	5068518	5068518	1	1	T>C:1	Non-Dup	1
Singleton	A4-1;A4-3	Supercontig_12.1	212833	212833	1	1	G>T:1	Non-Dup	1
Singleton	A4-1;A4-3	Supercontig_12.1	762584	762584	1	1	T>C:1	Non-Dup	1
Singleton	A4-1;A4-3	Supercontig_12.1	2285436	2285436	1	1	T>C:1	Dup	1
Singleton	A4-1;A4-3	Supercontig_12.1	2597112	2597112	1	1	G>A:1	Non-Dup	0
Singleton	A4-1;A4-3	Supercontig_12.1	2895092	2895092	1	1	C>T:1	Non-Dup	0
Singleton	A4-1;A4-3	Supercontig_12.1	3349976	3349976	1	1	A>G:1	Non-Dup	1
Singleton	A4-1;A4-3	Supercontig_12.1	3869848	3869848	1	1	C>G:1	Dup	1
Singleton	A4-1;A4-3	Supercontig_12.1	3953949	3953949	1	1	A>T:1	Near Dup	1
Singleton	A4-1;A4-3	Supercontig_12.1	4150265	4150265	1	1	T>C:1	Non-Dup	1
Singleton	A4-1;A4-3	Supercontig_12.1	4606007	4606007	1	1	T>G:1	Non-Dup	1
Singleton	A4-1;A4-3	Supercontig_12.2	1165269	1165269	1	1	A>G:1	Dup	1
Singleton	A4-1;A4-3	Supercontig_12.2	1248282	1248282	1	1	C>T:1	Dup	0
Singleton	A4-1;A4-3	Supercontig_12.2	1442394	1442394	1	1	G>C:1	Dup	1
Singleton	A4-1;A4-3	Supercontig_12.2	2575898	2575898	1	1	A>G:1	Non-Dup	1
Singleton	A4-1;A4-3	Supercontig_12.3	535	535	1	1	A>G:1	Dup	1
Singleton	A4-1;A4-3	Supercontig_12.5	194172	194172	1	1	A>C:1	Dup	1
Singleton	A4-1;A4-3	Supercontig_12.5	796030	796030	1	1	C>G:1	Dup	1
Singleton	A4-1;A4-3	Supercontig_12.5	2767320	2767320	1	1	C>G:1	Non-Dup	1
Singleton	A4-1;A4-3	Supercontig_12.6	1322420	1322420	1	1	C>T:1	Non-Dup	0
Singleton	A4-1;A4-3	Supercontig_12.6	2821664	2821664	1	1	T>G:1	Dup	1
Singleton	A4-1;A4-3	Supercontig_12.6	2963032	2963032	1	1	T>G:1	Dup	1
Singleton	A4-1;A4-3	Supercontig_12.7	2148171	2148171	1	1	G>A:1	Dup	0
Singleton	A4-1;A4-3	Supercontig_12.7	2363746	2363746	1	1	G>C:1	Non-Dup	1
Singleton	A4-1;A4-3	Supercontig_12.7	3334998	3334998	1	1	A>G:1	Non-Dup	1
Singleton	A4-1;A4-4	Supercontig_12.3	3685244	3685244	1	1	T>G:1	Non-Dup	1
Singleton	A4-1;A4-4	Supercontig_12.4	1429772	1429772	1	1	G>A:1	Near Dup	0
Singleton	A4-1;A4-4	Supercontig_12.4	1857755	1857755	1	1	A>T:1	Non-Dup	1
Singleton	A4-1;A4-4	Supercontig_12.4	4634593	4634593	1	1	C>T:1	Dup	0
Singleton	A4-1;A4-4	Supercontig_12.4	5614573	5614573	1	1	C>T:1	Non-Dup	0
Singleton	A4-1;A4-4	Supercontig_12.7	281042	281042	1	1	A>C:1	Dup	1
Singleton	A4-2;A4-3	Supercontig_12.4	270904	270904	1	1	A>G:1	Near Dup	1
Singleton	A4-2;A4-3	Supercontig_12.4	2022031	2022031	1	1	T>G:1	Dup	1
Singleton	A4-2;A4-3	Supercontig_12.4	2032558	2032558	1	1	A>C:1	Dup	1
Singleton	A4-2;A4-3	Supercontig_12.4	2966947	2966947	1	1	T>A:1	Non-Dup	1
Singleton	A4-2;A4-3	Supercontig_12.4	3246233	3246233	1	1	C>G:1	Non-Dup	1
Singleton	A4-2;A4-3	Supercontig_12.4	5312961	5312961	1	1	T>A:1	Dup	1
Singleton	A4-2;A4-4	Supercontig_12.1	284833	284833	1	1	A>T:1	Dup	1
Singleton	A4-2;A4-4	Supercontig_12.1	3718825	3718825	1	1	A>T:1	Dup	1
Singleton	A4-2;A4-4	Supercontig_12.2	1323509	1323509	1	1	C>T:1	Dup	0
Singleton	A4-2;A4-4	Supercontig_12.3	278939	278939	1	1	T>C:1	Near Dup	1
Singleton	A4-2;A4-4	Supercontig_12.3	1044272	1044272	1	1	A>C:1	Dup	1
Singleton	A4-2;A4-4	Supercontig_12.7	2328377	2328377	1	1	T>A:1	Dup	1
Singleton	A4-3;A4-4	Supercontig_12.2	4119942	4119942	1	1	G>C:1	Dup	1
Singleton	A4-3;A4-4	Supercontig_12.5	3914033	3914033	1	1	T>C:1	Dup	1
Singleton	A4-3;A4-4	Supercontig_12.5	4053151	4053151	1	1	G>C:1	Near Dup	1
Singleton	A5-1;A5-2	Supercontig_12.1	9493780	9493780	1	1	G>A:1	Dup	0
Singleton	A5-1;A5-2	Supercontig_12.3	1671023	1671023	1	1	G>T:1	Non-Dup	1
Singleton	A5-1;A5-2	Supercontig_12.3	4917633	4917633	1	1	T>A:1	Non-Dup	1
Singleton	A5-1;A5-3	Supercontig_12.1	2378164	2378164	1	1	G>T:1	Non-Dup	1
Singleton	A5-1;A5-3	Supercontig_12.1	3762275	3762275	1	1	T>G:1	Dup	1
Singleton	A5-1;A5-3	Supercontig_12.1	6170183	6170183	1	1	G>A:1	Non-Dup	0
Singleton	A5-1;A5-3	Supercontig_12.1	8163272	8163272	1	1	T>C:1	Non-Dup	1
Singleton	A5-1;A5-3	Supercontig_12.3	3740913	3740913	1	1	T>C:1	Non-Dup	1
Singleton	A5-1;A5-3	Supercontig_12.5	999173	999173	1	1	T>A:1	Dup	1
Singleton	A5-1;A5-3	Supercontig_12.5	1008603	1008603	1	1	C>G:1	Dup	1
Singleton	A5-1;A5-3	Supercontig_12.5	1186226	1186226	1	1	A>C:1	Dup	1
Singleton	A5-1;A5-3	Supercontig_12.6	2990347	2990347	1	1	C>G:1	Dup	1
Singleton	A5-1;A5-4	Supercontig_12.4	1444944	1444944	1	1	T>G:1	Dup	1
Singleton	A5-1;A5-4	Supercontig_12.6	460537	460537	1	1	G>C:1	Non-Dup	1
Singleton	A5-2;A5-3	Supercontig_12.4	1300656	1300656	1	1	T>C:1	Non-Dup	1
Singleton	A5-2;A5-3	Supercontig_12.4	3342055	3342055	1	1	G>A:1	Non-Dup	0
Singleton	A5-2;A5-4	Supercontig_12.1	5539127	5539127	1	1	G>A:1	Dup	0
Singleton	A5-2;A5-4	Supercontig_12.1	7006622	7006622	1	1	A>G:1	Near Dup	1
Singleton	A5-2;A5-4	Supercontig_12.2	1295916	1295916	1	1	A>C:1	Dup	1
Singleton	A5-2;A5-4	Supercontig_12.2	1326319	1326319	1	1	A>G:1	Dup	1
Singleton	A5-2;A5-4	Supercontig_12.2	1910705	1910705	1	1	C>G:1	Non-Dup	1
Singleton	A5-2;A5-4	Supercontig_12.2	2265978	2265978	1	1	G>A:1	Non-Dup	0
Singleton	A5-2;A5-4	Supercontig_12.3	559303	559303	1	1	C>G:1	Non-Dup	1
Singleton	A5-2;A5-4	Supercontig_12.3	890565	890565	1	1	A>C:1	Dup	1
Singleton	A5-2;A5-4	Supercontig_12.5	948650	948650	1	1	A>G:1	Dup	1
Singleton	A5-2;A5-4	Supercontig_12.5	1035296	1035296	1	1	G>A:1	Dup	0
Singleton	A5-2;A5-4	Supercontig_12.7	4247028	4247028	1	1	G>C:1	Near Dup	1
Singleton	A5-3;A5-4	Supercontig_12.2	3356560	3356560	1	1	C>T:1	Non-Dup	0
Singleton	A5-3;A5-4	Supercontig_12.2	4288595	4288595	1	1	C>G:1	Non-Dup	1
Singleton	A5-3;A5-4	Supercontig_12.3	2261988	2261988	1	1	C>A:1	Non-Dup	1
Singleton	A5-3;A5-4	Supercontig_12.3	2824009	2824009	1	1	C>T:1	Dup	0
Singleton	A5-3;A5-4	Supercontig_12.3	2885128	2885128	1	1	C>A:1	Near Dup	1
Singleton	A5-3;A5-4	Supercontig_12.3	4561479	4561479	1	1	T>C:1	Near Dup	1
Singleton	A5-3;A5-4	Supercontig_12.7	1225113	1225113	1	1	G>A:1	Non-Dup	0
Singleton	A6-1;A6-2	Supercontig_12.3	5119314	5119314	1	1	A>T:1	Non-Dup	1
Singleton	A6-1;A6-2	Supercontig_12.5	6184842	6184842	1	1	A>G:1	Dup	1
Singleton	A6-1;A6-2	Supercontig_12.5	6417205	6417205	1	1	C>T:1	Non-Dup	0
Singleton	A6-1;A6-3	Supercontig_12.1	6255296	6255296	1	1	C>T:1	Dup	0
Singleton	A6-1;A6-3	Supercontig_12.1	6325710	6325710	1	1	T>G:1	Non-Dup	1
Singleton	A6-1;A6-3	Supercontig_12.1	8021052	8021052	1	1	G>A:1	Non-Dup	0
Singleton	A6-1;A6-3	Supercontig_12.3	3826460	3826460	1	1	C>A:1	Non-Dup	1
Singleton	A6-1;A6-3	Supercontig_12.3	4505853	4505853	1	1	C>G:1	Non-Dup	1
Singleton	A6-1;A6-3	Supercontig_12.4	3809374	3809374	1	1	T>C:1	Non-Dup	1
Singleton	A6-1;A6-3	Supercontig_12.5	654796	654796	1	1	A>C:1	Non-Dup	1
Singleton	A6-1;A6-3	Supercontig_12.5	6015011	6015011	1	1	T>G:1	Dup	1
Singleton	A6-1;A6-3	Supercontig_12.7	922919	922919	1	1	A>G:1	Non-Dup	1
Singleton	A6-1;A6-3	Supercontig_12.7	1336036	1336036	1	1	T>C:1	Dup	1
Singleton	A6-1;A6-3	Supercontig_12.7	2181452	2181452	1	1	A>C:1	Dup	1
Singleton	A6-1;A6-4	Supercontig_12.5	2601887	2601887	1	1	A>C:1	Dup	1
Singleton	A6-1;A6-4	Supercontig_12.6	3754468	3754468	1	1	G>A:1	Non-Dup	0
Singleton	A6-2;A6-4	Supercontig_12.1	3707219	3707219	1	1	G>C:1	Dup	1
Singleton	A6-2;A6-4	Supercontig_12.3	907460	907460	1	1	C>G:1	Dup	1
Singleton	A6-2;A6-4	Supercontig_12.4	2352256	2352256	1	1	G>C:1	Dup	1
Singleton	A6-2;A6-4	Supercontig_12.5	692586	692586	1	1	G>C:1	Non-Dup	1
Singleton	A6-2;A6-4	Supercontig_12.7	2210947	2210947	1	1	G>A:1	Dup	0
Singleton	A6-2;A6-4	Supercontig_12.7	2683795	2683795	1	1	T>A:1	Non-Dup	1
Singleton	A6-2;A6-4	Supercontig_12.7	3404446	3404446	1	1	A>G:1	Non-Dup	1
Singleton	A7-1;A7-2	Supercontig_12.1	3822560	3822560	1	1	T>G:1	Dup	1
Singleton	A7-1;A7-2	Supercontig_12.1	4186690	4186690	1	1	G>A:1	Dup	0
Singleton	A7-1;A7-2	Supercontig_12.1	5487490	5487490	1	1	G>A:1	Dup	0
Singleton	A7-1;A7-2	Supercontig_12.1	5770508	5770508	1	1	G>A:1	Dup	0
Singleton	A7-1;A7-2	Supercontig_12.1	9311249	9311249	1	1	A>G:1	Dup	1
Singleton	A7-1;A7-2	Supercontig_12.3	1054930	1054930	1	1	C>T:1	Dup	0
Singleton	A7-1;A7-2	Supercontig_12.4	358962	358962	1	1	G>T:1	Non-Dup	1
Singleton	A7-1;A7-2	Supercontig_12.4	386866	386866	1	1	G>A:1	Near Dup	0
Singleton	A7-1;A7-2	Supercontig_12.4	620905	620905	1	1	G>C:1	Non-Dup	1
Singleton	A7-1;A7-2	Supercontig_12.4	996038	996038	1	1	A>C:1	Non-Dup	1
Singleton	A7-1;A7-2	Supercontig_12.4	1436162	1436162	1	1	T>A:1	Non-Dup	1
Singleton	A7-1;A7-2	Supercontig_12.4	1469528	1469528	1	1	C>T:1	Dup	0
Singleton	A7-1;A7-2	Supercontig_12.4	2048002	2048002	1	1	G>A:1	Dup	0
Singleton	A7-1;A7-2	Supercontig_12.4	2049751	2049751	1	1	C>T:1	Dup	0
Singleton	A7-1;A7-2	Supercontig_12.4	2720003	2720003	1	1	G>A:1	Dup	0
Singleton	A7-1;A7-2	Supercontig_12.4	4769423	4769423	1	1	G>A:1	Dup	0
Singleton	A7-1;A7-2	Supercontig_12.5	2281237	2281237	1	1	G>A:1	Dup	0
Singleton	A7-1;A7-2	Supercontig_12.6	2919595	2919595	1	1	C>T:1	Dup	0
Singleton	A7-1;A7-2	Supercontig_12.6	2996213	2996213	1	1	C>T:1	Dup	0
Singleton	A7-1;A7-2	Supercontig_12.6	4022636	4022636	1	1	G>A:1	Dup	0
Singleton	A7-1;A7-2	Supercontig_12.6	4176855	4176855	1	1	C>T:1	Dup	0
Singleton	A7-1;A7-2	Supercontig_12.7	2418747	2418747	1	1	T>G:1	Dup	1
Singleton	A7-1;A7-2	Supercontig_12.7	2421544	2421544	1	1	C>T:1	Dup	0
Singleton	A7-1;A7-2	Supercontig_12.7	2425824	2425824	1	1	G>C:1	Dup	1
Singleton	A7-1;A7-2	Supercontig_12.7	3366011	3366011	1	1	A>G:1	Non-Dup	1
Singleton	A7-1;A7-2	Supercontig_12.7	4240620	4240620	1	1	T>C:1	Dup	1
Singleton	A7-1;A7-4	Supercontig_12.2	3643908	3643908	1	1	T>C:1	Dup	1
Singleton	A7-1;A7-4	Supercontig_12.5	2707921	2707921	1	1	T>G:1	Near Dup	1
Singleton	A7-1;A7-4	Supercontig_12.5	4226160	4226160	1	1	C>G:1	Non-Dup	1
Singleton	A7-1;A7-4	Supercontig_12.5	5312854	5312854	1	1	G>C:1	Non-Dup	1
Singleton	A7-1;A7-4	Supercontig_12.7	644	644	1	1	G>A:1	Dup	0
Singleton	A7-2;A7-3	Supercontig_12.2	3666287	3666287	1	1	C>T:1	Dup	0
Singleton	A7-2;A7-3	Supercontig_12.5	4461115	4461115	1	1	C>G:1	Dup	1
Singleton	A7-2;A7-3	Supercontig_12.5	5826936	5826936	1	1	A>T:1	Non-Dup	1
Singleton	A7-2;A7-4	Supercontig_12.1	6259327	6259327	1	1	G>A:1	Dup	0
Singleton	A7-2;A7-4	Supercontig_12.1	6692242	6692242	1	1	G>T:1	Non-Dup	1
Singleton	A7-2;A7-4	Supercontig_12.1	7643964	7643964	1	1	A>G:1	Non-Dup	1
Singleton	A7-2;A7-4	Supercontig_12.1	7896074	7896074	1	1	G>A:1	Non-Dup	0
Singleton	A7-2;A7-4	Supercontig_12.1	8082713	8082713	1	1	G>T:1	Non-Dup	1
Singleton	A7-2;A7-4	Supercontig_12.1	8240467	8240467	1	1	G>A:1	Dup	0
Singleton	A7-2;A7-4	Supercontig_12.4	5974017	5974017	1	1	C>A:1	Dup	1
Singleton	A7-2;A7-4	Supercontig_12.6	508117	508117	1	1	C>T:1	Non-Dup	0
Singleton	A7-2;A7-4	Supercontig_12.6	1087872	1087872	1	1	C>T:1	Dup	0
Singleton	A7-3;A7-4	Supercontig_12.1	3868834	3868834	1	1	T>G:1	Dup	1
Singleton	A7-3;A7-4	Supercontig_12.1	3957935	3957935	1	1	A>G:1	Dup	1
Singleton	A7-3;A7-4	Supercontig_12.1	4186670	4186670	1	1	G>A:1	Dup	0
Singleton	A7-3;A7-4	Supercontig_12.1	5976457	5976457	1	1	G>A:1	Dup	0
Singleton	A7-3;A7-4	Supercontig_12.1	9797493	9797493	1	1	A>C:1	Dup	1
Singleton	A7-3;A7-4	Supercontig_12.2	2983475	2983475	1	1	G>C:1	Non-Dup	1
Singleton	A7-3;A7-4	Supercontig_12.3	737580	737580	1	1	C>G:1	Dup	1
Singleton	A7-3;A7-4	Supercontig_12.3	787932	787932	1	1	T>C:1	Dup	1
Singleton	A7-3;A7-4	Supercontig_12.3	917532	917532	1	1	C>T:1	Dup	0
Singleton	A7-3;A7-4	Supercontig_12.3	4516808	4516808	1	1	T>C:1	Near Dup	1
Singleton	A7-3;A7-4	Supercontig_12.3	4623981	4623981	1	1	C>A:1	Non-Dup	1
Singleton	A7-3;A7-4	Supercontig_12.3	4861927	4861927	1	1	C>T:1	Non-Dup	0
Singleton	A7-3;A7-4	Supercontig_12.4	910980	910980	1	1	T>C:1	Dup	1
Singleton	A7-3;A7-4	Supercontig_12.4	2042602	2042602	1	1	C>T:1	Dup	0
Singleton	A7-3;A7-4	Supercontig_12.4	2313443	2313443	1	1	T>C:1	Non-Dup	1
Singleton	A7-3;A7-4	Supercontig_12.4	3743778	3743778	1	1	C>T:1	Dup	0
Singleton	A7-3;A7-4	Supercontig_12.4	3748827	3748827	1	1	C>T:1	Dup	0
Singleton	A7-3;A7-4	Supercontig_12.4	3750047	3750047	1	1	C>T:1	Dup	0
Singleton	A7-3;A7-4	Supercontig_12.5	256888	256888	1	1	C>T:1	Near Dup	0
Singleton	A7-3;A7-4	Supercontig_12.5	263993	263993	1	1	G>A:1	Dup	0
Singleton	A7-3;A7-4	Supercontig_12.5	581720	581720	1	1	C>A:1	Dup	1
Singleton	A7-3;A7-4	Supercontig_12.6	3046955	3046955	1	1	T>G:1	Dup	1
Singleton	A7-3;A7-4	Supercontig_12.6	3973089	3973089	1	1	C>A:1	Non-Dup	1
Singleton	A7-3;A7-4	Supercontig_12.7	1179937	1179937	1	1	C>G:1	Non-Dup	1
Singleton	A7-3;A7-4	Supercontig_12.7	2436743	2436743	1	1	C>T:1	Dup	0
Singleton	A8-1;A8-2	Supercontig_12.5	5923922	5923922	1	1	C>G:1	Non-Dup	1
Singleton	A8-1;A8-2	Supercontig_12.5	6274675	6274675	1	1	T>C:1	Non-Dup	1
Singleton	A8-1;A8-2	Supercontig_12.6	373004	373004	1	1	C>T:1	Dup	0
Singleton	A8-1;A8-3	Supercontig_12.2	3306746	3306746	1	1	G>A:1	Dup	0
Singleton	A8-1;A8-3	Supercontig_12.2	3308448	3308448	1	1	G>A:1	Dup	0
Singleton	A8-1;A8-3	Supercontig_12.2	3766108	3766108	1	1	A>G:1	Near Dup	1
Singleton	A8-1;A8-3	Supercontig_12.3	4265062	4265062	1	1	G>A:1	Dup	0
Singleton	A8-1;A8-3	Supercontig_12.6	3972103	3972103	1	1	G>A:1	Non-Dup	0
Singleton	A8-1;A8-3	Supercontig_12.6	4192570	4192570	1	1	T>A:1	Dup	1
Singleton	A8-1;A8-4	Supercontig_12.1	5338963	5338963	1	1	G>A:1	Dup	0
Singleton	A8-1;A8-4	Supercontig_12.1	6044364	6044364	1	1	G>T:1	Non-Dup	1
Singleton	A8-1;A8-4	Supercontig_12.2	2138990	2138990	1	1	C>T:1	Dup	0
Singleton	A8-1;A8-4	Supercontig_12.2	2146656	2146656	1	1	C>T:1	Dup	0
Singleton	A8-1;A8-4	Supercontig_12.2	2515538	2515538	1	1	C>T:1	Non-Dup	0
Singleton	A8-1;A8-4	Supercontig_12.3	250654	250654	1	1	A>T:1	Non-Dup	1
Singleton	A8-1;A8-4	Supercontig_12.3	820673	820673	1	1	A>C:1	Dup	1
Singleton	A8-1;A8-4	Supercontig_12.3	921779	921779	1	1	G>A:1	Dup	0
Singleton	A8-1;A8-4	Supercontig_12.3	948669	948669	1	1	C>T:1	Dup	0
Singleton	A8-1;A8-4	Supercontig_12.3	2211490	2211490	1	1	A>G:1	Dup	1
Singleton	A8-1;A8-4	Supercontig_12.3	2704410	2704410	1	1	A>G:1	Non-Dup	1
Singleton	A8-1;A8-4	Supercontig_12.4	955154	955154	1	1	A>C:1	Dup	1
Singleton	A8-1;A8-4	Supercontig_12.4	2356568	2356568	1	1	C>T:1	Dup	0
Singleton	A8-1;A8-4	Supercontig_12.4	2722712	2722712	1	1	C>T:1	Dup	0
Singleton	A8-1;A8-4	Supercontig_12.4	2723766	2723766	1	1	C>T:1	Dup	0
Singleton	A8-1;A8-4	Supercontig_12.4	2725067	2725067	1	1	C>T:1	Dup	0
Singleton	A8-1;A8-4	Supercontig_12.4	3807990	3807990	1	1	G>T:1	Non-Dup	1
Singleton	A8-1;A8-4	Supercontig_12.4	4281548	4281548	1	1	A>G:1	Dup	1
Singleton	A8-1;A8-4	Supercontig_12.5	1038993	1038993	1	1	A>G:1	Dup	1
Singleton	A8-1;A8-4	Supercontig_12.5	1302090	1302090	1	1	C>T:1	Non-Dup	0
Singleton	A8-1;A8-4	Supercontig_12.6	1186013	1186013	1	1	G>A:1	Dup	0
Singleton	A8-1;A8-4	Supercontig_12.6	2805924	2805924	1	1	G>A:1	Dup	0
Singleton	A8-1;A8-4	Supercontig_12.6	3503266	3503266	1	1	T>G:1	Near Dup	1
Singleton	A8-1;A8-4	Supercontig_12.7	2404543	2404543	1	1	A>C:1	Dup	1
Singleton	A8-1;A8-4	Supercontig_12.7	2495903	2495903	1	1	T>G:1	Dup	1
Singleton	A8-1;A8-4	Supercontig_12.7	2801830	2801830	1	1	C>T:1	Dup	0
Singleton	A8-1;A8-4	Supercontig_12.7	2804325	2804325	1	1	C>T:1	Dup	0
Singleton	A8-1;A8-4	Supercontig_12.7	3960670	3960670	1	1	T>C:1	Dup	1
Singleton	A8-1;A8-4	Supercontig_12.7	4169216	4169216	1	1	C>T:1	Non-Dup	0
Singleton	A8-1;A8-4	Supercontig_12.7	4243446	4243446	1	1	G>A:1	Dup	0
Singleton	A8-2;A8-3	Supercontig_12.1	3532239	3532239	1	1	T>G:1	Non-Dup	1
Singleton	A8-2;A8-3	Supercontig_12.1	3606854	3606854	1	1	T>C:1	Dup	1
Singleton	A8-2;A8-3	Supercontig_12.1	3806547	3806547	1	1	A>G:1	Dup	1
Singleton	A8-2;A8-3	Supercontig_12.1	4698599	4698599	1	1	G>C:1	Non-Dup	1
Singleton	A8-2;A8-3	Supercontig_12.1	4925986	4925986	1	1	A>G:1	Non-Dup	1
Singleton	A8-2;A8-3	Supercontig_12.1	6350515	6350515	1	1	C>G:1	Non-Dup	1
Singleton	A8-2;A8-3	Supercontig_12.1	7020688	7020688	1	1	T>C:1	Non-Dup	1
Singleton	A8-2;A8-3	Supercontig_12.2	2920581	2920581	1	1	C>T:1	Dup	0
Singleton	A8-2;A8-3	Supercontig_12.3	748934	748934	1	1	G>A:1	Dup	0
Singleton	A8-2;A8-3	Supercontig_12.3	1475481	1475481	1	1	T>G:1	Non-Dup	1
Singleton	A8-2;A8-3	Supercontig_12.3	2185553	2185553	1	1	C>T:1	Dup	0
Singleton	A8-2;A8-3	Supercontig_12.4	4274663	4274663	1	1	G>A:1	Dup	0
Singleton	A8-2;A8-3	Supercontig_12.4	4643535	4643535	1	1	G>A:1	Dup	0
Singleton	A8-2;A8-3	Supercontig_12.5	4036848	4036848	1	1	G>A:1	Dup	0
Singleton	A8-2;A8-3	Supercontig_12.6	2945840	2945840	1	1	G>A:1	Dup	0
Singleton	A8-2;A8-4	Supercontig_12.1	195390	195390	1	1	G>C:1	Non-Dup	1
Singleton	A8-2;A8-4	Supercontig_12.2	3677694	3677694	1	1	G>A:1	Dup	0
Singleton	A9-1;A9-2	Supercontig_12.1	6044364	6044364	1	1	G>T:1	Non-Dup	1
Singleton	A9-1;A9-2	Supercontig_12.1	6332060	6332060	1	1	C>T:1	Dup	0
Singleton	A9-1;A9-2	Supercontig_12.4	955154	955154	1	1	A>C:1	Dup	1
Singleton	A9-1;A9-2	Supercontig_12.4	3807990	3807990	1	1	G>T:1	Non-Dup	1
Singleton	A9-1;A9-2	Supercontig_12.4	4281548	4281548	1	1	A>G:1	Dup	1
Singleton	A9-1;A9-2	Supercontig_12.4	5216316	5216316	1	1	C>T:1	Dup	0
Singleton	A9-1;A9-2	Supercontig_12.5	260185	260185	1	1	C>T:1	Dup	0
Singleton	A9-1;A9-2	Supercontig_12.5	1038993	1038993	1	1	A>G:1	Dup	1
Singleton	A9-1;A9-2	Supercontig_12.7	2404543	2404543	1	1	A>C:1	Dup	1
Singleton	A9-1;A9-2	Supercontig_12.7	2495903	2495903	1	1	T>G:1	Dup	1
Singleton	A9-1;A9-2	Supercontig_12.7	3960670	3960670	1	1	T>C:1	Dup	1
Singleton	A9-1;A9-2	Supercontig_12.7	4169216	4169216	1	1	C>T:1	Non-Dup	0
Singleton	A9-1;A9-2	Supercontig_12.7	4238191	4238191	1	1	C>T:1	Dup	0
Singleton	A9-1;A9-3	Supercontig_12.2	3605486	3605486	1	1	C>T:1	Dup	0
Singleton	A9-1;A9-3	Supercontig_12.2	3608303	3608303	1	1	C>T:1	Dup	0
Singleton	A9-1;A9-3	Supercontig_12.2	3766108	3766108	1	1	A>G:1	Near Dup	1
Singleton	A9-1;A9-3	Supercontig_12.2	4348928	4348928	1	1	C>T:1	Dup	0
Singleton	A9-1;A9-3	Supercontig_12.2	4349993	4349993	1	1	C>T:1	Dup	0
Singleton	A9-1;A9-3	Supercontig_12.3	2211490	2211490	1	1	A>G:1	Dup	1
Singleton	A9-1;A9-3	Supercontig_12.3	2704410	2704410	1	1	A>G:1	Non-Dup	1
Singleton	A9-1;A9-3	Supercontig_12.5	631	631	1	1	C>T:1	Dup	0
Singleton	A9-1;A9-3	Supercontig_12.5	3914900	3914900	1	1	C>T:1	Dup	0
Singleton	A9-1;A9-3	Supercontig_12.5	3929366	3929366	1	1	C>T:1	Dup	0
Singleton	A9-1;A9-3	Supercontig_12.5	5923922	5923922	1	1	C>G:1	Non-Dup	1
Singleton	A9-1;A9-3	Supercontig_12.5	5990894	5990894	1	1	C>G:1	Dup	1
Singleton	A9-1;A9-3	Supercontig_12.5	6274675	6274675	1	1	T>C:1	Non-Dup	1
Singleton	A9-1;A9-4	Supercontig_12.1	195390	195390	1	1	G>C:1	Non-Dup	1
Singleton	A9-1;A9-4	Supercontig_12.6	3503266	3503266	1	1	T>G:1	Near Dup	1
Singleton	A9-1;A9-4	Supercontig_12.6	3634340	3634340	1	1	C>T:1	Dup	0
Singleton	A9-1;A9-4	Supercontig_12.6	3972103	3972103	1	1	G>A:1	Non-Dup	0
Singleton	A9-1;A9-4	Supercontig_12.6	4192570	4192570	1	1	T>A:1	Dup	1
Singleton	A9-2;A9-3	Supercontig_12.6	372392	372392	1	1	G>A:1	Dup	0
Singleton	A9-2;A9-4	Supercontig_12.2	470	470	1	1	G>A:1	Dup	0
Singleton	A9-2;A9-4	Supercontig_12.2	3646612	3646612	1	1	G>A:1	Dup	0
Singleton	A9-2;A9-4	Supercontig_12.2	4347442	4347442	1	1	G>A:1	Dup	0
Singleton	A9-2;A9-4	Supercontig_12.3	1475481	1475481	1	1	T>G:1	Non-Dup	1
Singleton	A9-2;A9-4	Supercontig_12.7	703620	703620	1	1	G>A:1	Dup	0
Singleton	A9-3;A9-4	Supercontig_12.1	3532239	3532239	1	1	T>G:1	Non-Dup	1
Singleton	A9-3;A9-4	Supercontig_12.1	3606854	3606854	1	1	T>C:1	Dup	1
Singleton	A9-3;A9-4	Supercontig_12.1	3806547	3806547	1	1	A>G:1	Dup	1
Singleton	A9-3;A9-4	Supercontig_12.1	4698599	4698599	1	1	G>C:1	Non-Dup	1
Singleton	A9-3;A9-4	Supercontig_12.1	4925986	4925986	1	1	A>G:1	Non-Dup	1
Singleton	A9-3;A9-4	Supercontig_12.1	5401333	5401333	1	1	C>T:1	Dup	0
Singleton	A9-3;A9-4	Supercontig_12.1	6350515	6350515	1	1	C>G:1	Non-Dup	1
Singleton	A9-3;A9-4	Supercontig_12.1	7020688	7020688	1	1	T>C:1	Non-Dup	1
Singleton	A9-3;A9-4	Supercontig_12.2	2515538	2515538	1	1	C>T:1	Non-Dup	0
Singleton	A9-3;A9-4	Supercontig_12.3	250654	250654	1	1	A>T:1	Non-Dup	1
Singleton	A9-3;A9-4	Supercontig_12.3	820673	820673	1	1	A>C:1	Dup	1
Singleton	A9-3;A9-4	Supercontig_12.3	870928	870928	1	1	G>A:1	Dup	0
Singleton	A9-3;A9-4	Supercontig_12.4	4649566	4649566	1	1	G>A:1	Dup	0
Singleton	A9-3;A9-4	Supercontig_12.4	4770426	4770426	1	1	G>A:1	Dup	0
Singleton	A9-3;A9-4	Supercontig_12.6	1936710	1936710	1	1	G>A:1	Dup	0
Singleton	A9-3;A9-4	Supercontig_12.6	1987175	1987175	1	1	G>A:1	Dup	0
Singleton	B10-1;B10-2	Supercontig_12.1	6308190	6308190	1	1	A>T:1	Dup	1
Singleton	B10-1;B10-2	Supercontig_12.3	5031840	5031840	1	1	C>G:1	Non-Dup	1
Singleton	B10-1;B10-2	Supercontig_12.6	671340	671340	1	1	G>A:1	Non-Dup	0
Singleton	B10-1;B10-2	Supercontig_12.6	3592814	3592814	1	1	C>A:1	Non-Dup	1
Singleton	B10-1;B10-3	Supercontig_12.2	122626	122626	1	1	T>C:1	Dup	1
Singleton	B10-1;B10-3	Supercontig_12.3	1598011	1598011	1	1	C>T:1	Non-Dup	0
Singleton	B10-1;B10-4	Supercontig_12.1	3637544	3637544	1	1	A>C:1	Dup	1
Singleton	B10-1;B10-4	Supercontig_12.2	1163835	1163835	1	1	C>G:1	Dup	1
Singleton	B10-1;B10-4	Supercontig_12.3	43869	43869	1	1	G>A:1	Non-Dup	0
Singleton	B10-1;B10-4	Supercontig_12.3	693318	693318	1	1	A>C:1	Dup	1
Singleton	B10-1;B10-4	Supercontig_12.4	510028	510028	1	1	A>C:1	Near Dup	1
Singleton	B10-1;B10-4	Supercontig_12.4	999343	999343	1	1	A>G:1	Dup	1
Singleton	B10-1;B10-4	Supercontig_12.4	4456360	4456360	1	1	G>C:1	Dup	1
Singleton	B10-1;B10-4	Supercontig_12.4	5308728	5308728	1	1	C>A:1	Dup	1
Singleton	B10-1;B10-4	Supercontig_12.5	497597	497597	1	1	T>C:1	Dup	1
Singleton	B10-1;B10-4	Supercontig_12.5	581627	581627	1	1	T>G:1	Dup	1
Singleton	B10-1;B10-4	Supercontig_12.5	609693	609693	1	1	C>T:1	Dup	0
Singleton	B10-1;B10-4	Supercontig_12.5	666424	666424	1	1	G>C:1	Near Dup	1
Singleton	B10-1;B10-4	Supercontig_12.5	1888106	1888106	1	1	T>C:1	Non-Dup	1
Singleton	B10-1;B10-4	Supercontig_12.5	6144526	6144526	1	1	T>C:1	Dup	1
Singleton	B10-1;B10-4	Supercontig_12.6	2845984	2845984	1	1	C>T:1	Dup	0
Singleton	B10-1;B10-4	Supercontig_12.6	2998969	2998969	1	1	C>G:1	Dup	1
Singleton	B10-1;B10-4	Supercontig_12.6	3071711	3071711	1	1	T>G:1	Near Dup	1
Singleton	B10-1;B10-4	Supercontig_12.7	1041288	1041288	1	1	A>T:1	Dup	1
Singleton	B10-1;B10-4	Supercontig_12.7	1144112	1144112	1	1	T>C:1	Dup	1
Singleton	B10-1;B10-4	Supercontig_12.7	1279795	1279795	1	1	C>G:1	Dup	1
Singleton	B10-1;B10-4	Supercontig_12.7	2169171	2169171	1	1	T>G:1	Dup	1
Singleton	B10-2;B10-3	Supercontig_12.1	3871577	3871577	1	1	A>G:1	Dup	1
Singleton	B10-2;B10-3	Supercontig_12.1	4674882	4674882	1	1	G>A:1	Non-Dup	0
Singleton	B10-2;B10-3	Supercontig_12.1	5253126	5253126	1	1	A>C:1	Non-Dup	1
Singleton	B10-2;B10-3	Supercontig_12.1	5330545	5330545	1	1	A>G:1	Dup	1
Singleton	B10-2;B10-3	Supercontig_12.2	1067658	1067658	1	1	C>T:1	Near Dup	0
Singleton	B10-2;B10-3	Supercontig_12.2	1314662	1314662	1	1	C>G:1	Dup	1
Singleton	B10-2;B10-3	Supercontig_12.2	1915181	1915181	1	1	C>T:1	Non-Dup	0
Singleton	B10-2;B10-3	Supercontig_12.2	3673262	3673262	1	1	A>C:1	Dup	1
Singleton	B10-2;B10-3	Supercontig_12.3	803708	803708	1	1	A>T:1	Dup	1
Singleton	B10-2;B10-3	Supercontig_12.3	950623	950623	1	1	G>A:1	Dup	0
Singleton	B10-2;B10-3	Supercontig_12.4	1008765	1008765	1	1	A>C:1	Dup	1
Singleton	B10-2;B10-3	Supercontig_12.4	1046067	1046067	1	1	T>C:1	Dup	1
Singleton	B10-2;B10-3	Supercontig_12.4	2038868	2038868	1	1	G>C:1	Dup	1
Singleton	B10-2;B10-3	Supercontig_12.4	3072206	3072206	1	1	T>C:1	Dup	1
Singleton	B10-2;B10-3	Supercontig_12.4	5217945	5217945	1	1	G>T:1	Dup	1
Singleton	B10-2;B10-3	Supercontig_12.6	163278	163278	1	1	G>T:1	Non-Dup	1
Singleton	B10-2;B10-3	Supercontig_12.6	1933529	1933529	1	1	G>C:1	Non-Dup	1
Singleton	B10-2;B10-3	Supercontig_12.6	2507521	2507521	1	1	A>T:1	Non-Dup	1
Singleton	B10-2;B10-3	Supercontig_12.6	2819627	2819627	1	1	A>C:1	Dup	1
Singleton	B10-2;B10-3	Supercontig_12.6	2897817	2897817	1	1	A>C:1	Dup	1
Singleton	B10-2;B10-3	Supercontig_12.7	859634	859634	1	1	T>C:1	Dup	1
Singleton	B10-2;B10-4	Supercontig_12.1	9067711	9067711	1	1	G>C:1	Near Dup	1
Singleton	B10-2;B10-4	Supercontig_12.1	9481672	9481672	1	1	G>A:1	Dup	0
Singleton	B10-2;B10-4	Supercontig_12.2	8552	8552	1	1	T>A:1	Near Dup	1
Singleton	B10-2;B10-4	Supercontig_12.3	1596308	1596308	1	1	T>C:1	Non-Dup	1
Singleton	B10-2;B10-4	Supercontig_12.3	3299076	3299076	1	1	G>A:1	Non-Dup	0
Singleton	B10-2;B10-4	Supercontig_12.5	3094431	3094431	1	1	G>A:1	Non-Dup	0
Singleton	B10-2;B10-4	Supercontig_12.5	3838995	3838995	1	1	C>T:1	Non-Dup	0
Singleton	B10-2;B10-4	Supercontig_12.5	4045039	4045039	1	1	C>G:1	Near Dup	1
Singleton	B10-2;B10-4	Supercontig_12.6	1694373	1694373	1	1	T>C:1	Non-Dup	1
Singleton	B10-3;B10-4	Supercontig_12.1	2034461	2034461	1	1	A>C:1	Non-Dup	1
Singleton	B10-3;B10-4	Supercontig_12.1	6099189	6099189	1	1	T>A:1	Near Dup	1
Singleton	B10-3;B10-4	Supercontig_12.1	6432097	6432097	1	1	C>G:1	Dup	1
Singleton	B10-3;B10-4	Supercontig_12.4	168491	168491	1	1	A>C:1	Non-Dup	1
Singleton	B10-3;B10-4	Supercontig_12.6	3782375	3782375	1	1	T>C:1	Near Dup	1
Singleton	B10-3;B10-4	Supercontig_12.6	3858802	3858802	1	1	C>G:1	Non-Dup	1
Singleton	B10-3;B10-4	Supercontig_12.6	4068206	4068206	1	1	G>C:1	Dup	1
Singleton	B10-3;B10-4	Supercontig_12.7	2978237	2978237	1	1	G>C:1	Non-Dup	1
Singleton	B10-3;B10-4	Supercontig_12.7	3922646	3922646	1	1	C>A:1	Non-Dup	1
Singleton	B10-3;B10-4	Supercontig_12.7	4210935	4210935	1	1	G>A:1	Dup	0
Singleton	B1-1;B1-2	Supercontig_12.1	65265	65265	1	1	A>C:1	Dup	1
Singleton	B1-1;B1-2	Supercontig_12.1	688307	688307	1	1	A>C:1	Dup	1
Singleton	B1-1;B1-2	Supercontig_12.1	1058118	1058118	1	1	G>A:1	Non-Dup	0
Singleton	B1-1;B1-2	Supercontig_12.5	2382125	2382125	1	1	C>G:1	Non-Dup	1
Singleton	B1-1;B1-2	Supercontig_12.5	2867435	2867435	1	1	G>A:1	Non-Dup	0
Singleton	B1-1;B1-2	Supercontig_12.5	3214104	3214104	1	1	C>G:1	Non-Dup	1
Singleton	B1-1;B1-2	Supercontig_12.5	3639810	3639810	1	1	A>T:1	Non-Dup	1
Singleton	B1-1;B1-2	Supercontig_12.5	3811823	3811823	1	1	G>C:1	Non-Dup	1
Singleton	B1-1;B1-2	Supercontig_12.7	4148118	4148118	1	1	A>G:1	Non-Dup	1
Singleton	B1-1;B1-3	Supercontig_12.1	2239230	2239230	1	1	T>C:1	Non-Dup	1
Singleton	B1-1;B1-3	Supercontig_12.1	4328207	4328207	1	1	T>G:1	Dup	1
Singleton	B1-1;B1-3	Supercontig_12.1	6507312	6507312	1	1	C>G:1	Non-Dup	1
Singleton	B1-1;B1-3	Supercontig_12.2	1532126	1532126	1	1	C>A:1	Non-Dup	1
Singleton	B1-1;B1-3	Supercontig_12.3	6169	6169	1	1	A>T:1	Dup	1
Singleton	B1-1;B1-3	Supercontig_12.3	1046906	1046906	1	1	A>G:1	Dup	1
Singleton	B1-1;B1-3	Supercontig_12.4	1907447	1907447	1	1	G>A:1	Dup	0
Singleton	B1-1;B1-3	Supercontig_12.4	4665596	4665596	1	1	C>G:1	Non-Dup	1
Singleton	B1-1;B1-3	Supercontig_12.5	999798	999798	1	1	C>A:1	Dup	1
Singleton	B1-1;B1-3	Supercontig_12.6	3090104	3090104	1	1	C>T:1	Non-Dup	0
Singleton	B1-1;B1-3	Supercontig_12.6	3688816	3688816	1	1	C>G:1	Non-Dup	1
Singleton	B1-1;B1-3	Supercontig_12.7	829887	829887	1	1	A>C:1	Non-Dup	1
Singleton	B1-1;B1-3	Supercontig_12.7	1429050	1429050	1	1	G>C:1	Non-Dup	1
Singleton	B1-1;B1-3	Supercontig_12.7	1701494	1701494	1	1	G>T:1	Non-Dup	1
Singleton	B1-1;B1-3	Supercontig_12.7	1727650	1727650	1	1	T>G:1	Non-Dup	1
Singleton	B1-1;B1-3	Supercontig_12.7	2147840	2147840	1	1	A>T:1	Dup	1
Singleton	B1-1;B1-3	Supercontig_12.7	2274664	2274664	1	1	A>G:1	Dup	1
Singleton	B1-1;B1-3	Supercontig_12.7	2307124	2307124	1	1	A>C:1	Dup	1
Singleton	B1-1;B1-3	Supercontig_12.7	2388471	2388471	1	1	A>T:1	Dup	1
Singleton	B1-1;B1-3	Supercontig_12.7	2409674	2409674	1	1	G>A:1	Dup	0
Singleton	B1-1;B1-3	Supercontig_12.7	2502618	2502618	1	1	C>A:1	Dup	1
Singleton	B1-1;B1-3	Supercontig_12.7	2771506	2771506	1	1	A>G:1	Non-Dup	1
Singleton	B1-1;B1-3	Supercontig_12.7	3574221	3574221	1	1	C>T:1	Non-Dup	0
Singleton	B11-1;B11-2	Supercontig_12.1	4340113	4340113	1	1	G>A:1	Dup	0
Singleton	B11-1;B11-2	Supercontig_12.1	4344567	4344567	1	1	G>A:1	Dup	0
Singleton	B11-1;B11-2	Supercontig_12.3	323	323	1	1	G>A:1	Near Dup	0
Singleton	B11-1;B11-2	Supercontig_12.3	138721	138721	1	1	T>C:1	Near Dup	1
Singleton	B11-1;B11-2	Supercontig_12.3	692302	692302	1	1	G>T:1	Dup	1
Singleton	B11-1;B11-2	Supercontig_12.3	720065	720065	1	1	A>G:1	Dup	1
Singleton	B11-1;B11-2	Supercontig_12.3	804690	804690	1	1	T>G:1	Dup	1
Singleton	B11-1;B11-2	Supercontig_12.3	1688680	1688680	1	1	T>A:1	Non-Dup	1
Singleton	B11-1;B11-2	Supercontig_12.3	1885664	1885664	1	1	G>C:1	Non-Dup	1
Singleton	B11-1;B11-2	Supercontig_12.3	5211857	5211857	1	1	G>A:1	Dup	0
Singleton	B11-1;B11-2	Supercontig_12.3	5245816	5245816	1	1	T>C:1	Non-Dup	1
Singleton	B11-1;B11-2	Supercontig_12.4	986521	986521	1	1	C>G:1	Dup	1
Singleton	B11-1;B11-2	Supercontig_12.4	990217	990217	1	1	C>A:1	Dup	1
Singleton	B11-1;B11-2	Supercontig_12.4	1058254	1058254	1	1	A>T:1	Near Dup	1
Singleton	B11-1;B11-2	Supercontig_12.4	4649559	4649559	1	1	G>A:1	Dup	0
Singleton	B11-1;B11-2	Supercontig_12.6	3038833	3038833	1	1	A>C:1	Dup	1
Singleton	B11-1;B11-2	Supercontig_12.6	3238304	3238304	1	1	C>T:1	Dup	0
Singleton	B11-1;B11-3	Supercontig_12.1	1343040	1343040	1	1	G>T:1	Dup	1
Singleton	B11-1;B11-3	Supercontig_12.2	2444169	2444169	1	1	C>A:1	Dup	1
Singleton	B11-1;B11-3	Supercontig_12.3	4269285	4269285	1	1	G>A:1	Dup	0
Singleton	B11-1;B11-3	Supercontig_12.3	4500791	4500791	1	1	T>G:1	Non-Dup	1
Singleton	B11-1;B11-4	Supercontig_12.4	5983894	5983894	1	1	A>G:1	Dup	1
Singleton	B11-1;B11-4	Supercontig_12.6	3741886	3741886	1	1	C>T:1	Non-Dup	0
Singleton	B11-1;B11-4	Supercontig_12.7	277318	277318	1	1	C>T:1	Dup	0
Singleton	B11-1;B11-4	Supercontig_12.7	902729	902729	1	1	C>T:1	Dup	0
Singleton	B11-2;B11-3	Supercontig_12.3	361260	361260	1	1	G>A:1	Dup	0
Singleton	B11-2;B11-3	Supercontig_12.5	5014868	5014868	1	1	G>C:1	Non-Dup	1
Singleton	B11-2;B11-3	Supercontig_12.6	1339218	1339218	1	1	C>T:1	Dup	0
Singleton	B11-2;B11-3	Supercontig_12.7	276127	276127	1	1	G>A:1	Dup	0
Singleton	B11-2;B11-3	Supercontig_12.7	4238492	4238492	1	1	C>T:1	Dup	0
Singleton	B11-2;B11-3	Supercontig_12.7	4243405	4243405	1	1	C>T:1	Dup	0
Singleton	B11-3;B11-4	Supercontig_12.1	6417238	6417238	1	1	A>G:1	Dup	1
Singleton	B11-3;B11-4	Supercontig_12.1	8733816	8733816	1	1	T>A:1	Non-Dup	1
Singleton	B11-3;B11-4	Supercontig_12.1	9652295	9652295	1	1	C>T:1	Near Dup	0
Singleton	B11-3;B11-4	Supercontig_12.1	9795962	9795962	1	1	A>G:1	Dup	1
Singleton	B11-3;B11-4	Supercontig_12.1	9798383	9798383	1	1	G>A:1	Dup	0
Singleton	B11-3;B11-4	Supercontig_12.3	68461	68461	1	1	C>T:1	Dup	0
Singleton	B11-3;B11-4	Supercontig_12.3	918831	918831	1	1	C>T:1	Dup	0
Singleton	B11-3;B11-4	Supercontig_12.3	948061	948061	1	1	C>T:1	Dup	0
Singleton	B11-3;B11-4	Supercontig_12.4	2726057	2726057	1	1	C>T:1	Dup	0
Singleton	B11-3;B11-4	Supercontig_12.4	4650494	4650494	1	1	G>A:1	Dup	0
Singleton	B11-3;B11-4	Supercontig_12.5	1356218	1356218	1	1	C>G:1	Non-Dup	1
Singleton	B11-3;B11-4	Supercontig_12.6	1847665	1847665	1	1	T>A:1	Dup	1
Singleton	B11-3;B11-4	Supercontig_12.6	1939435	1939435	1	1	T>G:1	Dup	1
Singleton	B11-3;B11-4	Supercontig_12.6	3608371	3608371	1	1	C>G:1	Non-Dup	1
Singleton	B11-3;B11-4	Supercontig_12.7	2235895	2235895	1	1	G>A:1	Dup	0
Singleton	B11-3;B11-4	Supercontig_12.7	2240772	2240772	1	1	A>C:1	Dup	1
Singleton	B11-3;B11-4	Supercontig_12.7	3525770	3525770	1	1	G>C:1	Non-Dup	1
Singleton	B1-2;B1-3	Supercontig_12.2	2908315	2908315	1	1	T>G:1	Dup	1
Singleton	B1-2;B1-3	Supercontig_12.2	3193172	3193172	1	1	A>G:1	Non-Dup	1
Singleton	B1-2;B1-3	Supercontig_12.2	3685886	3685886	1	1	C>T:1	Dup	0
Singleton	B1-2;B1-3	Supercontig_12.2	3736274	3736274	1	1	C>G:1	Non-Dup	1
Singleton	B1-2;B1-3	Supercontig_12.3	4027334	4027334	1	1	T>C:1	Non-Dup	1
Singleton	B1-2;B1-3	Supercontig_12.3	4280446	4280446	1	1	A>C:1	Dup	1
Singleton	B1-2;B1-3	Supercontig_12.6	370014	370014	1	1	T>G:1	Near Dup	1
Singleton	B1-2;B1-3	Supercontig_12.6	381315	381315	1	1	G>C:1	Near Dup	1
Singleton	B1-2;B1-3	Supercontig_12.6	462761	462761	1	1	G>C:1	Non-Dup	1
Singleton	B1-2;B1-3	Supercontig_12.6	1811747	1811747	1	1	T>C:1	Dup	1
Singleton	B1-2;B1-4	Supercontig_12.1	2993716	2993716	1	1	A>G:1	Non-Dup	1
Singleton	B1-2;B1-4	Supercontig_12.1	3790435	3790435	1	1	A>T:1	Dup	1
Singleton	B1-2;B1-4	Supercontig_12.1	6416176	6416176	1	1	T>A:1	Dup	1
Singleton	B1-2;B1-4	Supercontig_12.1	7944361	7944361	1	1	T>C:1	Non-Dup	1
Singleton	B1-2;B1-4	Supercontig_12.2	618848	618848	1	1	G>A:1	Non-Dup	0
Singleton	B1-2;B1-4	Supercontig_12.2	1149224	1149224	1	1	A>T:1	Dup	1
Singleton	B1-2;B1-4	Supercontig_12.2	1202613	1202613	1	1	A>C:1	Dup	1
Singleton	B1-2;B1-4	Supercontig_12.2	1932042	1932042	1	1	C>A:1	Non-Dup	1
Singleton	B1-2;B1-4	Supercontig_12.2	2149761	2149761	1	1	T>G:1	Dup	1
Singleton	B1-2;B1-4	Supercontig_12.2	2200089	2200089	1	1	G>T:1	Non-Dup	1
Singleton	B1-2;B1-4	Supercontig_12.3	843813	843813	1	1	C>G:1	Dup	1
Singleton	B1-2;B1-4	Supercontig_12.3	1259797	1259797	1	1	G>A:1	Dup	0
Singleton	B1-2;B1-4	Supercontig_12.4	1008930	1008930	1	1	T>C:1	Dup	1
Singleton	B1-2;B1-4	Supercontig_12.4	1087555	1087555	1	1	G>C:1	Dup	1
Singleton	B1-2;B1-4	Supercontig_12.4	3349652	3349652	1	1	C>T:1	Non-Dup	0
Singleton	B1-2;B1-4	Supercontig_12.4	4199414	4199414	1	1	A>G:1	Non-Dup	1
Singleton	B1-2;B1-4	Supercontig_12.4	5502903	5502903	1	1	C>T:1	Non-Dup	0
Singleton	B1-2;B1-4	Supercontig_12.5	450080	450080	1	1	C>A:1	Non-Dup	1
Singleton	B1-2;B1-4	Supercontig_12.5	936559	936559	1	1	C>G:1	Dup	1
Singleton	B1-2;B1-4	Supercontig_12.5	1022235	1022235	1	1	T>G:1	Dup	1
Singleton	B1-2;B1-4	Supercontig_12.5	1194131	1194131	1	1	T>C:1	Dup	1
Singleton	B1-2;B1-4	Supercontig_12.5	1439119	1439119	1	1	A>T:1	Non-Dup	1
Singleton	B1-2;B1-4	Supercontig_12.5	5395731	5395731	1	1	A>G:1	Non-Dup	1
Singleton	B1-2;B1-4	Supercontig_12.5	6313123	6313123	1	1	G>T:1	Non-Dup	1
Singleton	B1-2;B1-4	Supercontig_12.6	1948713	1948713	1	1	G>C:1	Dup	1
Singleton	B1-2;B1-4	Supercontig_12.6	2971468	2971468	1	1	T>C:1	Dup	1
Singleton	B1-2;B1-4	Supercontig_12.7	1075552	1075552	1	1	T>C:1	Near Dup	1
Singleton	B1-2;B1-4	Supercontig_12.7	2225495	2225495	1	1	T>G:1	Dup	1
Singleton	B1-2;B1-4	Supercontig_12.7	2231052	2231052	1	1	A>T:1	Near Dup	1
Singleton	B1-3;B1-4	Supercontig_12.1	9711970	9711970	1	1	A>G:1	Dup	1
Singleton	B1-3;B1-4	Supercontig_12.2	4227317	4227317	1	1	G>T:1	Non-Dup	1
Singleton	B1-3;B1-4	Supercontig_12.4	108024	108024	1	1	A>C:1	Non-Dup	1
Singleton	B1-3;B1-4	Supercontig_12.7	4068102	4068102	1	1	G>A:1	Non-Dup	0
Singleton	B1-3;B1-4	Supercontig_12.7	4246471	4246471	1	1	C>T:1	Near Dup	0
Singleton	B13-1;B13-2	Supercontig_12.1	3938967	3938967	1	1	A>T:1	Dup	1
Singleton	B13-1;B13-2	Supercontig_12.1	3978830	3978830	1	1	G>A:1	Dup	0
Singleton	B13-1;B13-2	Supercontig_12.1	4176541	4176541	1	1	G>A:1	Dup	0
Singleton	B13-1;B13-2	Supercontig_12.1	4182984	4182984	1	1	G>A:1	Dup	0
Singleton	B13-1;B13-2	Supercontig_12.1	9652295	9652295	1	1	C>T:1	Near Dup	0
Singleton	B13-1;B13-2	Supercontig_12.1	9795962	9795962	1	1	A>G:1	Dup	1
Singleton	B13-1;B13-2	Supercontig_12.1	9797080	9797080	1	1	G>A:1	Dup	0
Singleton	B13-1;B13-2	Supercontig_12.2	2149131	2149131	1	1	G>A:1	Dup	0
Singleton	B13-1;B13-2	Supercontig_12.2	2444169	2444169	1	1	C>A:1	Dup	1
Singleton	B13-1;B13-2	Supercontig_12.3	692302	692302	1	1	G>T:1	Dup	1
Singleton	B13-1;B13-2	Supercontig_12.3	720065	720065	1	1	A>G:1	Dup	1
Singleton	B13-1;B13-2	Supercontig_12.3	804690	804690	1	1	T>G:1	Dup	1
Singleton	B13-1;B13-2	Supercontig_12.3	1688680	1688680	1	1	T>A:1	Non-Dup	1
Singleton	B13-1;B13-2	Supercontig_12.3	1885664	1885664	1	1	G>C:1	Non-Dup	1
Singleton	B13-1;B13-2	Supercontig_12.3	4500791	4500791	1	1	T>G:1	Non-Dup	1
Singleton	B13-1;B13-2	Supercontig_12.4	986521	986521	1	1	C>G:1	Dup	1
Singleton	B13-1;B13-2	Supercontig_12.4	990217	990217	1	1	C>A:1	Dup	1
Singleton	B13-1;B13-2	Supercontig_12.4	1058254	1058254	1	1	A>T:1	Near Dup	1
Singleton	B13-1;B13-2	Supercontig_12.4	2724936	2724936	1	1	G>A:1	Dup	0
Singleton	B13-1;B13-2	Supercontig_12.4	5037085	5037085	1	1	G>A:1	Dup	0
Singleton	B13-1;B13-2	Supercontig_12.5	1356218	1356218	1	1	C>G:1	Non-Dup	1
Singleton	B13-1;B13-2	Supercontig_12.6	1075829	1075829	1	1	G>A:1	Dup	0
Singleton	B13-1;B13-2	Supercontig_12.6	1847665	1847665	1	1	T>A:1	Dup	1
Singleton	B13-1;B13-2	Supercontig_12.6	1939435	1939435	1	1	T>G:1	Dup	1
Singleton	B13-1;B13-2	Supercontig_12.6	3532643	3532643	1	1	G>C:1	Dup	1
Singleton	B13-1;B13-2	Supercontig_12.6	3608371	3608371	1	1	C>G:1	Non-Dup	1
Singleton	B13-1;B13-2	Supercontig_12.6	3741886	3741886	1	1	C>T:1	Non-Dup	0
Singleton	B13-1;B13-3	Supercontig_12.1	276490	276490	1	1	C>T:1	Dup	0
Singleton	B13-1;B13-3	Supercontig_12.1	8733816	8733816	1	1	T>A:1	Non-Dup	1
Singleton	B13-1;B13-3	Supercontig_12.3	5245816	5245816	1	1	T>C:1	Non-Dup	1
Singleton	B13-1;B13-4	Supercontig_12.1	6417238	6417238	1	1	A>G:1	Dup	1
Singleton	B13-1;B13-4	Supercontig_12.2	3672617	3672617	1	1	G>A:1	Dup	0
Singleton	B13-1;B13-4	Supercontig_12.3	138721	138721	1	1	T>C:1	Near Dup	1
Singleton	B13-2;B13-3	Supercontig_12.1	1343040	1343040	1	1	G>T:1	Dup	1
Singleton	B13-2;B13-3	Supercontig_12.1	2386789	2386789	1	1	C>T:1	Dup	0
Singleton	B13-2;B13-3	Supercontig_12.1	2394020	2394020	1	1	C>T:1	Dup	0
Singleton	B13-2;B13-3	Supercontig_12.1	5975315	5975315	1	1	G>A:1	Dup	0
Singleton	B13-2;B13-3	Supercontig_12.1	5976385	5976385	1	1	G>A:1	Dup	0
Singleton	B13-2;B13-3	Supercontig_12.2	128554	128554	1	1	C>T:1	Dup	0
Singleton	B13-2;B13-3	Supercontig_12.3	75657	75657	1	1	G>A:1	Dup	0
Singleton	B13-2;B13-3	Supercontig_12.4	5983894	5983894	1	1	A>G:1	Dup	1
Singleton	B13-2;B13-3	Supercontig_12.4	5998392	5998392	1	1	C>T:1	Dup	0
Singleton	B13-2;B13-4	Supercontig_12.1	32301	32301	1	1	C>T:1	Dup	0
Singleton	B13-2;B13-4	Supercontig_12.5	3927855	3927855	1	1	G>A:1	Dup	0
Singleton	B13-2;B13-4	Supercontig_12.5	5014868	5014868	1	1	G>C:1	Non-Dup	1
Singleton	B13-2;B13-4	Supercontig_12.7	510404	510404	1	1	G>A:1	Dup	0
Singleton	B13-3;B13-4	Supercontig_12.1	9508582	9508582	1	1	C>T:1	Dup	0
Singleton	B13-3;B13-4	Supercontig_12.1	9794618	9794618	1	1	G>A:1	Dup	0
Singleton	B13-3;B13-4	Supercontig_12.2	2141204	2141204	1	1	C>T:1	Dup	0
Singleton	B13-3;B13-4	Supercontig_12.2	3665909	3665909	1	1	C>T:1	Dup	0
Singleton	B13-3;B13-4	Supercontig_12.2	3667968	3667968	1	1	C>T:1	Dup	0
Singleton	B13-3;B13-4	Supercontig_12.2	3669202	3669202	1	1	C>T:1	Dup	0
Singleton	B13-3;B13-4	Supercontig_12.3	951281	951281	1	1	G>A:1	Dup	0
Singleton	B13-3;B13-4	Supercontig_12.3	962678	962678	1	1	G>A:1	Dup	0
Singleton	B13-3;B13-4	Supercontig_12.4	3753788	3753788	1	1	C>T:1	Dup	0
Singleton	B13-3;B13-4	Supercontig_12.4	3760563	3760563	1	1	C>T:1	Dup	0
Singleton	B13-3;B13-4	Supercontig_12.4	3762521	3762521	1	1	C>T:1	Dup	0
Singleton	B13-3;B13-4	Supercontig_12.4	4265389	4265389	1	1	C>T:1	Dup	0
Singleton	B13-3;B13-4	Supercontig_12.4	4291879	4291879	1	1	C>T:1	Dup	0
Singleton	B13-3;B13-4	Supercontig_12.6	3038833	3038833	1	1	A>C:1	Dup	1
Singleton	B13-3;B13-4	Supercontig_12.7	2235895	2235895	1	1	G>A:1	Dup	0
Singleton	B13-3;B13-4	Supercontig_12.7	2240772	2240772	1	1	A>C:1	Dup	1
Singleton	B13-3;B13-4	Supercontig_12.7	3525770	3525770	1	1	G>C:1	Non-Dup	1
Singleton	B14-1;B14-2	Supercontig_12.1	9652295	9652295	1	1	C>T:1	Near Dup	0
Singleton	B14-1;B14-2	Supercontig_12.1	9795962	9795962	1	1	A>G:1	Dup	1
Singleton	B14-1;B14-2	Supercontig_12.2	2444169	2444169	1	1	C>A:1	Dup	1
Singleton	B14-1;B14-2	Supercontig_12.3	5245816	5245816	1	1	T>C:1	Non-Dup	1
Singleton	B14-1;B14-2	Supercontig_12.5	1916783	1916783	1	1	A>G:1	Non-Dup	1
Singleton	B14-1;B14-2	Supercontig_12.6	923776	923776	1	1	C>T:1	Non-Dup	0
Singleton	B14-1;B14-3	Supercontig_12.1	6433988	6433988	1	1	C>T:1	Dup	0
Singleton	B14-1;B14-3	Supercontig_12.1	6438366	6438366	1	1	C>T:1	Dup	0
Singleton	B14-1;B14-3	Supercontig_12.1	8733816	8733816	1	1	T>A:1	Non-Dup	1
Singleton	B14-1;B14-3	Supercontig_12.5	16517	16517	1	1	G>A:1	Dup	0
Singleton	B14-2;B14-3	Supercontig_12.3	4500791	4500791	1	1	T>G:1	Non-Dup	1
Singleton	B14-2;B14-3	Supercontig_12.4	5983894	5983894	1	1	A>G:1	Dup	1
Singleton	B14-3;B14-4	Supercontig_12.1	1343040	1343040	1	1	G>T:1	Dup	1
Singleton	B14-3;B14-4	Supercontig_12.3	138721	138721	1	1	T>C:1	Near Dup	1
Singleton	B14-3;B14-4	Supercontig_12.3	692302	692302	1	1	G>T:1	Dup	1
Singleton	B14-3;B14-4	Supercontig_12.3	720065	720065	1	1	A>G:1	Dup	1
Singleton	B14-3;B14-4	Supercontig_12.3	804690	804690	1	1	T>G:1	Dup	1
Singleton	B14-3;B14-4	Supercontig_12.3	1688680	1688680	1	1	T>A:1	Non-Dup	1
Singleton	B14-3;B14-4	Supercontig_12.3	1885664	1885664	1	1	G>C:1	Non-Dup	1
Singleton	B14-3;B14-4	Supercontig_12.4	986521	986521	1	1	C>G:1	Dup	1
Singleton	B14-3;B14-4	Supercontig_12.4	990217	990217	1	1	C>A:1	Dup	1
Singleton	B14-3;B14-4	Supercontig_12.4	1058254	1058254	1	1	A>T:1	Near Dup	1
Singleton	B14-3;B14-4	Supercontig_12.4	1528594	1528594	1	1	G>T:1	Non-Dup	1
Singleton	B14-3;B14-4	Supercontig_12.4	4169449	4169449	1	1	C>T:1	Dup	0
Singleton	B14-3;B14-4	Supercontig_12.5	1356218	1356218	1	1	C>G:1	Non-Dup	1
Singleton	B14-3;B14-4	Supercontig_12.5	5014868	5014868	1	1	G>C:1	Non-Dup	1
Singleton	B14-3;B14-4	Supercontig_12.6	1847665	1847665	1	1	T>A:1	Dup	1
Singleton	B14-3;B14-4	Supercontig_12.6	1939435	1939435	1	1	T>G:1	Dup	1
Singleton	B14-3;B14-4	Supercontig_12.6	3532643	3532643	1	1	G>C:1	Dup	1
Singleton	B14-3;B14-4	Supercontig_12.6	3608371	3608371	1	1	C>G:1	Non-Dup	1
Singleton	B14-3;B14-4	Supercontig_12.6	3741886	3741886	1	1	C>T:1	Non-Dup	0
Singleton	B14-3;B14-4	Supercontig_12.7	2235895	2235895	1	1	G>A:1	Dup	0
Singleton	B14-3;B14-4	Supercontig_12.7	2240772	2240772	1	1	A>C:1	Dup	1
Singleton	B14-3;B14-4	Supercontig_12.7	3525770	3525770	1	1	G>C:1	Non-Dup	1
Singleton	B15-1;B15-2	Supercontig_12.1	9652295	9652295	1	1	C>T:1	Near Dup	0
Singleton	B15-1;B15-2	Supercontig_12.1	9795962	9795962	1	1	A>G:1	Dup	1
Singleton	B15-1;B15-2	Supercontig_12.3	692302	692302	1	1	G>T:1	Dup	1
Singleton	B15-1;B15-2	Supercontig_12.3	720065	720065	1	1	A>G:1	Dup	1
Singleton	B15-1;B15-2	Supercontig_12.3	804690	804690	1	1	T>G:1	Dup	1
Singleton	B15-1;B15-2	Supercontig_12.3	1688680	1688680	1	1	T>A:1	Non-Dup	1
Singleton	B15-1;B15-2	Supercontig_12.3	1885664	1885664	1	1	G>C:1	Non-Dup	1
Singleton	B15-1;B15-2	Supercontig_12.4	986521	986521	1	1	C>G:1	Dup	1
Singleton	B15-1;B15-2	Supercontig_12.4	990217	990217	1	1	C>A:1	Dup	1
Singleton	B15-1;B15-2	Supercontig_12.5	1916783	1916783	1	1	A>G:1	Non-Dup	1
Singleton	B15-1;B15-2	Supercontig_12.6	923776	923776	1	1	C>T:1	Non-Dup	0
Singleton	B15-1;B15-2	Supercontig_12.6	1847665	1847665	1	1	T>A:1	Dup	1
Singleton	B15-1;B15-2	Supercontig_12.6	3532643	3532643	1	1	G>C:1	Dup	1
Singleton	B15-1;B15-2	Supercontig_12.6	3608371	3608371	1	1	C>G:1	Non-Dup	1
Singleton	B15-1;B15-2	Supercontig_12.6	3741886	3741886	1	1	C>T:1	Non-Dup	0
Singleton	B15-1;B15-3	Supercontig_12.3	138721	138721	1	1	T>C:1	Near Dup	1
Singleton	B15-1;B15-3	Supercontig_12.4	1528594	1528594	1	1	G>T:1	Non-Dup	1
Singleton	B15-1;B15-3	Supercontig_12.4	4169449	4169449	1	1	C>T:1	Dup	0
Singleton	B15-1;B15-4	Supercontig_12.1	1343040	1343040	1	1	G>T:1	Dup	1
Singleton	B15-1;B15-4	Supercontig_12.1	8733816	8733816	1	1	T>A:1	Non-Dup	1
Singleton	B15-1;B15-4	Supercontig_12.5	16517	16517	1	1	G>A:1	Dup	0
Singleton	B15-2;B15-4	Supercontig_12.2	2444169	2444169	1	1	C>A:1	Dup	1
Singleton	B15-2;B15-4	Supercontig_12.3	4500791	4500791	1	1	T>G:1	Non-Dup	1
Singleton	B15-2;B15-4	Supercontig_12.3	5245816	5245816	1	1	T>C:1	Non-Dup	1
Singleton	B15-2;B15-4	Supercontig_12.5	5014868	5014868	1	1	G>C:1	Non-Dup	1
Singleton	B15-3;B15-4	Supercontig_12.4	5983894	5983894	1	1	A>G:1	Dup	1
Singleton	B15-3;B15-4	Supercontig_12.5	1356218	1356218	1	1	C>G:1	Non-Dup	1
Singleton	B15-3;B15-4	Supercontig_12.7	2235895	2235895	1	1	G>A:1	Dup	0
Singleton	B15-3;B15-4	Supercontig_12.7	2240772	2240772	1	1	A>C:1	Dup	1
Singleton	B15-3;B15-4	Supercontig_12.7	3525770	3525770	1	1	G>C:1	Non-Dup	1
Singleton	B16-1;B16-2	Supercontig_12.1	2275430	2275430	1	1	C>T:1	Dup	0
Singleton	B16-1;B16-2	Supercontig_12.3	385857	385857	1	1	G>A:1	Non-Dup	0
Singleton	B16-1;B16-2	Supercontig_12.3	857038	857038	1	1	A>C:1	Dup	1
Singleton	B16-1;B16-2	Supercontig_12.3	1271910	1271910	1	1	T>G:1	Dup	1
Singleton	B16-1;B16-2	Supercontig_12.3	2438634	2438634	1	1	A>G:1	Dup	1
Singleton	B16-1;B16-2	Supercontig_12.4	1471971	1471971	1	1	G>A:1	Dup	0
Singleton	B16-1;B16-2	Supercontig_12.4	2236426	2236426	1	1	T>G:1	Non-Dup	1
Singleton	B16-1;B16-2	Supercontig_12.4	2685049	2685049	1	1	T>C:1	Non-Dup	1
Singleton	B16-1;B16-2	Supercontig_12.6	372040	372040	1	1	G>A:1	Dup	0
Singleton	B16-1;B16-2	Supercontig_12.6	1631708	1631708	1	1	C>T:1	Non-Dup	0
Singleton	B16-1;B16-2	Supercontig_12.6	3006503	3006503	1	1	T>G:1	Dup	1
Singleton	B16-1;B16-2	Supercontig_12.6	3392877	3392877	1	1	A>C:1	Non-Dup	1
Singleton	B16-1;B16-2	Supercontig_12.7	2359312	2359312	1	1	G>T:1	Dup	1
Singleton	B16-1;B16-3	Supercontig_12.2	2448	2448	1	1	C>T:1	Dup	0
Singleton	B16-1;B16-3	Supercontig_12.2	13440	13440	1	1	C>T:1	Dup	0
Singleton	B16-1;B16-3	Supercontig_12.2	14534	14534	1	1	C>T:1	Dup	0
Singleton	B16-1;B16-3	Supercontig_12.3	3928583	3928583	1	1	G>A:1	Non-Dup	0
Singleton	B16-1;B16-3	Supercontig_12.3	4424692	4424692	1	1	T>G:1	Non-Dup	1
Singleton	B16-1;B16-3	Supercontig_12.7	4045321	4045321	1	1	G>C:1	Non-Dup	1
Singleton	B16-1;B16-3	Supercontig_12.7	4253670	4253670	1	1	G>A:1	Dup	0
Singleton	B16-1;B16-4	Supercontig_12.1	137752	137752	1	1	T>C:1	Non-Dup	1
Singleton	B16-2;B16-3	Supercontig_12.2	4005892	4005892	1	1	G>T:1	Non-Dup	1
Singleton	B16-2;B16-3	Supercontig_12.4	341021	341021	1	1	A>C:1	Non-Dup	1
Singleton	B16-2;B16-3	Supercontig_12.4	5848732	5848732	1	1	G>A:1	Dup	0
Singleton	B16-2;B16-3	Supercontig_12.6	1336936	1336936	1	1	G>A:1	Dup	0
Singleton	B16-2;B16-3	Supercontig_12.6	1338957	1338957	1	1	G>A:1	Dup	0
Singleton	B16-2;B16-4	Supercontig_12.4	5135126	5135126	1	1	G>A:1	Non-Dup	0
Singleton	B16-2;B16-4	Supercontig_12.5	6142326	6142326	1	1	C>G:1	Dup	1
Singleton	B16-3;B16-4	Supercontig_12.1	2382275	2382275	1	1	G>A:1	Dup	0
Singleton	B16-3;B16-4	Supercontig_12.1	3860927	3860927	1	1	T>G:1	Dup	1
Singleton	B16-3;B16-4	Supercontig_12.1	5080981	5080981	1	1	C>T:1	Dup	0
Singleton	B16-3;B16-4	Supercontig_12.1	5974562	5974562	1	1	C>T:1	Dup	0
Singleton	B16-3;B16-4	Supercontig_12.1	8255205	8255205	1	1	C>T:1	Dup	0
Singleton	B16-3;B16-4	Supercontig_12.1	8256341	8256341	1	1	C>T:1	Dup	0
Singleton	B16-3;B16-4	Supercontig_12.1	8261635	8261635	1	1	C>T:1	Dup	0
Singleton	B16-3;B16-4	Supercontig_12.1	9287120	9287120	1	1	G>A:1	Dup	0
Singleton	B16-3;B16-4	Supercontig_12.1	9297377	9297377	1	1	G>A:1	Dup	0
Singleton	B16-3;B16-4	Supercontig_12.1	9493830	9493830	1	1	G>A:1	Dup	0
Singleton	B16-3;B16-4	Supercontig_12.2	1994615	1994615	1	1	A>T:1	Dup	1
Singleton	B16-3;B16-4	Supercontig_12.3	870216	870216	1	1	C>T:1	Dup	0
Singleton	B16-3;B16-4	Supercontig_12.3	957550	957550	1	1	G>A:1	Dup	0
Singleton	B16-3;B16-4	Supercontig_12.4	1471786	1471786	1	1	G>A:1	Dup	0
Singleton	B16-3;B16-4	Supercontig_12.4	2726792	2726792	1	1	C>T:1	Dup	0
Singleton	B16-3;B16-4	Supercontig_12.5	1078199	1078199	1	1	G>C:1	Dup	1
Singleton	B16-3;B16-4	Supercontig_12.5	1142551	1142551	1	1	C>G:1	Dup	1
Singleton	B16-3;B16-4	Supercontig_12.5	1207826	1207826	1	1	G>A:1	Dup	0
Singleton	B16-3;B16-4	Supercontig_12.5	1514329	1514329	1	1	G>A:1	Non-Dup	0
Singleton	B16-3;B16-4	Supercontig_12.7	2153268	2153268	1	1	G>C:1	Dup	1
Singleton	B17-1;B17-2	Supercontig_12.1	1330096	1330096	1	1	A>C:1	Non-Dup	1
Singleton	B17-1;B17-2	Supercontig_12.1	3596778	3596778	1	1	T>C:1	Near Dup	1
Singleton	B17-1;B17-2	Supercontig_12.1	3731442	3731442	1	1	A>C:1	Non-Dup	1
Singleton	B17-1;B17-2	Supercontig_12.1	4064148	4064148	1	1	T>G:1	Non-Dup	1
Singleton	B17-1;B17-2	Supercontig_12.1	5374885	5374885	1	1	T>C:1	Near Dup	1
Singleton	B17-1;B17-2	Supercontig_12.1	5583365	5583365	1	1	A>G:1	Non-Dup	1
Singleton	B17-1;B17-2	Supercontig_12.5	630652	630652	1	1	C>A:1	Non-Dup	1
Singleton	B17-1;B17-2	Supercontig_12.5	2053501	2053501	1	1	C>T:1	Non-Dup	0
Singleton	B17-1;B17-2	Supercontig_12.6	114954	114954	1	1	A>G:1	Dup	1
Singleton	B17-1;B17-2	Supercontig_12.6	2091668	2091668	1	1	T>C:1	Non-Dup	1
Singleton	B17-1;B17-2	Supercontig_12.7	520823	520823	1	1	G>A:1	Dup	0
Singleton	B17-1;B17-2	Supercontig_12.7	2186308	2186308	1	1	T>C:1	Dup	1
Singleton	B17-1;B17-2	Supercontig_12.7	2435570	2435570	1	1	A>G:1	Dup	1
Singleton	B17-1;B17-3	Supercontig_12.3	5076288	5076288	1	1	A>G:1	Dup	1
Singleton	B17-1;B17-3	Supercontig_12.7	4013028	4013028	1	1	A>G:1	Non-Dup	1
Singleton	B17-2;B17-3	Supercontig_12.3	3051374	3051374	1	1	C>T:1	Dup	0
Singleton	B17-2;B17-3	Supercontig_12.3	4581262	4581262	1	1	A>C:1	Dup	1
Singleton	B17-2;B17-4	Supercontig_12.7	3800852	3800852	1	1	T>G:1	Non-Dup	1
Singleton	B17-2;B17-4	Supercontig_12.7	4199410	4199410	1	1	G>A:1	Dup	0
Singleton	B17-3;B17-4	Supercontig_12.2	1223391	1223391	1	1	T>G:1	Dup	1
Singleton	B17-3;B17-4	Supercontig_12.2	1310052	1310052	1	1	C>G:1	Dup	1
Singleton	B17-3;B17-4	Supercontig_12.4	382699	382699	1	1	T>G:1	Dup	1
Singleton	B17-3;B17-4	Supercontig_12.4	1908550	1908550	1	1	C>T:1	Dup	0
Singleton	B17-3;B17-4	Supercontig_12.4	2346624	2346624	1	1	G>C:1	Dup	1
Singleton	B17-3;B17-4	Supercontig_12.5	2894269	2894269	1	1	G>A:1	Non-Dup	0
Singleton	B17-3;B17-4	Supercontig_12.6	396607	396607	1	1	T>C:1	Near Dup	1
Singleton	B17-3;B17-4	Supercontig_12.7	2366639	2366639	1	1	G>A:1	Dup	0
Singleton	B18-1;B18-2	Supercontig_12.1	1330096	1330096	1	1	A>C:1	Non-Dup	1
Singleton	B18-1;B18-2	Supercontig_12.1	3596778	3596778	1	1	T>C:1	Near Dup	1
Singleton	B18-1;B18-2	Supercontig_12.1	3731442	3731442	1	1	A>C:1	Non-Dup	1
Singleton	B18-1;B18-2	Supercontig_12.1	4064148	4064148	1	1	T>G:1	Non-Dup	1
Singleton	B18-1;B18-2	Supercontig_12.1	5374885	5374885	1	1	T>C:1	Near Dup	1
Singleton	B18-1;B18-2	Supercontig_12.1	5583365	5583365	1	1	A>G:1	Non-Dup	1
Singleton	B18-1;B18-2	Supercontig_12.3	3051374	3051374	1	1	C>T:1	Dup	0
Singleton	B18-1;B18-2	Supercontig_12.5	630652	630652	1	1	C>A:1	Non-Dup	1
Singleton	B18-1;B18-2	Supercontig_12.5	2053501	2053501	1	1	C>T:1	Non-Dup	0
Singleton	B18-1;B18-2	Supercontig_12.6	114954	114954	1	1	A>G:1	Dup	1
Singleton	B18-1;B18-2	Supercontig_12.6	2091668	2091668	1	1	T>C:1	Non-Dup	1
Singleton	B18-1;B18-2	Supercontig_12.7	520823	520823	1	1	G>A:1	Dup	0
Singleton	B18-1;B18-2	Supercontig_12.7	2186308	2186308	1	1	T>C:1	Dup	1
Singleton	B18-1;B18-2	Supercontig_12.7	2435570	2435570	1	1	A>G:1	Dup	1
Singleton	B18-1;B18-3	Supercontig_12.3	4581262	4581262	1	1	A>C:1	Dup	1
Singleton	B18-1;B18-3	Supercontig_12.3	5076288	5076288	1	1	A>G:1	Dup	1
Singleton	B18-1;B18-3	Supercontig_12.7	4013028	4013028	1	1	A>G:1	Non-Dup	1
Singleton	B18-1;B18-4	Supercontig_12.4	382699	382699	1	1	T>G:1	Dup	1
Singleton	B18-2;B18-4	Supercontig_12.7	3800852	3800852	1	1	T>G:1	Non-Dup	1
Singleton	B18-2;B18-4	Supercontig_12.7	4199410	4199410	1	1	G>A:1	Dup	0
Singleton	B18-3;B18-4	Supercontig_12.2	1223391	1223391	1	1	T>G:1	Dup	1
Singleton	B18-3;B18-4	Supercontig_12.2	1310052	1310052	1	1	C>G:1	Dup	1
Singleton	B18-3;B18-4	Supercontig_12.4	1908550	1908550	1	1	C>T:1	Dup	0
Singleton	B18-3;B18-4	Supercontig_12.4	2346624	2346624	1	1	G>C:1	Dup	1
Singleton	B18-3;B18-4	Supercontig_12.5	2894269	2894269	1	1	G>A:1	Non-Dup	0
Singleton	B18-3;B18-4	Supercontig_12.6	396607	396607	1	1	T>C:1	Near Dup	1
Singleton	B18-3;B18-4	Supercontig_12.7	2366639	2366639	1	1	G>A:1	Dup	0
Singleton	B19-1;B19-2	Supercontig_12.1	1330096	1330096	1	1	A>C:1	Non-Dup	1
Singleton	B19-1;B19-2	Supercontig_12.1	3596778	3596778	1	1	T>C:1	Near Dup	1
Singleton	B19-1;B19-2	Supercontig_12.1	3731442	3731442	1	1	A>C:1	Non-Dup	1
Singleton	B19-1;B19-2	Supercontig_12.1	4064148	4064148	1	1	T>G:1	Non-Dup	1
Singleton	B19-1;B19-2	Supercontig_12.5	630652	630652	1	1	C>A:1	Non-Dup	1
Singleton	B19-1;B19-2	Supercontig_12.5	2053501	2053501	1	1	C>T:1	Non-Dup	0
Singleton	B19-1;B19-2	Supercontig_12.6	114954	114954	1	1	A>G:1	Dup	1
Singleton	B19-1;B19-2	Supercontig_12.6	2091668	2091668	1	1	T>C:1	Non-Dup	1
Singleton	B19-1;B19-2	Supercontig_12.7	520823	520823	1	1	G>A:1	Dup	0
Singleton	B19-1;B19-2	Supercontig_12.7	2186308	2186308	1	1	T>C:1	Dup	1
Singleton	B19-1;B19-2	Supercontig_12.7	2435570	2435570	1	1	A>G:1	Dup	1
Singleton	B19-1;B19-3	Supercontig_12.3	3051374	3051374	1	1	C>T:1	Dup	0
Singleton	B19-1;B19-3	Supercontig_12.3	4581262	4581262	1	1	A>C:1	Dup	1
Singleton	B19-1;B19-3	Supercontig_12.3	5076288	5076288	1	1	A>G:1	Dup	1
Singleton	B19-1;B19-3	Supercontig_12.4	382699	382699	1	1	T>G:1	Dup	1
Singleton	B19-1;B19-4	Supercontig_12.7	4013028	4013028	1	1	A>G:1	Non-Dup	1
Singleton	B19-2;B19-3	Supercontig_12.1	5374885	5374885	1	1	T>C:1	Near Dup	1
Singleton	B19-2;B19-3	Supercontig_12.1	5583365	5583365	1	1	A>G:1	Non-Dup	1
Singleton	B19-2;B19-3	Supercontig_12.7	3800852	3800852	1	1	T>G:1	Non-Dup	1
Singleton	B19-2;B19-3	Supercontig_12.7	4199410	4199410	1	1	G>A:1	Dup	0
Singleton	B19-3;B19-4	Supercontig_12.2	1223391	1223391	1	1	T>G:1	Dup	1
Singleton	B19-3;B19-4	Supercontig_12.2	1310052	1310052	1	1	C>G:1	Dup	1
Singleton	B19-3;B19-4	Supercontig_12.4	1908550	1908550	1	1	C>T:1	Dup	0
Singleton	B19-3;B19-4	Supercontig_12.4	2346624	2346624	1	1	G>C:1	Dup	1
Singleton	B19-3;B19-4	Supercontig_12.5	2894269	2894269	1	1	G>A:1	Non-Dup	0
Singleton	B19-3;B19-4	Supercontig_12.6	396607	396607	1	1	T>C:1	Near Dup	1
Singleton	B19-3;B19-4	Supercontig_12.7	2366639	2366639	1	1	G>A:1	Dup	0
Singleton	B20-1;B20-2	Supercontig_12.1	587550	587550	1	1	A>C:1	Non-Dup	1
Singleton	B20-1;B20-2	Supercontig_12.1	893631	893631	1	1	G>A:1	Dup	0
Singleton	B20-1;B20-2	Supercontig_12.1	1061899	1061899	1	1	T>C:1	Non-Dup	1
Singleton	B20-1;B20-2	Supercontig_12.1	3705303	3705303	1	1	T>A:1	Dup	1
Singleton	B20-1;B20-2	Supercontig_12.1	5304847	5304847	1	1	C>T:1	Non-Dup	0
Singleton	B20-1;B20-2	Supercontig_12.1	7973436	7973436	1	1	G>C:1	Non-Dup	1
Singleton	B20-1;B20-2	Supercontig_12.3	802687	802687	1	1	G>C:1	Dup	1
Singleton	B20-1;B20-2	Supercontig_12.3	842489	842489	1	1	A>T:1	Dup	1
Singleton	B20-1;B20-2	Supercontig_12.3	4272812	4272812	1	1	C>A:1	Dup	1
Singleton	B20-1;B20-2	Supercontig_12.5	1122726	1122726	1	1	A>G:1	Dup	1
Singleton	B20-1;B20-3	Supercontig_12.2	303439	303439	1	1	C>A:1	Non-Dup	1
Singleton	B20-1;B20-3	Supercontig_12.3	5103348	5103348	1	1	C>A:1	Non-Dup	1
Singleton	B20-1;B20-3	Supercontig_12.4	4289469	4289469	1	1	G>A:1	Dup	0
Singleton	B20-1;B20-3	Supercontig_12.4	4343991	4343991	1	1	C>T:1	Non-Dup	0
Singleton	B20-1;B20-3	Supercontig_12.4	5391594	5391594	1	1	C>T:1	Dup	0
Singleton	B20-1;B20-4	Supercontig_12.1	9299221	9299221	1	1	T>G:1	Dup	1
Singleton	B20-2;B20-4	Supercontig_12.1	183876	183876	1	1	C>A:1	Non-Dup	1
Singleton	B20-2;B20-4	Supercontig_12.2	349760	349760	1	1	C>T:1	Non-Dup	0
Singleton	B20-3;B20-4	Supercontig_12.2	1194059	1194059	1	1	C>G:1	Dup	1
Singleton	B20-3;B20-4	Supercontig_12.2	1349692	1349692	1	1	C>T:1	Dup	0
Singleton	B20-3;B20-4	Supercontig_12.2	2169093	2169093	1	1	T>C:1	Dup	1
Singleton	B20-3;B20-4	Supercontig_12.2	2870404	2870404	1	1	T>A:1	Non-Dup	1
Singleton	B20-3;B20-4	Supercontig_12.2	3696538	3696538	1	1	A>T:1	Dup	1
Singleton	B20-3;B20-4	Supercontig_12.3	1048251	1048251	1	1	A>G:1	Dup	1
Singleton	B20-3;B20-4	Supercontig_12.4	106446	106446	1	1	G>T:1	Dup	1
Singleton	B20-3;B20-4	Supercontig_12.5	1190229	1190229	1	1	A>C:1	Dup	1
Singleton	B20-3;B20-4	Supercontig_12.5	1192655	1192655	1	1	T>C:1	Dup	1
Singleton	B20-3;B20-4	Supercontig_12.5	2098125	2098125	1	1	T>C:1	Non-Dup	1
Singleton	B20-3;B20-4	Supercontig_12.5	2889806	2889806	1	1	T>C:1	Non-Dup	1
Singleton	B20-3;B20-4	Supercontig_12.5	4573519	4573519	1	1	T>G:1	Non-Dup	1
Singleton	B20-3;B20-4	Supercontig_12.6	97315	97315	1	1	A>C:1	Dup	1
Singleton	B20-3;B20-4	Supercontig_12.6	607015	607015	1	1	A>C:1	Non-Dup	1
Singleton	B20-3;B20-4	Supercontig_12.6	1898958	1898958	1	1	A>T:1	Non-Dup	1
Singleton	B20-3;B20-4	Supercontig_12.6	2866487	2866487	1	1	C>G:1	Dup	1
Singleton	B20-3;B20-4	Supercontig_12.6	2928797	2928797	1	1	C>G:1	Dup	1
Singleton	B20-3;B20-4	Supercontig_12.6	3048878	3048878	1	1	T>G:1	Dup	1
Singleton	B20-3;B20-4	Supercontig_12.6	3633900	3633900	1	1	A>T:1	Dup	1
Singleton	B20-3;B20-4	Supercontig_12.7	2846693	2846693	1	1	G>A:1	Non-Dup	0
Singleton	B2-1;B2-2	Supercontig_12.1	3705195	3705195	1	1	A>C:1	Dup	1
Singleton	B2-1;B2-2	Supercontig_12.2	1186842	1186842	1	1	T>G:1	Dup	1
Singleton	B2-1;B2-2	Supercontig_12.3	796601	796601	1	1	C>T:1	Dup	0
Singleton	B2-1;B2-2	Supercontig_12.3	870006	870006	1	1	A>G:1	Dup	1
Singleton	B2-1;B2-2	Supercontig_12.3	959169	959169	1	1	C>A:1	Dup	1
Singleton	B2-1;B2-2	Supercontig_12.4	1079950	1079950	1	1	T>A:1	Dup	1
Singleton	B2-1;B2-2	Supercontig_12.4	2034810	2034810	1	1	G>A:1	Dup	0
Singleton	B2-1;B2-2	Supercontig_12.4	2263938	2263938	1	1	G>T:1	Non-Dup	1
Singleton	B2-1;B2-2	Supercontig_12.4	2356331	2356331	1	1	A>G:1	Dup	1
Singleton	B2-1;B2-2	Supercontig_12.4	2968264	2968264	1	1	T>C:1	Non-Dup	1
Singleton	B2-1;B2-2	Supercontig_12.4	3683576	3683576	1	1	A>G:1	Non-Dup	1
Singleton	B2-1;B2-2	Supercontig_12.4	3758289	3758289	1	1	C>T:1	Dup	0
Singleton	B2-1;B2-2	Supercontig_12.4	4925818	4925818	1	1	T>C:1	Non-Dup	1
Singleton	B2-1;B2-2	Supercontig_12.5	246311	246311	1	1	C>G:1	Non-Dup	1
Singleton	B2-1;B2-2	Supercontig_12.5	754573	754573	1	1	C>T:1	Non-Dup	0
Singleton	B2-1;B2-2	Supercontig_12.5	1430592	1430592	1	1	T>C:1	Dup	1
Singleton	B2-1;B2-2	Supercontig_12.5	6085711	6085711	1	1	C>G:1	Near Dup	1
Singleton	B2-1;B2-2	Supercontig_12.6	362789	362789	1	1	G>C:1	Dup	1
Singleton	B2-1;B2-2	Supercontig_12.6	2052032	2052032	1	1	G>C:1	Non-Dup	1
Singleton	B2-1;B2-2	Supercontig_12.6	2618417	2618417	1	1	T>C:1	Dup	1
Singleton	B2-1;B2-2	Supercontig_12.7	1427911	1427911	1	1	C>T:1	Non-Dup	0
Singleton	B2-1;B2-2	Supercontig_12.7	2372891	2372891	1	1	C>T:1	Dup	0
Singleton	B2-1;B2-2	Supercontig_12.7	2761178	2761178	1	1	G>T:1	Non-Dup	1
Singleton	B2-1;B2-3	Supercontig_12.3	2263948	2263948	1	1	C>G:1	Non-Dup	1
Singleton	B2-1;B2-3	Supercontig_12.6	14012	14012	1	1	C>T:1	Non-Dup	0
Singleton	B2-1;B2-3	Supercontig_12.6	4124141	4124141	1	1	T>C:1	Dup	1
Singleton	B2-1;B2-3	Supercontig_12.6	4166767	4166767	1	1	A>C:1	Dup	1
Singleton	B2-1;B2-4	Supercontig_12.1	7771084	7771084	1	1	A>C:1	Non-Dup	1
Singleton	B2-1;B2-4	Supercontig_12.1	8204067	8204067	1	1	A>G:1	Non-Dup	1
Singleton	B21-1;B21-2	Supercontig_12.1	587550	587550	1	1	A>C:1	Non-Dup	1
Singleton	B21-1;B21-2	Supercontig_12.1	893631	893631	1	1	G>A:1	Dup	0
Singleton	B21-1;B21-2	Supercontig_12.1	1061899	1061899	1	1	T>C:1	Non-Dup	1
Singleton	B21-1;B21-2	Supercontig_12.1	3705303	3705303	1	1	T>A:1	Dup	1
Singleton	B21-1;B21-2	Supercontig_12.1	5304847	5304847	1	1	C>T:1	Non-Dup	0
Singleton	B21-1;B21-2	Supercontig_12.1	7973436	7973436	1	1	G>C:1	Non-Dup	1
Singleton	B21-1;B21-2	Supercontig_12.2	349760	349760	1	1	C>T:1	Non-Dup	0
Singleton	B21-1;B21-2	Supercontig_12.3	802687	802687	1	1	G>C:1	Dup	1
Singleton	B21-1;B21-2	Supercontig_12.3	842489	842489	1	1	A>T:1	Dup	1
Singleton	B21-1;B21-2	Supercontig_12.3	4272812	4272812	1	1	C>A:1	Dup	1
Singleton	B21-1;B21-2	Supercontig_12.5	1190229	1190229	1	1	A>C:1	Dup	1
Singleton	B21-1;B21-2	Supercontig_12.5	1192655	1192655	1	1	T>C:1	Dup	1
Singleton	B21-1;B21-2	Supercontig_12.5	2098125	2098125	1	1	T>C:1	Non-Dup	1
Singleton	B21-1;B21-2	Supercontig_12.5	2889806	2889806	1	1	T>C:1	Non-Dup	1
Singleton	B21-1;B21-2	Supercontig_12.5	4573519	4573519	1	1	T>G:1	Non-Dup	1
Singleton	B21-1;B21-3	Supercontig_12.1	9299221	9299221	1	1	T>G:1	Dup	1
Singleton	B21-1;B21-3	Supercontig_12.3	5103348	5103348	1	1	C>A:1	Non-Dup	1
Singleton	B21-2;B21-4	Supercontig_12.1	183876	183876	1	1	C>A:1	Non-Dup	1
Singleton	B21-2;B21-4	Supercontig_12.4	106446	106446	1	1	G>T:1	Dup	1
Singleton	B21-3;B21-4	Supercontig_12.2	303439	303439	1	1	C>A:1	Non-Dup	1
Singleton	B21-3;B21-4	Supercontig_12.2	1194059	1194059	1	1	C>G:1	Dup	1
Singleton	B21-3;B21-4	Supercontig_12.2	1349692	1349692	1	1	C>T:1	Dup	0
Singleton	B21-3;B21-4	Supercontig_12.2	2169093	2169093	1	1	T>C:1	Dup	1
Singleton	B21-3;B21-4	Supercontig_12.2	2870404	2870404	1	1	T>A:1	Non-Dup	1
Singleton	B21-3;B21-4	Supercontig_12.2	3696538	3696538	1	1	A>T:1	Dup	1
Singleton	B21-3;B21-4	Supercontig_12.3	1048251	1048251	1	1	A>G:1	Dup	1
Singleton	B21-3;B21-4	Supercontig_12.4	4289469	4289469	1	1	G>A:1	Dup	0
Singleton	B21-3;B21-4	Supercontig_12.4	4343991	4343991	1	1	C>T:1	Non-Dup	0
Singleton	B21-3;B21-4	Supercontig_12.4	5391594	5391594	1	1	C>T:1	Dup	0
Singleton	B21-3;B21-4	Supercontig_12.5	1122726	1122726	1	1	A>G:1	Dup	1
Singleton	B21-3;B21-4	Supercontig_12.6	97315	97315	1	1	A>C:1	Dup	1
Singleton	B21-3;B21-4	Supercontig_12.6	607015	607015	1	1	A>C:1	Non-Dup	1
Singleton	B21-3;B21-4	Supercontig_12.6	1898958	1898958	1	1	A>T:1	Non-Dup	1
Singleton	B21-3;B21-4	Supercontig_12.6	2866487	2866487	1	1	C>G:1	Dup	1
Singleton	B21-3;B21-4	Supercontig_12.6	2928797	2928797	1	1	C>G:1	Dup	1
Singleton	B21-3;B21-4	Supercontig_12.6	3048878	3048878	1	1	T>G:1	Dup	1
Singleton	B21-3;B21-4	Supercontig_12.6	3633900	3633900	1	1	A>T:1	Dup	1
Singleton	B21-3;B21-4	Supercontig_12.7	2846693	2846693	1	1	G>A:1	Non-Dup	0
Singleton	B2-2;B2-3	Supercontig_12.3	4552823	4552823	1	1	T>A:1	Non-Dup	1
Singleton	B2-2;B2-3	Supercontig_12.3	5072697	5072697	1	1	T>A:1	Dup	1
Singleton	B2-2;B2-3	Supercontig_12.5	2795907	2795907	1	1	C>G:1	Non-Dup	1
Singleton	B2-2;B2-3	Supercontig_12.7	263960	263960	1	1	G>A:1	Dup	0
Singleton	B2-2;B2-3	Supercontig_12.7	380731	380731	1	1	A>G:1	Non-Dup	1
Singleton	B2-2;B2-4	Supercontig_12.2	3308720	3308720	1	1	A>C:1	Dup	1
Singleton	B2-2;B2-4	Supercontig_12.3	1683251	1683251	1	1	A>T:1	Non-Dup	1
Singleton	B2-2;B2-4	Supercontig_12.3	3448651	3448651	1	1	G>T:1	Non-Dup	1
Singleton	B2-2;B2-4	Supercontig_12.4	107721	107721	1	1	A>C:1	Non-Dup	1
Singleton	B2-2;B2-4	Supercontig_12.5	2572506	2572506	1	1	A>G:1	Non-Dup	1
Singleton	B2-2;B2-4	Supercontig_12.5	2685194	2685194	1	1	C>T:1	Non-Dup	0
Singleton	B2-3;B2-4	Supercontig_12.1	894878	894878	1	1	A>T:1	Dup	1
Singleton	B2-3;B2-4	Supercontig_12.1	1121564	1121564	1	1	T>G:1	Non-Dup	1
Singleton	B2-3;B2-4	Supercontig_12.1	1452544	1452544	1	1	A>G:1	Dup	1
Singleton	B2-3;B2-4	Supercontig_12.1	2080862	2080862	1	1	G>A:1	Non-Dup	0
Singleton	B2-3;B2-4	Supercontig_12.1	2336573	2336573	1	1	T>C:1	Dup	1
Singleton	B2-3;B2-4	Supercontig_12.1	5975096	5975096	1	1	A>C:1	Dup	1
Singleton	B2-3;B2-4	Supercontig_12.1	6324613	6324613	1	1	C>A:1	Non-Dup	1
Singleton	B2-3;B2-4	Supercontig_12.2	1168481	1168481	1	1	T>C:1	Dup	1
Singleton	B2-3;B2-4	Supercontig_12.2	1277599	1277599	1	1	T>G:1	Dup	1
Singleton	B2-3;B2-4	Supercontig_12.3	873381	873381	1	1	A>C:1	Dup	1
Singleton	B2-3;B2-4	Supercontig_12.3	928287	928287	1	1	T>C:1	Near Dup	1
Singleton	B2-3;B2-4	Supercontig_12.4	527058	527058	1	1	C>A:1	Near Dup	1
Singleton	B2-3;B2-4	Supercontig_12.4	545309	545309	1	1	A>C:1	Non-Dup	1
Singleton	B2-3;B2-4	Supercontig_12.4	1899994	1899994	1	1	C>T:1	Dup	0
Singleton	B2-3;B2-4	Supercontig_12.4	4051994	4051994	1	1	T>G:1	Dup	1
Singleton	B2-3;B2-4	Supercontig_12.5	333637	333637	1	1	C>T:1	Non-Dup	0
Singleton	B2-3;B2-4	Supercontig_12.5	530454	530454	1	1	A>G:1	Non-Dup	1
Singleton	B2-3;B2-4	Supercontig_12.5	6104766	6104766	1	1	T>A:1	Non-Dup	1
Singleton	B2-3;B2-4	Supercontig_12.6	207349	207349	1	1	A>C:1	Non-Dup	1
Singleton	B2-3;B2-4	Supercontig_12.6	684203	684203	1	1	G>T:1	Non-Dup	1
Singleton	B2-3;B2-4	Supercontig_12.6	2946617	2946617	1	1	A>G:1	Dup	1
Singleton	B2-3;B2-4	Supercontig_12.7	1077625	1077625	1	1	T>G:1	Near Dup	1
Singleton	B2-3;B2-4	Supercontig_12.7	1163118	1163118	1	1	T>C:1	Dup	1
Singleton	B2-3;B2-4	Supercontig_12.7	2166374	2166374	1	1	A>T:1	Dup	1
Singleton	B2-3;B2-4	Supercontig_12.7	2174209	2174209	1	1	C>T:1	Near Dup	0
Singleton	B2-3;B2-4	Supercontig_12.7	3027689	3027689	1	1	T>A:1	Non-Dup	1
Singleton	B3-1;B3-2	Supercontig_12.1	476191	476191	1	1	C>T:1	Non-Dup	0
Singleton	B3-1;B3-2	Supercontig_12.1	888122	888122	1	1	G>C:1	Dup	1
Singleton	B3-1;B3-2	Supercontig_12.2	66760	66760	1	1	C>T:1	Non-Dup	0
Singleton	B3-1;B3-2	Supercontig_12.5	6248730	6248730	1	1	A>C:1	Non-Dup	1
Singleton	B3-1;B3-2	Supercontig_12.6	96204	96204	1	1	A>G:1	Dup	1
Singleton	B3-1;B3-2	Supercontig_12.6	368718	368718	1	1	A>C:1	Dup	1
Singleton	B3-1;B3-3	Supercontig_12.1	70676	70676	1	1	A>G:1	Dup	1
Singleton	B3-1;B3-3	Supercontig_12.2	895838	895838	1	1	A>G:1	Non-Dup	1
Singleton	B3-1;B3-3	Supercontig_12.2	1239995	1239995	1	1	T>G:1	Dup	1
Singleton	B3-1;B3-3	Supercontig_12.2	1915672	1915672	1	1	G>A:1	Non-Dup	0
Singleton	B3-1;B3-3	Supercontig_12.3	731816	731816	1	1	T>G:1	Dup	1
Singleton	B3-1;B3-3	Supercontig_12.3	787556	787556	1	1	G>A:1	Dup	0
Singleton	B3-1;B3-3	Supercontig_12.3	898847	898847	1	1	C>G:1	Dup	1
Singleton	B3-1;B3-3	Supercontig_12.3	4773295	4773295	1	1	C>T:1	Non-Dup	0
Singleton	B3-1;B3-3	Supercontig_12.3	4821951	4821951	1	1	C>T:1	Near Dup	0
Singleton	B3-1;B3-3	Supercontig_12.4	4891020	4891020	1	1	C>G:1	Near Dup	1
Singleton	B3-1;B3-3	Supercontig_12.4	5318203	5318203	1	1	A>C:1	Dup	1
Singleton	B3-1;B3-3	Supercontig_12.5	146998	146998	1	1	T>A:1	Dup	1
Singleton	B3-1;B3-3	Supercontig_12.5	435330	435330	1	1	A>C:1	Non-Dup	1
Singleton	B3-1;B3-3	Supercontig_12.7	947583	947583	1	1	A>C:1	Dup	1
Singleton	B3-1;B3-3	Supercontig_12.7	1053609	1053609	1	1	A>T:1	Dup	1
Singleton	B3-1;B3-3	Supercontig_12.7	1060812	1060812	1	1	C>G:1	Near Dup	1
Singleton	B3-1;B3-3	Supercontig_12.7	1601924	1601924	1	1	G>A:1	Non-Dup	0
Singleton	B3-1;B3-3	Supercontig_12.7	2187266	2187266	1	1	A>C:1	Dup	1
Singleton	B3-1;B3-3	Supercontig_12.7	2319270	2319270	1	1	A>G:1	Dup	1
Singleton	B3-1;B3-3	Supercontig_12.7	2799165	2799165	1	1	T>G:1	Dup	1
Singleton	B3-1;B3-4	Supercontig_12.5	3870504	3870504	1	1	C>A:1	Non-Dup	1
Singleton	B3-2;B3-3	Supercontig_12.3	1727499	1727499	1	1	A>T:1	Dup	1
Singleton	B3-2;B3-3	Supercontig_12.3	2193285	2193285	1	1	C>T:1	Dup	0
Singleton	B3-2;B3-3	Supercontig_12.3	2210800	2210800	1	1	T>A:1	Dup	1
Singleton	B3-2;B3-3	Supercontig_12.3	3011521	3011521	1	1	A>G:1	Non-Dup	1
Singleton	B3-2;B3-3	Supercontig_12.4	5383172	5383172	1	1	G>A:1	Non-Dup	0
Singleton	B3-2;B3-3	Supercontig_12.5	1698866	1698866	1	1	C>G:1	Dup	1
Singleton	B3-2;B3-3	Supercontig_12.5	2284157	2284157	1	1	G>C:1	Non-Dup	1
Singleton	B3-2;B3-3	Supercontig_12.5	3213891	3213891	1	1	G>A:1	Non-Dup	0
Singleton	B3-2;B3-3	Supercontig_12.5	5417221	5417221	1	1	T>G:1	Dup	1
Singleton	B3-2;B3-4	Supercontig_12.1	88638	88638	1	1	T>C:1	Dup	1
Singleton	B3-2;B3-4	Supercontig_12.1	1228037	1228037	1	1	A>G:1	Dup	1
Singleton	B3-2;B3-4	Supercontig_12.1	3658050	3658050	1	1	C>A:1	Dup	1
Singleton	B3-2;B3-4	Supercontig_12.1	3872786	3872786	1	1	A>C:1	Dup	1
Singleton	B3-2;B3-4	Supercontig_12.1	4193657	4193657	1	1	T>C:1	Dup	1
Singleton	B3-2;B3-4	Supercontig_12.1	5924017	5924017	1	1	A>C:1	Dup	1
Singleton	B3-2;B3-4	Supercontig_12.1	6308190	6308190	1	1	A>T:1	Dup	1
Singleton	B3-2;B3-4	Supercontig_12.3	727319	727319	1	1	T>G:1	Dup	1
Singleton	B3-2;B3-4	Supercontig_12.3	736797	736797	1	1	T>G:1	Dup	1
Singleton	B3-2;B3-4	Supercontig_12.4	963020	963020	1	1	A>G:1	Dup	1
Singleton	B3-2;B3-4	Supercontig_12.4	1134703	1134703	1	1	C>G:1	Dup	1
Singleton	B3-2;B3-4	Supercontig_12.4	3977843	3977843	1	1	G>A:1	Non-Dup	0
Singleton	B3-2;B3-4	Supercontig_12.4	4254653	4254653	1	1	C>G:1	Dup	1
Singleton	B3-2;B3-4	Supercontig_12.4	4641973	4641973	1	1	T>C:1	Dup	1
Singleton	B3-2;B3-4	Supercontig_12.5	1017566	1017566	1	1	A>G:1	Dup	1
Singleton	B3-2;B3-4	Supercontig_12.5	1114763	1114763	1	1	A>G:1	Near Dup	1
Singleton	B3-2;B3-4	Supercontig_12.6	2788667	2788667	1	1	A>G:1	Dup	1
Singleton	B3-2;B3-4	Supercontig_12.6	2886695	2886695	1	1	C>G:1	Dup	1
Singleton	B3-2;B3-4	Supercontig_12.6	4052553	4052553	1	1	G>A:1	Non-Dup	0
Singleton	B3-2;B3-4	Supercontig_12.7	2472413	2472413	1	1	T>A:1	Dup	1
Singleton	B3-3;B3-4	Supercontig_12.2	3676541	3676541	1	1	A>C:1	Dup	1
Singleton	B3-3;B3-4	Supercontig_12.6	97408	97408	1	1	A>G:1	Dup	1
Singleton	B4-1;B4-2	Supercontig_12.1	105581	105581	1	1	C>A:1	Non-Dup	1
Singleton	B4-1;B4-2	Supercontig_12.1	4138511	4138511	1	1	C>G:1	Non-Dup	1
Singleton	B4-1;B4-2	Supercontig_12.1	6304092	6304092	1	1	G>A:1	Dup	0
Singleton	B4-1;B4-2	Supercontig_12.1	9521140	9521140	1	1	C>T:1	Non-Dup	0
Singleton	B4-1;B4-2	Supercontig_12.2	1441798	1441798	1	1	T>G:1	Dup	1
Singleton	B4-1;B4-2	Supercontig_12.3	226496	226496	1	1	G>A:1	Non-Dup	0
Singleton	B4-1;B4-2	Supercontig_12.4	754218	754218	1	1	A>G:1	Non-Dup	1
Singleton	B4-1;B4-2	Supercontig_12.4	1219776	1219776	1	1	C>T:1	Non-Dup	0
Singleton	B4-1;B4-2	Supercontig_12.4	2114625	2114625	1	1	C>G:1	Non-Dup	1
Singleton	B4-1;B4-2	Supercontig_12.4	2386739	2386739	1	1	A>G:1	Non-Dup	1
Singleton	B4-1;B4-2	Supercontig_12.4	4950964	4950964	1	1	T>C:1	Non-Dup	1
Singleton	B4-1;B4-2	Supercontig_12.5	944704	944704	1	1	T>G:1	Dup	1
Singleton	B4-1;B4-2	Supercontig_12.6	1924145	1924145	1	1	A>G:1	Non-Dup	1
Singleton	B4-1;B4-2	Supercontig_12.6	2977433	2977433	1	1	C>G:1	Dup	1
Singleton	B4-1;B4-2	Supercontig_12.6	3079753	3079753	1	1	G>T:1	Dup	1
Singleton	B4-1;B4-3	Supercontig_12.5	6142202	6142202	1	1	T>C:1	Dup	1
Singleton	B4-1;B4-3	Supercontig_12.6	250400	250400	1	1	G>T:1	Non-Dup	1
Singleton	B4-1;B4-4	Supercontig_12.1	802571	802571	1	1	A>G:1	Non-Dup	1
Singleton	B4-1;B4-4	Supercontig_12.2	108659	108659	1	1	G>C:1	Near Dup	1
Singleton	B4-1;B4-4	Supercontig_12.3	3958326	3958326	1	1	G>T:1	Non-Dup	1
Singleton	B4-1;B4-4	Supercontig_12.3	4771375	4771375	1	1	C>T:1	Non-Dup	0
Singleton	B4-1;B4-4	Supercontig_12.3	4828291	4828291	1	1	T>C:1	Non-Dup	1
Singleton	B4-1;B4-4	Supercontig_12.5	6008814	6008814	1	1	G>T:1	Dup	1
Singleton	B4-1;B4-4	Supercontig_12.7	4253777	4253777	1	1	T>A:1	Dup	1
Singleton	B4-2;B4-3	Supercontig_12.1	1386958	1386958	1	1	G>T:1	Non-Dup	1
Singleton	B4-2;B4-3	Supercontig_12.2	36088	36088	1	1	T>C:1	Dup	1
Singleton	B4-2;B4-3	Supercontig_12.5	2828615	2828615	1	1	T>C:1	Non-Dup	1
Singleton	B4-2;B4-3	Supercontig_12.5	4702754	4702754	1	1	C>G:1	Non-Dup	1
Singleton	B4-2;B4-4	Supercontig_12.4	121165	121165	1	1	G>T:1	Dup	1
Singleton	B4-2;B4-4	Supercontig_12.5	6140039	6140039	1	1	A>C:1	Dup	1
Singleton	B4-2;B4-4	Supercontig_12.5	6142737	6142737	1	1	A>G:1	Dup	1
Singleton	B4-2;B4-4	Supercontig_12.6	532435	532435	1	1	G>C:1	Dup	1
Singleton	B4-3;B4-4	Supercontig_12.1	21303	21303	1	1	C>G:1	Dup	1
Singleton	B4-3;B4-4	Supercontig_12.1	305146	305146	1	1	C>G:1	Non-Dup	1
Singleton	B4-3;B4-4	Supercontig_12.1	3636945	3636945	1	1	T>A:1	Dup	1
Singleton	B4-3;B4-4	Supercontig_12.1	3880393	3880393	1	1	A>G:1	Dup	1
Singleton	B4-3;B4-4	Supercontig_12.1	3938884	3938884	1	1	A>C:1	Dup	1
Singleton	B4-3;B4-4	Supercontig_12.1	7683191	7683191	1	1	A>G:1	Non-Dup	1
Singleton	B4-3;B4-4	Supercontig_12.1	9784869	9784869	1	1	A>C:1	Dup	1
Singleton	B4-3;B4-4	Supercontig_12.3	698909	698909	1	1	T>G:1	Near Dup	1
Singleton	B4-3;B4-4	Supercontig_12.3	1094448	1094448	1	1	C>G:1	Non-Dup	1
Singleton	B4-3;B4-4	Supercontig_12.4	908839	908839	1	1	A>C:1	Dup	1
Singleton	B4-3;B4-4	Supercontig_12.4	5325847	5325847	1	1	C>G:1	Dup	1
Singleton	B4-3;B4-4	Supercontig_12.5	602115	602115	1	1	C>T:1	Dup	0
Singleton	B4-3;B4-4	Supercontig_12.6	1954931	1954931	1	1	G>A:1	Non-Dup	0
Singleton	B4-3;B4-4	Supercontig_12.7	910193	910193	1	1	C>A:1	Non-Dup	1
Singleton	B4-3;B4-4	Supercontig_12.7	2301670	2301670	1	1	G>A:1	Dup	0
Singleton	B4-3;B4-4	Supercontig_12.7	2343829	2343829	1	1	C>G:1	Dup	1
Singleton	B4-3;B4-4	Supercontig_12.7	3168605	3168605	1	1	T>C:1	Non-Dup	1
Singleton	B4-3;B4-4	Supercontig_12.7	3196220	3196220	1	1	C>G:1	Non-Dup	1
Singleton	B5-1;B5-2	Supercontig_12.1	6099189	6099189	1	1	T>A:1	Near Dup	1
Singleton	B5-1;B5-2	Supercontig_12.1	6432097	6432097	1	1	C>G:1	Dup	1
Singleton	B5-1;B5-2	Supercontig_12.2	122626	122626	1	1	T>C:1	Dup	1
Singleton	B5-1;B5-2	Supercontig_12.4	168491	168491	1	1	A>C:1	Non-Dup	1
Singleton	B5-1;B5-2	Supercontig_12.5	6144526	6144526	1	1	T>C:1	Dup	1
Singleton	B5-1;B5-2	Supercontig_12.7	3922646	3922646	1	1	C>A:1	Non-Dup	1
Singleton	B5-1;B5-3	Supercontig_12.1	9067711	9067711	1	1	G>C:1	Near Dup	1
Singleton	B5-1;B5-3	Supercontig_12.3	5031840	5031840	1	1	C>G:1	Non-Dup	1
Singleton	B5-1;B5-3	Supercontig_12.7	4210935	4210935	1	1	G>A:1	Dup	0
Singleton	B5-1;B5-4	Supercontig_12.2	1915181	1915181	1	1	C>T:1	Non-Dup	0
Singleton	B5-1;B5-4	Supercontig_12.3	693318	693318	1	1	A>C:1	Dup	1
Singleton	B5-1;B5-4	Supercontig_12.3	1598011	1598011	1	1	C>T:1	Non-Dup	0
Singleton	B5-1;B5-4	Supercontig_12.4	1008765	1008765	1	1	A>C:1	Dup	1
Singleton	B5-1;B5-4	Supercontig_12.4	3072206	3072206	1	1	T>C:1	Dup	1
Singleton	B5-1;B5-4	Supercontig_12.6	1933529	1933529	1	1	G>C:1	Non-Dup	1
Singleton	B5-1;B5-4	Supercontig_12.6	2507521	2507521	1	1	A>T:1	Non-Dup	1
Singleton	B5-1;B5-4	Supercontig_12.6	3592814	3592814	1	1	C>A:1	Non-Dup	1
Singleton	B5-1;B5-4	Supercontig_12.7	2169171	2169171	1	1	T>G:1	Dup	1
Singleton	B5-2;B5-3	Supercontig_12.1	2034461	2034461	1	1	A>C:1	Non-Dup	1
Singleton	B5-2;B5-3	Supercontig_12.1	3871577	3871577	1	1	A>G:1	Dup	1
Singleton	B5-2;B5-3	Supercontig_12.1	4674882	4674882	1	1	G>A:1	Non-Dup	0
Singleton	B5-2;B5-3	Supercontig_12.1	5253126	5253126	1	1	A>C:1	Non-Dup	1
Singleton	B5-2;B5-3	Supercontig_12.1	5330545	5330545	1	1	A>G:1	Dup	1
Singleton	B5-2;B5-3	Supercontig_12.2	1163835	1163835	1	1	C>G:1	Dup	1
Singleton	B5-2;B5-3	Supercontig_12.3	803708	803708	1	1	A>T:1	Dup	1
Singleton	B5-2;B5-3	Supercontig_12.3	1596308	1596308	1	1	T>C:1	Non-Dup	1
Singleton	B5-2;B5-3	Supercontig_12.3	3299076	3299076	1	1	G>A:1	Non-Dup	0
Singleton	B5-2;B5-3	Supercontig_12.4	999343	999343	1	1	A>G:1	Dup	1
Singleton	B5-2;B5-3	Supercontig_12.4	5308728	5308728	1	1	C>A:1	Dup	1
Singleton	B5-2;B5-3	Supercontig_12.5	497597	497597	1	1	T>C:1	Dup	1
Singleton	B5-2;B5-3	Supercontig_12.5	666424	666424	1	1	G>C:1	Near Dup	1
Singleton	B5-2;B5-3	Supercontig_12.5	1888106	1888106	1	1	T>C:1	Non-Dup	1
Singleton	B5-2;B5-3	Supercontig_12.5	3094431	3094431	1	1	G>A:1	Non-Dup	0
Singleton	B5-2;B5-3	Supercontig_12.5	3838995	3838995	1	1	C>T:1	Non-Dup	0
Singleton	B5-2;B5-3	Supercontig_12.6	1694373	1694373	1	1	T>C:1	Non-Dup	1
Singleton	B5-2;B5-3	Supercontig_12.6	2998969	2998969	1	1	C>G:1	Dup	1
Singleton	B5-2;B5-3	Supercontig_12.6	3071711	3071711	1	1	T>G:1	Near Dup	1
Singleton	B5-2;B5-3	Supercontig_12.6	3782375	3782375	1	1	T>C:1	Near Dup	1
Singleton	B5-2;B5-3	Supercontig_12.6	3858802	3858802	1	1	C>G:1	Non-Dup	1
Singleton	B5-2;B5-3	Supercontig_12.6	4068206	4068206	1	1	G>C:1	Dup	1
[truncated: 1,926 more rows]
