# Supplementary material for: Repeat-induced point mutation in Neurospora crassa causes the highest known mutation rate and mutational burden of any cellular life
Source: Genome Biol. 2020 Jun 16;21:142. doi: 10.1186/s13059-020-02060-w (PMC7296669; doi:10.1186/s13059-020-02060-w)
Supplement: Supplementary file 2 — Additional file 2: Datasheet S1. Mapped depth and genome coverage of sequenced samples. Datasheet S2. Identified mutations during sexual and asexual cycles of N. crassa. Datasheet S3. Sanger verification of randomly picked mutations. Datasheet S4. Duplicates in N. crassa identified through different approaches. Datasheet S5. Clusters formed by 2:2 mutations in sexual cycle of N. crassa. Datasheet S6. False negative rates estimated using simulation approach. Datasheet S7. Detailed properties of Dup-Cl, Dup-One, and Dup-Zero regions. Datasheet S8. Tri-nucleotide context within different duplicates of N. crassa genome. [file 13059_2020_2060_MOESM2_ESM.zip › Additional file 2.Datasheet S6.xlsx]

## Sheet: Data S6
Datasheet S6. False negative rates estimated using simulation approach.
Synthetic mutations were generated for each experimental line, and were recovered using the same pipeline to detect real mutations. The false negative rate (FNR) was calculated as "Not Recovered sites" / ("Recovered sites" + "Not Recovered sites"). Invalid sites refer to sites overlapped with pre-existing SNV of same allele or indels.
Category	Group ID	Ascus ID	Within Duplicates (Dup-Blast)				Near Duplicates				Non-Duplicates
			Recovered	Not Recovered	Invalid	FNR(%)	Recovered	Not Recovered	Invalid	FNR(%)	Recovered	Not Recovered	Invalid	FNR(%)
Sexual-2:2	Cross A	A1	47	38	0	0.447059	28	2	0	0.0666667	365	6	4	0.0161725
		A10	75	23	4	0.234694	32	3	0	0.0857143	387	8	2	0.0202532
		A2	47	34	1	0.419753	28	1	2	0.0344828	387	10	2	0.0251889
		A3	48	38	3	0.44186	34	4	0	0.105263	371	10	1	0.0262467
		A4	65	21	0	0.244186	29	3	0	0.09375	377	6	1	0.0156658
		A5	40	37	1	0.480519	23	7	0	0.233333	355	9	1	0.0247253
		A6	46	32	0	0.410256	35	3	1	0.0789474	368	7	1	0.0186667
		A7	36	41	1	0.532468	31	2	0	0.0606061	395	7	1	0.0174129
		A8	39	32	1	0.450704	26	7	0	0.212121	372	11	1	0.0287206
		A9	75	14	2	0.157303	29	1	0	0.0333333	353	8	2	0.0221607
	Cross B	B1	20	16	0	0.444444	10	1	0	0.0909091	186	4	0	0.0210526
		B10	27	16	1	0.372093	15	1	0	0.0625	192	7	1	0.0351759
		B11	30	11	0	0.268293	16	0	0	0	186	11	0	0.0558376
		B13	24	11	0	0.314286	13	2	0	0.133333	178	6	0	0.0326087
		B14	21	12	0	0.363636	16	1	0	0.0588235	219	7	0	0.0309735
		B15	25	20	0	0.444444	16	2	0	0.111111	163	5	0	0.0297619
		B16	17	18	1	0.514286	16	1	0	0.0588235	177	8	0	0.0432432
		B17	22	22	0	0.5	17	3	0	0.15	177	2	0	0.0111732
		B18	21	22	0	0.511628	9	1	0	0.1	180	8	1	0.0425532
		B19	28	22	0	0.44	22	1	0	0.0434783	191	3	1	0.0154639
		B2	19	18	0	0.486486	12	2	0	0.142857	188	8	0	0.0408163
		B20	20	16	0	0.444444	14	2	0	0.125	202	3	1	0.0146341
		B21	31	24	0	0.436364	21	1	0	0.0454545	175	5	0	0.0277778
		B3	34	9	0	0.209302	19	0	0	0	193	7	1	0.035
		B4	26	9	0	0.257143	18	0	0	0	178	3	0	0.0165746
		B5	16	19	0	0.542857	10	2	0	0.166667	180	6	0	0.0322581
		B6	16	17	2	0.515152	14	2	0	0.125	200	4	0	0.0196078
		B7	16	26	0	0.619048	11	0	0	0	210	4	0	0.0186916
		B8	30	14	1	0.318182	12	2	0	0.142857	199	5	1	0.0245098
		B9	28	17	0	0.377778	13	2	0	0.133333	176	3	0	0.0167598
	Cross E	E1	63	0	0	0	26	0	0	0	381	0	0	0
		E10	77	2	0	0.0253165	41	1	0	0.0238095	406	0	0	0
		E2	88	1	0	0.011236	39	0	0	0	406	1	0	0.002457
		E3	75	1	0	0.0131579	37	2	0	0.0512821	355	0	0	0
		E4	93	1	0	0.0106383	35	1	0	0.0277778	381	1	0	0.0026178
		E5	64	2	0	0.030303	37	2	0	0.0512821	384	0	0	0
		E6	87	0	0	0	40	0	0	0	390	1	0	0.00255754
		E7	79	2	1	0.0246914	33	0	0	0	356	2	0	0.00558659
		E8	71	0	0	0	34	0	0	0	376	3	0	0.00791557
		E9	75	1	1	0.0131579	36	2	1	0.0526316	406	0	0	0
	Cross G	G10	46	56	1	0.54902	31	5	1	0.138889	438	14	0	0.0309735
		G11	37	57	0	0.606383	27	4	0	0.129032	381	10	0	0.0255754
		G13	40	58	2	0.591837	37	3	0	0.075	406	27	5	0.0623557
		G14	44	49	1	0.526882	31	7	0	0.184211	388	19	1	0.046683
		G16	35	67	0	0.656863	43	8	0	0.156863	393	20	5	0.0484262
		G4	44	49	1	0.526882	30	10	1	0.25	403	22	1	0.0517647
		G5	20	55	2	0.733333	24	5	1	0.172414	399	6	5	0.0148148
		G6	26	46	2	0.638889	43	7	0	0.14	441	20	2	0.0433839
		G8	36	59	0	0.621053	24	5	0	0.172414	401	11	2	0.026699
	Cross C	C1	20	30	0	0.6	10	3	0	0.230769	208	10	0	0.0458716
		C10	28	23	1	0.45098	23	4	0	0.148148	197	9	2	0.0436893
		C11	18	16	0	0.470588	8	1	0	0.111111	182	6	0	0.0319149
		C12	21	21	0	0.5	19	4	0	0.173913	214	7	0	0.0316742
		C13	19	25	0	0.568182	9	5	0	0.357143	214	10	0	0.0446429
		C14	20	21	0	0.512195	19	4	0	0.173913	204	11	0	0.0511628
		C15	20	27	2	0.574468	21	6	0	0.222222	207	6	0	0.028169
		C16	32	18	0	0.36	20	4	0	0.166667	206	13	2	0.0593607
		C17	24	28	0	0.538462	13	8	0	0.380952	210	14	0	0.0625
		C18	16	24	0	0.6	11	2	0	0.153846	196	5	1	0.0248756
		C2	15	28	1	0.651163	14	2	0	0.125	201	8	0	0.0382775
		C3	16	22	0	0.578947	17	3	0	0.15	168	5	0	0.0289017
		C4	21	21	0	0.5	8	2	0	0.2	219	10	1	0.0436681
		C5	19	21	1	0.525	17	3	0	0.15	242	6	1	0.0241935
		C6	17	22	1	0.564103	18	4	0	0.181818	207	8	0	0.0372093
		C7	26	33	0	0.559322	12	3	1	0.2	195	13	0	0.0625
		C8	20	24	0	0.545455	15	7	0	0.318182	194	10	1	0.0490196
		C9	25	25	0	0.5	14	5	1	0.263158	215	10	0	0.0444444
	Double Mutant Cross	DIM2rid-DIM2A-c1	101	22	1	0.178862	59	2	0	0.0327869	624	15	0	0.0234742
		DIM2rid-DIM2A-c2	101	39	2	0.278571	55	4	0	0.0677966	623	12	1	0.0188976
		DIM2rid-DIM2A-c3	105	36	1	0.255319	66	3	0	0.0434783	627	9	2	0.0141509
		DIM2rid-DIM2A-c5	94	33	2	0.259843	58	4	0	0.0645161	647	9	1	0.0137195
		DIM2rid-DIM2A-c6	96	47	1	0.328671	47	5	0	0.0961538	607	11	0	0.0177994
		DIM2rid-DIM2A-c7	98	33	2	0.251908	46	6	0	0.115385	627	15	1	0.0233645
Sexual-3:1	Cross A	A1	8	4	0	0.333333	5	0	0	0	72	2	0	0.027027
		A10	13	3	1	0.1875	3	0	0	0	77	2	0	0.0253165
		A2	13	6	0	0.315789	4	0	0	0	78	2	0	0.025
		A3	11	5	0	0.3125	7	2	0	0.222222	80	2	1	0.0243902
		A4	10	9	0	0.473684	3	2	0	0.4	82	2	0	0.0238095
		A5	5	10	1	0.666667	6	1	0	0.142857	88	1	0	0.011236
		A6	14	7	0	0.333333	8	0	0	0	66	4	1	0.0571429
		A7	11	7	0	0.388889	8	1	0	0.111111	68	1	0	0.0144928
		A8	12	6	0	0.333333	0	2	0	1	71	3	0	0.0405405
		A9	7	8	1	0.533333	5	0	0	0	65	2	1	0.0298507
	Cross B	B1	5	3	0	0.375	2	0	0	0	38	2	0	0.05
		B10	9	2	0	0.181818	4	1	0	0.2	37	0	0	0
		B11	6	2	0	0.25	3	0	0	0	33	0	0	0
		B13	5	2	0	0.285714	2	1	0	0.333333	29	1	0	0.0333333
		B14	6	0	0	0	3	0	0	0	30	0	0	0
		B15	3	6	1	0.666667	4	0	0	0	41	1	0	0.0238095
		B16	7	6	0	0.461538	0	0	0	0	31	2	0	0.0606061
		B17	2	2	0	0.5	5	0	0	0	37	1	0	0.0263158
		B18	7	3	0	0.3	2	0	0	0	43	2	0	0.0444444
		B19	4	2	0	0.333333	3	0	0	0	42	2	0	0.0454545
		B2	7	3	0	0.3	0	0	0	0	40	0	0	0
		B20	2	7	0	0.777778	4	0	0	0	41	1	0	0.0238095
		B21	7	1	0	0.125	0	0	0	0	48	1	1	0.0204082
		B3	6	2	0	0.25	5	0	0	0	40	1	0	0.0243902
		B4	2	3	0	0.6	6	0	0	0	43	0	0	0
		B5	4	8	0	0.666667	3	0	0	0	42	0	0	0
		B6	3	4	0	0.571429	1	0	0	0	37	0	1	0
		B7	3	3	0	0.5	2	0	0	0	36	0	0	0
		B8	4	1	0	0.2	4	0	0	0	40	2	0	0.047619
		B9	5	4	0	0.444444	5	0	0	0	30	2	0	0.0625
	Cross E	E1	17	0	0	0	6	0	0	0	66	0	0	0
		E10	17	0	0	0	8	0	0	0	62	0	0	0
		E2	13	0	0	0	8	0	0	0	73	0	0	0
		E3	22	0	0	0	4	0	0	0	83	0	0	0
		E4	15	0	0	0	8	0	0	0	68	0	0	0
		E5	14	0	0	0	6	0	0	0	74	0	0	0
		E6	15	0	0	0	15	0	0	0	88	2	0	0.0222222
		E7	27	0	0	0	9	0	0	0	79	0	0	0
		E8	24	0	0	0	6	1	0	0.142857	87	0	0	0
		E9	14	0	0	0	5	0	0	0	64	0	0	0
	Cross G	G10	5	6	1	0.545455	5	1	0	0.166667	79	3	1	0.0365854
		G11	10	9	0	0.473684	4	1	0	0.2	85	3	0	0.0340909
		G13	10	9	0	0.473684	7	3	0	0.3	98	2	0	0.02
		G14	9	9	0	0.5	9	1	1	0.1	91	0	1	0
		G16	8	9	0	0.529412	1	1	0	0.5	74	3	0	0.038961
		G4	7	10	0	0.588235	9	1	0	0.1	81	5	0	0.0581395
		G5	8	7	0	0.466667	5	2	0	0.285714	95	4	0	0.040404
		G6	7	9	0	0.5625	5	1	0	0.166667	69	3	0	0.0416667
		G8	7	13	0	0.65	6	2	0	0.25	80	5	0	0.0588235
Asexual	S3 line		76	77	1	0.503268	61	10	0	0.140845	754	21	0	0.0270968
	S7 line		103	50	1	0.326797	52	10	0	0.16129	767	17	0	0.0216837
