# Supplementary material for: Repeat-induced point mutation in Neurospora crassa causes the highest known mutation rate and mutational burden of any cellular life
Source: Genome Biol. 2020 Jun 16;21:142. doi: 10.1186/s13059-020-02060-w (PMC7296669; doi:10.1186/s13059-020-02060-w)
Supplement: Supplementary file 2 — Additional file 2: Datasheet S1. Mapped depth and genome coverage of sequenced samples. Datasheet S2. Identified mutations during sexual and asexual cycles of N. crassa. Datasheet S3. Sanger verification of randomly picked mutations. Datasheet S4. Duplicates in N. crassa identified through different approaches. Datasheet S5. Clusters formed by 2:2 mutations in sexual cycle of N. crassa. Datasheet S6. False negative rates estimated using simulation approach. Datasheet S7. Detailed properties of Dup-Cl, Dup-One, and Dup-Zero regions. Datasheet S8. Tri-nucleotide context within different duplicates of N. crassa genome. [file 13059_2020_2060_MOESM2_ESM.zip › Additional file 2.Datasheet S7.xlsx]

## Sheet: Data S7
Datasheet S7. Detailed properties of Dup-Cl, Dup-One, and Dup-Zero regions.
All duplicates here were based on the analyses results from Dup-Blast. Duplicates with ≥ 80% identity and ≥ 400bp alignable DNA length were marked as "Canonical" duplicates.
Category	Chromosome	Start	End	Length	Alignable Length	Best Identity (%)	Copy numbers	GC content (%)	TpA	ApT	CpA	TpG	ApC	GpT	TpA/ApT	(CpA+TpG)/(ApC+GpT)	No. of Enclosed Sexual 2:2 Mutations
Dup-Zero(Canonical)	Supercontig_12.1	1	600	600	403	81.064	5.66667	0.281667	102	53	4	10	46	11	1.92453	0.245614	0
Dup-Zero	Supercontig_12.1	801	1000	200	119	73.95	13	0.12	41	37	3	3	5	6	1.10811	0.545455	0
Dup-Zero	Supercontig_12.1	8401	8600	200	113	77.876	2	0.45	11	6	10	15	14	14	1.83333	0.892857	0
Dup-Zero	Supercontig_12.1	11001	11200	200	127	77.165	2	0.585	5	6	13	11	11	12	0.833333	1.04348	0
Dup-Zero	Supercontig_12.1	11401	11600	200	140	74.286	2	0.535	5	9	20	14	20	11	0.555556	1.09677	0
Dup-Zero	Supercontig_12.1	11801	12000	200	161	75.155	2	0.575	5	8	17	11	12	8	0.625	1.4	0
Dup-Zero	Supercontig_12.1	12401	12600	200	119	76.471	2	0.56	2	9	13	15	12	15	0.222222	1.03704	0
Dup-Zero	Supercontig_12.1	14001	14200	200	149	81.208	2	0.465	13	13	14	10	14	9	1	1.04348	0
Dup-Cl(Canonical)	Supercontig_12.1	21201	34000	12800	10291	83.9787	17.875	0.297578	2276	1577	258	147	712	486	1.44325	0.338063	41
Dup-Zero	Supercontig_12.1	37801	38400	600	507	72.8463	2	0.545	20	30	43	41	43	38	0.666667	1.03704	0
Dup-Zero	Supercontig_12.1	41801	42200	400	242	75.207	2	0.5675	6	15	10	47	7	35	0.4	1.35714	0
Dup-Zero	Supercontig_12.1	52201	52400	200	155	70.323	4	0.56	6	12	11	12	8	7	0.5	1.53333	0
Dup-One	Supercontig_12.1	58401	58800	400	260	77.7185	2.5	0.495	22	22	36	20	30	22	1	1.07692	1
Dup-Zero	Supercontig_12.1	63201	63400	200	106	71.698	2	0.3	34	25	2	6	8	7	1.36	0.533333	0
Dup-One(Canonical)	Supercontig_12.1	63601	69000	5400	4314	80.6589	11.8889	0.265556	989	722	83	75	224	232	1.36981	0.346491	2
Dup-One(Canonical)	Supercontig_12.1	69201	72200	3000	2448	80.3451	10.8	0.259667	572	406	21	39	93	157	1.40887	0.24	1
Dup-Zero	Supercontig_12.1	72401	73400	1000	590	73.2736	5	0.182	205	168	12	15	31	34	1.22024	0.415385	0
Dup-Zero	Supercontig_12.1	73601	74000	400	264	72.3775	5.5	0.12	103	86	2	4	8	16	1.19767	0.25	0
Dup-Zero	Supercontig_12.1	74401	74800	400	259	73.7885	2	0.2625	68	48	8	2	18	18	1.41667	0.277778	0
Dup-Zero	Supercontig_12.1	75001	75200	200	122	72.951	2	0.275	40	24	0	1	7	11	1.66667	0.0555556	0
Dup-Zero	Supercontig_12.1	75401	75600	200	115	79.13	2	0.245	38	34	3	1	9	4	1.11765	0.307692	0
Dup-Zero	Supercontig_12.1	76801	77000	200	104	83.654	7	0.47	25	13	9	9	8	12	1.92308	0.9	0
Dup-Zero	Supercontig_12.1	77201	77800	600	517	75.772	7	0.261667	109	79	9	2	41	8	1.37975	0.22449	0
Dup-Zero	Supercontig_12.1	78001	81600	3600	2892	78.8181	7.05556	0.2475	690	517	52	18	177	96	1.33462	0.25641	0
Dup-Zero	Supercontig_12.1	81801	85400	3600	3247	77.5623	12.5556	0.270833	662	446	44	36	165	142	1.4843	0.260586	0
Dup-Zero	Supercontig_12.1	85801	86000	200	101	78.218	2	0.175	39	32	4	0	6	4	1.21875	0.4	0
Dup-Zero	Supercontig_12.1	86601	87000	400	282	68.982	7	0.09	92	87	1	5	3	8	1.05747	0.545455	0
Dup-Zero	Supercontig_12.1	87401	87800	400	211	71.0855	4.5	0.1175	97	87	5	5	11	12	1.11494	0.434783	0
Dup-Zero	Supercontig_12.1	88001	88200	200	148	71.622	2	0.265	38	26	4	1	12	9	1.46154	0.238095	0
Dup-One	Supercontig_12.1	88601	89000	400	255	79.537	2	0.3725	52	43	16	18	31	15	1.2093	0.73913	1
Dup-Zero	Supercontig_12.1	101201	101400	200	100	70	2	0.6	6	6	15	7	16	5	1	1.04762	0
Dup-Zero	Supercontig_12.1	114801	115000	200	132	71.212	3	0.625	3	8	14	11	8	11	0.375	1.31579	0
Dup-Zero	Supercontig_12.1	121001	121200	200	163	69.325	4	0.5	11	17	14	21	12	11	0.647059	1.52174	0
Dup-Zero	Supercontig_12.1	124201	124400	200	132	75.758	2	0.59	7	10	13	14	10	18	0.7	0.964286	0
Dup-Zero	Supercontig_12.1	126401	126600	200	146	68.493	2	0.59	0	10	17	18	5	10	0	2.33333	0
Dup-Zero(Canonical)	Supercontig_12.1	134401	135000	600	500	95.395	4.33333	0.378333	71	42	23	16	31	30	1.69048	0.639344	0
Dup-Zero	Supercontig_12.1	135601	135800	200	198	69.697	2	0.615	5	14	11	21	6	11	0.357143	1.88235	0
Dup-Zero	Supercontig_12.1	142401	142600	200	125	72.8	2	0.575	8	6	2	30	8	29	1.33333	0.864865	0
Dup-Zero	Supercontig_12.1	175001	175200	200	137	95.62	16	0.49	9	11	11	12	13	8	0.818182	1.09524	0
Dup-Zero	Supercontig_12.1	193001	193400	400	301	78.579	2	0.48	14	25	28	23	20	16	0.56	1.41667	0
Dup-One(Canonical)	Supercontig_12.1	199601	208600	9000	8384	86.7223	7.62222	0.277111	1615	1120	178	66	466	289	1.44196	0.323179	1
Dup-Zero	Supercontig_12.1	238601	238800	200	154	73.377	2	0.51	6	16	21	15	13	8	0.375	1.71429	0
Dup-Zero	Supercontig_12.1	249801	250200	400	239	71.436	2	0.55	7	17	33	39	20	39	0.411765	1.22034	0
Dup-Zero	Supercontig_12.1	251001	251200	200	111	76.577	3	0.55	5	9	11	23	12	18	0.555556	1.13333	0
Dup-Zero	Supercontig_12.1	251601	251800	200	140	67.857	2	0.575	8	11	9	23	7	24	0.727273	1.03226	0
Dup-Zero	Supercontig_12.1	260801	261000	200	138	74.638	3	0.445	17	9	8	10	18	14	1.88889	0.5625	0
Dup-Zero	Supercontig_12.1	266601	266800	200	109	77.982	3	0.49	14	6	16	9	19	13	2.33333	0.78125	0
Dup-Zero	Supercontig_12.1	267001	267200	200	130	80.769	3	0.39	23	18	10	10	15	12	1.27778	0.740741	0
Dup-Zero	Supercontig_12.1	267801	268000	200	141	75.177	2	0.24	38	27	2	4	9	10	1.40741	0.315789	0
Dup-Zero	Supercontig_12.1	269001	269200	200	100	76	2	0.265	37	26	0	1	5	9	1.42308	0.0714286	0
Dup-Zero	Supercontig_12.1	269801	270000	200	118	71.186	2	0.34	34	23	1	7	5	17	1.47826	0.363636	0
Dup-Cl(Canonical)	Supercontig_12.1	270601	288600	18000	14791	86.0597	11.2333	0.268611	2980	2211	594	82	1026	478	1.34781	0.449468	219
Dup-Zero	Supercontig_12.1	289001	289200	200	106	89.623	2	0.43	8	8	9	5	11	5	1	0.875	0
Dup-Zero	Supercontig_12.1	290201	290400	200	106	89.623	2	0.44	7	10	12	9	11	8	0.7	1.10526	0
Dup-Zero(Canonical)	Supercontig_12.1	292401	293200	800	639	82.5025	2.75	0.44875	46	42	48	26	71	29	1.09524	0.74	0
Dup-Zero	Supercontig_12.1	295801	296000	200	158	77.215	2	0.59	10	8	11	16	10	12	1.25	1.22727	0
Dup-Zero	Supercontig_12.1	299001	299200	200	158	77.215	3	0.535	7	10	21	11	10	10	0.7	1.6	0
Dup-Zero	Supercontig_12.1	300601	300800	200	122	70.492	2	0.51	10	6	19	7	15	8	1.66667	1.13043	0
Dup-Zero	Supercontig_12.1	301201	301400	200	122	70.492	2	0.53	9	8	18	10	8	13	1.125	1.33333	0
Dup-Zero	Supercontig_12.1	329801	330000	200	112	76.786	2	0.52	3	9	12	16	8	13	0.333333	1.33333	0
Dup-Zero	Supercontig_12.1	331601	331800	200	112	76.786	2	0.485	6	10	6	16	6	13	0.6	1.15789	0
Dup-Zero	Supercontig_12.1	336201	336400	200	130	72.308	2	0.615	5	7	11	9	10	7	0.714286	1.17647	0
Dup-Zero(Canonical)	Supercontig_12.1	341401	342000	600	527	88.234	3.66667	0.61	13	25	49	24	47	30	0.52	0.948052	0
Dup-Zero	Supercontig_12.1	342601	342800	200	103	77.67	3	0.395	5	6	4	15	4	12	0.833333	1.1875	0
Dup-Zero	Supercontig_12.1	347201	347600	400	251	97.857	46.5	0.295	4	6	5	13	1	14	0.666667	1.2	0
Dup-Zero	Supercontig_12.1	363401	363600	200	111	68.468	2	0.48	5	5	13	5	10	3	1	1.38462	0
Dup-Zero(Canonical)	Supercontig_12.1	374001	374800	800	626	85.1827	7	0.415	71	51	36	42	40	40	1.39216	0.975	0
Dup-Zero	Supercontig_12.1	376401	376600	200	114	71.053	2	0.41	10	4	3	10	7	13	2.5	0.65	0
Dup-Zero	Supercontig_12.1	381601	381800	200	110	70	2	0.48	13	29	30	2	12	2	0.448276	2.28571	0
Dup-Cl(Canonical)	Supercontig_12.1	384001	385400	1400	912	90.4724	2.28571	0.39	141	113	65	38	68	59	1.24779	0.811024	6
Dup-Zero	Supercontig_12.1	390801	391000	200	112	72.321	2	0.475	6	17	21	14	9	9	0.352941	1.94444	0
Dup-Zero	Supercontig_12.1	393001	393200	200	148	89.189	4	0.465	6	9	7	16	7	15	0.666667	1.04545	0
Dup-Zero	Supercontig_12.1	402201	402400	200	115	69.565	2	0.57	0	8	18	5	7	2	0	2.55556	0
Dup-Zero	Supercontig_12.1	409801	410000	200	136	77.206	13	0.59	0	4	10	1	4	4	0	1.375	0
Dup-Zero	Supercontig_12.1	411001	411200	200	128	93.75	38	0.445	4	6	4	45	5	41	0.666667	1.06522	0
Dup-Zero	Supercontig_12.1	414201	414400	200	103	70.874	3	0.515	5	5	1	40	7	32	1	1.05128	0
Dup-Zero	Supercontig_12.1	418001	418200	200	103	69.903	2	0.58	3	10	12	18	9	14	0.3	1.30435	0
Dup-Zero	Supercontig_12.1	439601	440000	400	263	75.8465	2	0.5375	10	18	24	31	24	21	0.555556	1.22222	0
Dup-Zero	Supercontig_12.1	442001	442200	200	103	93.204	2	0.475	9	15	11	15	10	10	0.6	1.3	0
Dup-Zero	Supercontig_12.1	454001	454400	400	214	72.897	2	0.6175	13	9	24	29	21	27	1.44444	1.10417	0
Dup-Zero	Supercontig_12.1	458201	458600	400	322	73.522	2	0.6225	8	19	40	26	28	15	0.421053	1.53488	0
Dup-Zero	Supercontig_12.1	458801	459000	200	153	73.856	2	0.54	7	8	10	12	15	5	0.875	1.1	0
Dup-Zero	Supercontig_12.1	461001	461200	200	131	69.466	2	0.565	7	10	15	11	14	5	0.7	1.36842	0
Dup-Zero	Supercontig_12.1	461801	462000	200	119	74.79	2	0.51	9	14	18	17	10	13	0.642857	1.52174	0
Dup-Zero	Supercontig_12.1	467401	467800	400	249	73.13	6	0.51	6	21	35	2	18	5	0.285714	1.6087	0
Dup-Zero	Supercontig_12.1	469601	469800	200	103	77.67	5	0.32	8	11	9	10	6	8	0.727273	1.35714	0
Dup-Zero	Supercontig_12.1	480601	480800	200	120	73.333	2	0.475	9	14	15	17	11	12	0.642857	1.3913	0
Dup-Zero	Supercontig_12.1	481001	481200	200	100	75	2	0.49	12	16	12	16	9	14	0.75	1.21739	0
Dup-Zero(Canonical)	Supercontig_12.1	483201	483800	600	452	83.261	5.33333	0.43	44	33	27	25	28	32	1.33333	0.866667	0
Dup-Zero	Supercontig_12.1	485401	485600	200	100	75	2	0.495	13	11	18	12	11	14	1.18182	1.2	0
Dup-Zero	Supercontig_12.1	488401	488600	200	117	74.359	4	0.495	6	15	13	17	8	11	0.4	1.57895	0
Dup-Zero	Supercontig_12.1	490001	490200	200	120	73.333	2	0.495	8	11	10	18	8	14	0.727273	1.27273	0
Dup-Zero	Supercontig_12.1	517001	517200	200	104	74.038	2	0.57	3	7	13	12	3	7	0.428571	2.5	0
Dup-Zero	Supercontig_12.1	518201	518400	200	142	71.831	2	0.545	6	8	15	10	15	12	0.75	0.925926	0
Dup-Zero	Supercontig_12.1	529401	529600	200	142	95.07	2	0.47	11	9	16	17	14	12	1.22222	1.26923	0
Dup-Zero	Supercontig_12.1	542001	542200	200	144	82.639	2	0.535	9	12	18	13	13	9	0.75	1.40909	0
Dup-Zero	Supercontig_12.1	548201	548400	200	100	77	3	0.515	5	8	18	6	18	7	0.625	0.96	0
Dup-Zero	Supercontig_12.1	558601	558800	200	104	78.846	2	0.41	24	18	7	15	9	20	1.33333	0.758621	0
Dup-Zero	Supercontig_12.1	559201	559400	200	108	83.333	2	0.345	26	5	7	9	10	23	5.2	0.484848	0
Dup-Zero	Supercontig_12.1	575401	575600	200	104	70.192	2	0.495	5	10	7	14	2	12	0.5	1.5	0
Dup-Zero	Supercontig_12.1	591201	591600	400	277	86.303	6	0.46	27	24	21	21	21	23	1.125	0.954545	0
Dup-Zero	Supercontig_12.1	591801	592000	200	150	78.667	2	0.54	10	11	7	25	7	19	0.909091	1.23077	0
Dup-Zero	Supercontig_12.1	599601	599800	200	112	68.75	2	0.595	6	6	14	4	10	7	1	1.05882	0
Dup-Zero	Supercontig_12.1	643201	643400	200	130	90.769	61	0.52	10	10	13	8	15	10	1	0.84	0
Dup-Zero	Supercontig_12.1	643601	643800	200	104	84.615	2	0.52	15	8	13	10	12	17	1.875	0.793103	0
Dup-Zero	Supercontig_12.1	661601	661800	200	100	81	2	0.45	6	10	11	18	7	17	0.6	1.20833	0
Dup-Zero	Supercontig_12.1	663801	664000	200	158	84.81	4	0.4	16	16	10	14	7	8	1	1.6	0
Dup-One(Canonical)	Supercontig_12.1	670201	685000	14800	12515	82.061	11.6757	0.279085	2637	1940	174	240	563	628	1.35928	0.347607	1
Dup-Zero(Canonical)	Supercontig_12.1	685201	687000	1800	1665	87.508	16.3333	0.253333	342	239	10	21	52	81	1.43096	0.233083	0
Dup-Zero(Canonical)	Supercontig_12.1	687201	688000	800	733	85.6513	11.75	0.227785	153	119	7	18	14	40	1.28571	0.462963	0
Dup-One(Canonical)	Supercontig_12.1	688201	689600	1400	1254	87.0946	9.28571	0.247143	267	190	8	16	46	65	1.40526	0.216216	1
Dup-Zero(Canonical)	Supercontig_12.1	689801	691200	1400	1224	89.2367	8.28571	0.247085	258	184	22	10	48	57	1.40217	0.304762	0
Dup-One(Canonical)	Supercontig_12.1	691401	696800	5400	4680	86.6397	12.3333	0.274113	883	652	74	92	174	238	1.35429	0.402913	1
Dup-Zero	Supercontig_12.1	697401	697600	200	102	77.451	3	0.455	12	11	8	11	13	10	1.09091	0.826087	0
Dup-Zero	Supercontig_12.1	710801	711000	200	105	76.19	2	0.435	14	17	13	21	5	15	0.823529	1.7	0
Dup-Zero	Supercontig_12.1	747201	747600	400	264	93.2025	2	0.475	26	28	27	16	25	16	0.928571	1.04878	0
Dup-Zero	Supercontig_12.1	787401	787600	200	123	70.732	2	0.475	4	13	17	18	12	15	0.307692	1.2963	0
Dup-Zero	Supercontig_12.1	790001	790400	400	274	79.404	3	0.4475	21	21	26	22	27	27	1	0.888889	0
Dup-Zero(Canonical)	Supercontig_12.1	795801	796800	1000	698	81.282	2.8	0.488	51	74	70	53	65	49	0.689189	1.07895	0
Dup-Zero	Supercontig_12.1	819001	819200	200	104	72.115	2	0.425	9	14	15	15	12	15	0.642857	1.11111	0
Dup-Zero	Supercontig_12.1	832601	832800	200	121	83.471	2	0.57	4	7	16	15	10	12	0.571429	1.40909	0
Dup-Zero	Supercontig_12.1	833601	834000	400	226	74.709	2	0.6325	8	14	24	21	16	18	0.571429	1.32353	0
Dup-Zero	Supercontig_12.1	842001	842200	200	109	74.312	4	0.545	1	7	29	7	25	3	0.142857	1.28571	0
Dup-Zero(Canonical)	Supercontig_12.1	872401	876600	4200	3798	87.9901	7.71429	0.258571	769	616	84	31	183	106	1.24838	0.397924	0
Dup-Cl(Canonical)	Supercontig_12.1	877001	890200	13200	11988	84.202	12.0606	0.271742	2333	1706	179	274	578	622	1.36753	0.3775	10
Dup-One(Canonical)	Supercontig_12.1	890401	901600	11200	8883	83.2448	9.35714	0.267411	1992	1510	195	136	560	349	1.31921	0.364136	8
Dup-One(Canonical)	Supercontig_12.1	902001	909800	7800	7006	87.9049	8.69231	0.226923	1534	1210	74	43	254	259	1.26777	0.22807	3
Dup-Cl(Canonical)	Supercontig_12.1	910201	918000	7800	6097	82.9981	6.84615	0.274231	1355	1016	302	33	541	186	1.33366	0.460798	3
Dup-Zero(Canonical)	Supercontig_12.1	918201	920200	2000	1250	80.895	10	0.283852	329	255	82	7	133	39	1.2902	0.517442	0
Dup-Zero(Canonical)	Supercontig_12.1	920401	922600	2200	1947	88.0565	7.09091	0.228182	450	342	16	18	73	85	1.31579	0.21519	0
Dup-Zero(Canonical)	Supercontig_12.1	923001	924800	1800	1692	89.7757	7.66667	0.231111	367	285	19	21	65	67	1.28772	0.30303	0
Dup-Zero(Canonical)	Supercontig_12.1	940001	942400	2400	1819	80.1608	3	0.612083	66	91	94	179	101	149	0.725275	1.092	0
Dup-Zero	Supercontig_12.1	952801	953000	200	102	78.431	2	0.54	7	5	33	6	31	2	1.4	1.18182	0
Dup-Zero	Supercontig_12.1	966801	967200	400	289	72.112	2	0.5625	13	16	32	23	23	28	0.8125	1.07843	0
Dup-Zero	Supercontig_12.1	967601	967800	200	122	68.852	2	0.495	9	13	16	11	12	7	0.692308	1.42105	0
Dup-Zero	Supercontig_12.1	980401	980600	200	131	97.71	13	0.475	8	13	7	20	10	12	0.615385	1.22727	0
Dup-Zero	Supercontig_12.1	988201	988400	200	146	74.658	2	0.32	4	11	7	7	1	7	0.363636	1.75	0
Dup-Zero	Supercontig_12.1	1002201	1002400	200	115	94.783	11	0.4	10	15	7	18	12	7	0.666667	1.31579	0
Dup-Zero	Supercontig_12.1	1014601	1015200	600	319	77.9507	2	0.635	10	28	47	49	30	26	0.357143	1.71429	0
Dup-Zero	Supercontig_12.1	1015401	1015600	200	111	68.468	2	0.55	5	13	17	23	6	16	0.384615	1.81818	0
Dup-Zero	Supercontig_12.1	1015801	1016200	400	372	67.742	2	0.6	3	23	58	27	22	9	0.130435	2.74194	0
Dup-Zero	Supercontig_12.1	1029601	1029800	200	109	70.642	2	0.36	10	15	20	5	16	4	0.666667	1.25	0
Dup-Zero	Supercontig_12.1	1039201	1039400	200	118	70.339	2	0.535	1	9	18	10	22	3	0.111111	1.12	0
Dup-Zero	Supercontig_12.1	1049001	1049200	200	148	73.649	2	0.55	7	8	10	12	12	14	0.875	0.846154	0
Dup-Zero	Supercontig_12.1	1051401	1051600	200	102	73.529	5	0.63	4	7	30	2	31	8	0.571429	0.820513	0
Dup-Zero	Supercontig_12.1	1052201	1052400	200	195	71.282	9	0.515	2	1	1	11	2	14	2	0.75	0
Dup-Zero	Supercontig_12.1	1076601	1076800	200	134	68.657	2	0.41	13	17	11	13	11	6	0.764706	1.41176	0
Dup-Zero	Supercontig_12.1	1155401	1155800	400	314	99.7025	13	0.435	23	28	31	25	27	31	0.821429	0.965517	0
Dup-Zero	Supercontig_12.1	1159201	1159400	200	100	75	2	0.575	2	4	38	2	35	3	0.5	1.05263	0
Dup-Zero	Supercontig_12.1	1166801	1167000	200	102	97.059	4	0.465	7	16	12	20	11	15	0.4375	1.23077	0
Dup-Zero(Canonical)	Supercontig_12.1	1182201	1185200	3000	1829	86.9873	3.8	0.279667	582	377	33	38	124	167	1.54377	0.243986	0
Dup-Zero	Supercontig_12.1	1185401	1185600	200	113	77.876	3	0.29	37	25	3	3	14	8	1.48	0.272727	0
Dup-Zero	Supercontig_12.1	1189001	1189200	200	101	76.238	2	0.52	4	4	18	5	18	3	1	1.09524	0
Dup-Zero	Supercontig_12.1	1191001	1191200	200	101	71.287	2	0.59	3	4	32	5	11	4	0.75	2.46667	0
Dup-Zero	Supercontig_12.1	1211601	1212000	400	242	87.9645	7	0.485	30	25	27	25	29	22	1.2	1.01961	0
Dup-One(Canonical)	Supercontig_12.1	1221001	1228400	7400	6474	85.7541	14.1351	0.286757	1300	925	107	94	299	323	1.40541	0.323151	2
Dup-Zero	Supercontig_12.1	1229201	1229400	200	120	70.833	2	0.45	11	10	18	9	12	3	1.1	1.8	0
Dup-Zero	Supercontig_12.1	1249401	1249600	200	105	72.381	2	0.495	6	12	16	17	8	16	0.5	1.375	0
Dup-Zero	Supercontig_12.1	1265201	1265600	400	207	75.878	6	0.4975	7	11	8	20	10	15	0.636364	1.12	0
Dup-Zero	Supercontig_12.1	1266001	1266400	400	270	74.6025	3	0.5075	15	21	27	25	32	20	0.714286	1	0
Dup-Zero	Supercontig_12.1	1274801	1275000	200	145	76.552	3	0.54	3	9	18	12	13	11	0.333333	1.25	0
Dup-Zero	Supercontig_12.1	1282801	1283200	400	237	73.416	4.5	0.44	27	25	25	17	22	17	1.08	1.07692	0
Dup-Zero(Canonical)	Supercontig_12.1	1317601	1318200	600	522	94.7783	11.3333	0.381667	49	45	31	32	38	33	1.08889	0.887324	0
Dup-Cl(Canonical)	Supercontig_12.1	1337001	1349600	12600	11429	85.3489	9.20635	0.336032	1993	1408	240	304	626	572	1.41548	0.45409	39
Dup-Zero	Supercontig_12.1	1384401	1384600	200	0	0	2	0.475	1	6	13	24	5	19	0.166667	1.54167	0
Dup-Zero	Supercontig_12.1	1397601	1397800	200	131	70.229	2	0.59	4	8	11	18	12	17	0.5	1	0
Dup-Zero	Supercontig_12.1	1398001	1398200	200	164	70.732	7	0.415	16	20	10	14	7	18	0.8	0.96	0
Dup-Zero	Supercontig_12.1	1434401	1434600	200	113	73.451	2	0.485	12	14	9	19	10	16	0.857143	1.07692	0
Dup-Zero	Supercontig_12.1	1451201	1451400	200	136	81.618	2	0.535	9	9	14	8	14	11	1	0.88	0
Dup-Zero	Supercontig_12.1	1451601	1452000	400	233	84.2345	3	0.56	11	18	42	25	29	25	0.611111	1.24074	0
Dup-One	Supercontig_12.1	1452201	1452600	400	318	77.235	2.5	0.5625	7	13	22	23	21	25	0.538462	0.978261	1
Dup-Zero	Supercontig_12.1	1457801	1458000	200	103	75.728	2	0.375	6	5	11	9	11	11	1.2	0.909091	0
Dup-Zero	Supercontig_12.1	1458601	1458800	200	109	77.064	6	0.445	20	20	15	12	14	9	1	1.17391	0
Dup-Zero	Supercontig_12.1	1464801	1465000	200	125	67.2	4	0.48	3	10	7	9	3	10	0.3	1.23077	0
Dup-Zero	Supercontig_12.1	1478201	1478400	200	150	67.333	3	0.565	0	8	9	12	7	9	0	1.3125	0
Dup-Zero	Supercontig_12.1	1478601	1478800	200	105	72.381	2	0.55	1	11	13	13	3	14	0.0909091	1.52941	0
Dup-Zero	Supercontig_12.1	1482401	1482600	200	127	76.378	2	0.555	3	7	33	6	17	3	0.428571	1.95	0
Dup-Zero	Supercontig_12.1	1487201	1487400	200	114	74.561	10	0.56	1	10	3	18	2	6	0.1	2.625	0
Dup-Zero	Supercontig_12.1	1497801	1498000	200	138	85.507	4	0.525	13	13	14	13	12	14	1	1.03846	0
Dup-Zero	Supercontig_12.1	1521201	1521400	200	112	72.321	2	0.58	7	13	10	13	14	8	0.538462	1.04545	0
Dup-Zero	Supercontig_12.1	1550601	1551000	400	303	84.918	4	0.3825	40	38	16	27	18	28	1.05263	0.934783	0
Dup-Zero	Supercontig_12.1	1566801	1567000	200	100	71	2	0.415	9	5	4	16	0	17	1.8	1.17647	0
Dup-Zero	Supercontig_12.1	1579401	1579600	200	112	70.536	3	0.455	12	15	12	14	10	9	0.8	1.36842	0
Dup-Zero	Supercontig_12.1	1584401	1584600	200	174	67.816	6	0.395	15	16	17	13	17	13	0.9375	1	0
Dup-Zero	Supercontig_12.1	1596201	1596400	200	127	74.803	7	0.445	14	18	14	18	8	13	0.777778	1.52381	0
Dup-Zero	Supercontig_12.1	1597801	1598000	200	103	74.757	3	0.53	2	5	6	18	24	8	0.4	0.75	0
Dup-Zero	Supercontig_12.1	1601801	1602200	400	319	72.828	4.5	0.5575	14	18	13	32	19	27	0.777778	0.978261	0
Dup-Zero	Supercontig_12.1	1620201	1620400	200	120	76.667	2	0.6	1	9	19	14	11	8	0.111111	1.73684	0
Dup-Zero	Supercontig_12.1	1641201	1641400	200	126	76.19	36	0.51	4	5	38	3	33	3	0.8	1.13889	0
Dup-Zero	Supercontig_12.1	1642201	1642400	200	167	77.246	20	0.44	16	15	13	13	14	8	1.06667	1.18182	0
Dup-Zero	Supercontig_12.1	1648601	1649200	600	488	76.8073	2	0.565	30	30	32	30	43	24	1	0.925373	0
Dup-Zero	Supercontig_12.1	1649401	1649600	200	154	70.779	2	0.56	13	14	13	11	16	10	0.928571	0.923077	0
Dup-Zero	Supercontig_12.1	1650801	1651000	200	108	70.37	4	0.575	4	9	11	4	11	0	0.444444	1.36364	0
Dup-Zero	Supercontig_12.1	1655201	1655600	400	256	87.886	3.5	0.46	20	25	29	28	19	29	0.8	1.1875	0
Dup-Zero	Supercontig_12.1	1673001	1673200	200	149	69.128	2	0.56	5	4	2	16	5	10	1.25	1.2	0
Dup-Zero	Supercontig_12.1	1676401	1676600	200	125	72.8	2	0.55	2	5	7	34	4	15	0.4	2.15789	0
Dup-Zero	Supercontig_12.1	1733801	1734000	200	135	80.741	4	0.45	7	10	9	25	4	20	0.7	1.41667	0
Dup-Zero	Supercontig_12.1	1779801	1780000	200	104	73.077	2	0.58	2	5	15	3	24	2	0.4	0.692308	0
Dup-Zero	Supercontig_12.1	1814601	1814800	200	105	68.571	2	0.52	7	5	36	7	24	6	1.4	1.43333	0
Dup-Zero	Supercontig_12.1	1827601	1827800	200	112	99.107	2	0.48	9	12	16	12	12	12	0.75	1.16667	0
Dup-Zero	Supercontig_12.1	1847601	1847800	200	102	72.549	3	0.465	13	13	10	24	9	15	1	1.41667	0
Dup-One	Supercontig_12.1	1862401	1862600	200	105	80	6	0.54	14	10	10	12	10	18	1.4	0.785714	2
Dup-Zero	Supercontig_12.1	1862801	1863000	200	115	89.565	8	0.475	16	10	11	6	17	9	1.6	0.653846	0
Dup-Zero	Supercontig_12.1	1865401	1865800	400	275	94.684	10	0.42	23	24	24	32	30	30	0.958333	0.933333	0
Dup-Zero(Canonical)	Supercontig_12.1	1866201	1867600	1400	901	90.5774	3	0.489286	86	84	72	95	88	89	1.02381	0.943503	0
Dup-Zero	Supercontig_12.1	1867801	1868000	200	159	95.597	2	0.5	13	13	13	11	13	4	1	1.41176	0
Dup-Zero	Supercontig_12.1	1875801	1876000	200	120	70.833	2	0.565	2	9	18	4	10	1	0.222222	2	0
Dup-Zero	Supercontig_12.1	1880601	1881000	400	248	81.452	2	0.5625	6	17	26	30	19	21	0.352941	1.4	0
Dup-Zero	Supercontig_12.1	1888001	1888200	200	110	81.818	3	0.515	12	12	10	18	10	17	1	1.03704	0
Dup-Zero	Supercontig_12.1	1915601	1916000	400	352	82.28	6.5	0.495	19	21	15	32	13	34	0.904762	1	0
Dup-Zero	Supercontig_12.1	1919401	1919600	200	107	77.57	2	0.465	13	16	8	12	11	12	0.8125	0.869565	0
Dup-Zero	Supercontig_12.1	1945001	1946000	1000	733	76.7036	4.2	0.312	153	108	52	13	87	32	1.41667	0.546218	0
Dup-Zero	Supercontig_12.1	1946201	1947400	1200	823	78.3542	2.66667	0.3225	175	125	34	32	74	54	1.4	0.515625	0
Dup-Zero	Supercontig_12.1	1978401	1978600	200	138	73.188	13	0.545	3	9	44	1	27	4	0.333333	1.45161	0
Dup-Zero	Supercontig_12.1	1978801	1979000	200	101	81.188	5	0.485	4	7	2	9	4	6	0.571429	1.1	0
Dup-Zero	Supercontig_12.1	2028201	2028400	200	100	76	3	0.555	4	5	5	35	5	22	0.8	1.48148	0
Dup-Zero	Supercontig_12.1	2042201	2042400	200	120	84.167	14	0.375	19	22	13	12	12	13	0.863636	1	0
Dup-Zero	Supercontig_12.1	2080001	2080200	200	110	70.909	2	0.525	9	14	18	11	12	7	0.642857	1.52632	0
Dup-Zero	Supercontig_12.1	2111201	2111600	400	252	92.857	2	0.5025	19	14	27	37	33	26	1.35714	1.08475	0
Dup-Zero	Supercontig_12.1	2137001	2137200	200	125	68	3	0.415	6	8	7	12	6	10	0.75	1.1875	0
Dup-Zero	Supercontig_12.1	2142401	2142600	200	105	76.19	2	0.455	10	10	21	11	22	10	1	1	0
Dup-Zero	Supercontig_12.1	2183601	2183800	200	104	68.269	2	0.345	10	8	10	10	10	8	1.25	1.11111	0
Dup-Zero	Supercontig_12.1	2188401	2188600	200	136	81.618	5	0.495	6	9	16	13	15	8	0.666667	1.26087	0
Dup-Zero	Supercontig_12.1	2198001	2198400	400	350	93.933	3	0.5675	18	17	19	19	25	28	1.05882	0.716981	0
Dup-Zero	Supercontig_12.1	2216401	2216600	200	108	89.815	3	0.44	9	17	13	12	3	12	0.529412	1.66667	0
Dup-Cl(Canonical)	Supercontig_12.1	2273401	2279200	5800	5092	88.3133	11.1034	0.266967	1005	712	111	55	291	186	1.41152	0.348008	11
Dup-Zero(Canonical)	Supercontig_12.1	2279401	2280400	1000	808	86.545	7.4	0.217	207	152	14	2	50	20	1.36184	0.228571	0
Dup-Zero(Canonical)	Supercontig_12.1	2280601	2282000	1400	1263	89.3869	8.14286	0.237857	270	195	21	6	82	32	1.38462	0.236842	0
Dup-Cl(Canonical)	Supercontig_12.1	2282201	2284600	2400	2216	88.1298	15.4167	0.25625	453	304	39	17	122	72	1.49013	0.28866	17
Dup-Cl(Canonical)	Supercontig_12.1	2284801	2286600	1800	1579	87.1331	7.11111	0.249437	350	246	26	18	65	87	1.42276	0.289474	4
Dup-Zero(Canonical)	Supercontig_12.1	2286801	2287600	800	769	86.351	44.75	0.30375	128	94	9	4	30	26	1.3617	0.232143	0
Dup-Zero(Canonical)	Supercontig_12.1	2287801	2298600	10800	9387	84.9539	35.7778	0.289167	1850	1303	219	117	554	400	1.4198	0.352201	0
Dup-Zero	Supercontig_12.1	2299001	2300400	1400	907	75.5841	3.14286	0.288571	234	167	34	20	72	52	1.4012	0.435484	0
Dup-Zero	Supercontig_12.1	2300801	2301000	200	144	77.083	4	0.275	34	20	1	0	5	8	1.7	0.0769231	0
Dup-Zero	Supercontig_12.1	2301201	2304400	3200	2237	74.5146	6.875	0.31375	514	374	78	35	159	114	1.37433	0.413919	0
Dup-One(Canonical)	Supercontig_12.1	2304601	2314000	9400	7941	84.3395	9.76596	0.296277	1632	1129	134	164	432	381	1.44553	0.366544	9
Dup-Zero	Supercontig_12.1	2317601	2318600	1000	632	72.6852	7.2	0.305	149	125	36	11	57	22	1.192	0.594937	0
Dup-Zero	Supercontig_12.1	2318801	2319200	400	366	68.7955	4.5	0.295	69	53	6	5	18	12	1.30189	0.366667	0
Dup-Zero	Supercontig_12.1	2319601	2320200	600	407	69.9817	5.33333	0.31	101	66	17	4	42	19	1.5303	0.344262	0
Dup-Zero	Supercontig_12.1	2320401	2320800	400	272	70.495	3.5	0.3125	73	42	9	1	23	22	1.7381	0.222222	0
Dup-One(Canonical)	Supercontig_12.1	2321001	2327000	6000	5466	86.7658	11.4	0.245773	1135	827	78	77	264	227	1.37243	0.315682	7
Dup-Zero(Canonical)	Supercontig_12.1	2327201	2328200	1000	894	83.4552	73	0.298958	176	134	14	11	35	44	1.31343	0.316456	0
Dup-Zero(Canonical)	Supercontig_12.1	2328401	2329200	800	705	84.8127	67	0.27	144	103	22	4	51	27	1.39806	0.333333	0
Dup-Zero(Canonical)	Supercontig_12.1	2329601	2333800	4200	3847	85.4381	10.9524	0.267381	816	564	86	41	220	174	1.44681	0.322335	0
Dup-One(Canonical)	Supercontig_12.1	2334001	2342600	8600	6944	83.9926	13.0233	0.274419	1591	1098	110	103	395	360	1.449	0.282119	1
Dup-Zero	Supercontig_12.1	2348201	2348400	200	104	94.231	5	0.435	8	12	14	14	13	9	0.666667	1.27273	0
Dup-Zero	Supercontig_12.1	2351801	2352000	200	131	87.023	2	0.41	18	16	8	6	13	4	1.125	0.823529	0
Dup-Zero	Supercontig_12.1	2374001	2374200	200	148	87.838	10	0.445	8	12	19	8	10	5	0.666667	1.8	0
Dup-Cl(Canonical)	Supercontig_12.1	2381801	2385400	3600	3259	86.9656	12.7222	0.254864	711	538	46	35	153	137	1.32156	0.27931	27
Dup-Cl(Canonical)	Supercontig_12.1	2385601	2393200	7600	7159	86.9007	10.7105	0.262105	1502	1097	64	97	305	311	1.36919	0.261364	27
Dup-Cl(Canonical)	Supercontig_12.1	2393401	2397800	4400	3287	87.7219	10.7727	0.265	851	618	27	57	167	181	1.37702	0.241379	8
Dup-Cl(Canonical)	Supercontig_12.1	2398001	2402600	4600	4355	87.4148	23.5217	0.251957	872	614	26	58	179	181	1.4202	0.233333	17
Dup-Zero	Supercontig_12.1	2402801	2404000	1200	898	77.9378	3.16667	0.4275	86	100	80	43	57	38	0.86	1.29474	0
Dup-Zero	Supercontig_12.1	2439401	2440000	600	474	72.134	2	0.591667	20	22	42	48	37	49	0.909091	1.04651	0
Dup-Zero	Supercontig_12.1	2443401	2443600	200	107	93.458	9	0.41	12	11	11	14	13	11	1.09091	1.04167	0
Dup-Zero	Supercontig_12.1	2444601	2444800	200	138	71.014	2	0.565	7	8	12	11	11	12	0.875	1	0
Dup-Zero	Supercontig_12.1	2446601	2446800	200	186	79.032	2	0.625	3	5	17	6	15	7	0.6	1.04545	0
Dup-Zero	Supercontig_12.1	2447201	2447400	200	126	69.048	2	0.545	4	11	17	11	15	4	0.363636	1.47368	0
Dup-Zero	Supercontig_12.1	2450401	2450600	200	109	76.147	2	0.53	6	8	17	12	16	11	0.75	1.07407	0
Dup-Zero	Supercontig_12.1	2461201	2461400	200	175	70.286	2	0.6	3	8	16	20	10	12	0.375	1.63636	0
Dup-Zero	Supercontig_12.1	2462001	2462200	200	143	74.825	2	0.62	1	6	13	15	12	11	0.166667	1.21739	0
Dup-Zero	Supercontig_12.1	2465401	2465800	400	260	76.344	2	0.6025	10	10	27	24	27	14	1	1.2439	0
Dup-Zero	Supercontig_12.1	2466001	2466200	200	135	74.815	2	0.625	5	3	15	8	17	9	1.66667	0.884615	0
Dup-Zero	Supercontig_12.1	2535401	2535800	400	247	96.0865	7.5	0.5025	29	26	31	14	33	16	1.11538	0.918367	0
Dup-Zero	Supercontig_12.1	2544601	2545000	400	204	92.157	2	0.45	23	32	35	23	23	30	0.71875	1.09434	0
Dup-Zero	Supercontig_12.1	2554801	2555000	200	159	75.472	2	0.57	7	7	13	14	8	14	1	1.22727	0
Dup-Zero	Supercontig_12.1	2605201	2605400	200	105	96.19	8	0.505	7	9	13	16	8	13	0.777778	1.38095	0
Dup-Zero	Supercontig_12.1	2625401	2625600	200	107	75.701	2	0.35	11	11	18	4	15	2	1	1.29412	0
Dup-Zero	Supercontig_12.1	2647401	2647600	200	138	68.841	2	0.57	4	13	13	17	8	12	0.307692	1.5	0
Dup-Zero	Supercontig_12.1	2667801	2668000	200	113	81.416	6	0.565	7	9	9	9	12	18	0.777778	0.6	0
Dup-Zero	Supercontig_12.1	2670201	2670400	200	103	69.903	2	0.6	2	4	3	18	4	16	0.5	1.05	0
Dup-Zero	Supercontig_12.1	2702401	2702800	400	221	76.471	2.5	0.47	26	24	24	33	20	29	1.08333	1.16327	0
Dup-Zero	Supercontig_12.1	2720801	2721000	200	110	85.455	22	0.44	9	16	17	16	10	9	0.5625	1.73684	0
Dup-Zero	Supercontig_12.1	2746801	2747000	200	120	69.167	2	0.66	4	7	13	13	8	10	0.571429	1.44444	0
Dup-Zero	Supercontig_12.1	2807201	2807400	200	100	70	2	0.58	4	4	35	5	25	4	1	1.37931	0
Dup-Zero	Supercontig_12.1	2833801	2834400	600	338	83.1567	5	0.49	25	33	26	43	24	43	0.757576	1.02985	0
Dup-Zero	Supercontig_12.1	2846601	2846800	200	103	96.117	7	0.425	15	18	16	13	9	17	0.833333	1.11538	0
Dup-Zero	Supercontig_12.1	2856001	2856200	200	133	74.436	8	0.48	15	11	11	21	12	21	1.36364	0.969697	0
Dup-Zero	Supercontig_12.1	2860801	2861000	200	138	77.536	23	0.435	17	14	12	15	16	15	1.21429	0.870968	0
Dup-Zero	Supercontig_12.1	2862601	2862800	200	115	73.043	3	0.465	11	13	10	13	9	10	0.846154	1.21053	0
Dup-Zero	Supercontig_12.1	2880601	2880800	200	100	75	2	0.47	7	13	18	14	13	11	0.538462	1.33333	0
Dup-Zero	Supercontig_12.1	2887601	2888000	400	318	74.3245	2	0.5225	9	22	29	25	18	19	0.409091	1.45946	0
Dup-Zero	Supercontig_12.1	2914201	2914400	200	102	79.412	3	0.425	4	10	12	15	5	11	0.4	1.6875	0
Dup-Zero	Supercontig_12.1	2920601	2920800	200	115	76.522	2	0.575	6	8	4	16	10	11	0.75	0.952381	0
Dup-Zero	Supercontig_12.1	2923201	2923400	200	112	87.5	12	0.595	3	2	5	48	3	23	1.5	2.03846	0
Dup-Zero	Supercontig_12.1	2949201	2949400	200	143	76.923	2	0.525	11	11	14	18	13	12	1	1.28	0
Dup-Zero	Supercontig_12.1	2992001	2992600	600	438	71.3913	2	0.533333	14	34	36	41	29	23	0.411765	1.48077	0
Dup-Zero(Canonical)	Supercontig_12.1	3062201	3065400	3200	2191	80.0765	5.75	0.32375	521	342	70	58	164	160	1.52339	0.395062	0
Dup-Zero	Supercontig_12.1	3126401	3126600	200	120	69.167	6	0.54	1	11	4	40	2	19	0.0909091	2.09524	0
Dup-Zero	Supercontig_12.1	3135801	3136000	200	110	85.455	22	0.26	4	11	8	10	2	5	0.363636	2.57143	0
Dup-Zero	Supercontig_12.1	3179401	3179600	200	110	90	2	0.48	9	18	18	15	14	5	0.5	1.73684	0
Dup-Zero	Supercontig_12.1	3183801	3184000	200	159	95.597	2	0.455	14	15	14	13	10	12	0.933333	1.22727	0
Dup-Zero	Supercontig_12.1	3185001	3185200	200	103	84.466	2	0.525	5	8	11	18	13	13	0.625	1.11538	0
Dup-Zero	Supercontig_12.1	3190801	3191000	200	109	74.312	3	0.555	1	8	12	13	4	13	0.125	1.47059	0
Dup-Zero	Supercontig_12.1	3198401	3198600	200	112	70.536	2	0.55	5	10	18	21	17	10	0.5	1.44444	0
Dup-Zero	Supercontig_12.1	3226801	3227000	200	158	84.81	3	0.465	15	17	11	17	8	8	0.882353	1.75	0
Dup-Zero	Supercontig_12.1	3280001	3280200	200	177	96.045	45	0.405	0	0	0	64	0	60	-	1.06667	0
Dup-Zero	Supercontig_12.1	3293401	3293600	200	143	72.727	4	0.55	12	10	12	15	12	17	1.2	0.931034	0
Dup-Zero	Supercontig_12.1	3297601	3297800	200	104	75.962	11	0.39	6	5	4	12	3	11	1.2	1.14286	0
Dup-Zero	Supercontig_12.1	3344201	3344600	400	274	67.852	2.5	0.5275	12	22	32	29	23	28	0.545455	1.19608	0
Dup-Zero	Supercontig_12.1	3367401	3367600	200	103	78.641	2	0.515	14	10	18	7	16	8	1.4	1.04167	0
Dup-Zero	Supercontig_12.1	3368401	3368600	200	169	76.331	2	0.525	6	17	15	16	8	13	0.352941	1.47619	0
Dup-Zero	Supercontig_12.1	3371201	3371600	400	206	75.3185	2	0.665	16	8	23	23	23	27	2	0.92	0
Dup-Zero	Supercontig_12.1	3380001	3380200	200	103	77.67	2	0.53	5	6	11	17	6	14	0.833333	1.4	0
Dup-Zero	Supercontig_12.1	3414401	3414600	200	111	75.676	5	0.47	13	14	13	15	10	12	0.928571	1.27273	0
Dup-Zero(Canonical)	Supercontig_12.1	3476801	3482400	5600	4545	80.3174	10.2857	0.276429	1003	730	98	67	236	228	1.37397	0.355603	0
Dup-Zero	Supercontig_12.1	3482601	3483400	800	599	72.4705	4.75	0.25625	137	96	11	11	34	35	1.42708	0.318841	0
Dup-Zero	Supercontig_12.1	3483601	3486000	2400	2060	77.1978	6.16667	0.237917	476	353	24	26	90	89	1.34844	0.27933	0
Dup-Zero(Canonical)	Supercontig_12.1	3486201	3487400	1200	919	82.6877	5.5	0.3	207	143	12	31	41	67	1.44755	0.398148	0
Dup-Zero(Canonical)	Supercontig_12.1	3487601	3488800	1200	1121	88.088	49.6667	0.287764	207	150	9	6	55	40	1.38	0.157895	0
Dup-Cl(Canonical)	Supercontig_12.1	3489001	3495400	6400	5741	86.3224	54.6875	0.293594	1133	831	59	87	231	309	1.36342	0.27037	7
Dup-Zero	Supercontig_12.1	3512601	3513000	400	283	86.5435	8.5	0.4325	26	27	28	29	22	27	0.962963	1.16327	0
Dup-Zero	Supercontig_12.1	3522801	3523000	200	112	71.429	2	0.39	7	10	6	10	5	7	0.7	1.33333	0
Dup-Zero	Supercontig_12.1	3541201	3541400	200	108	72.222	3	0.51	16	14	16	10	14	10	1.14286	1.08333	0
Dup-One(Canonical)	Supercontig_12.1	3553001	3566000	13000	11351	83.5015	41.7538	0.291538	2194	1584	145	300	487	659	1.3851	0.388307	5
Dup-Zero	Supercontig_12.1	3576401	3576800	400	258	79.91	7	0.49	32	27	27	24	19	25	1.18519	1.15909	0
Dup-Zero	Supercontig_12.1	3587201	3587400	200	114	69.298	2	0.58	5	10	20	7	17	9	0.5	1.03846	0
Dup-Zero	Supercontig_12.1	3596401	3596600	200	168	72.024	2	0.28	30	23	6	8	8	8	1.30435	0.875	0
Dup-Zero(Canonical)	Supercontig_12.1	3596801	3597800	1000	821	83.1912	3.8	0.285	180	118	20	8	61	25	1.52542	0.325581	0
Dup-One	Supercontig_12.1	3598001	3599000	1000	641	77.5084	8.8	0.344	130	83	10	46	31	69	1.56627	0.56	2
Dup-Zero	Supercontig_12.1	3599201	3601800	2600	1741	74.5172	9	0.242692	448	352	14	79	53	158	1.27273	0.440758	0
Dup-Zero(Canonical)	Supercontig_12.1	3602401	3603200	800	736	86.0602	70.25	0.262187	132	95	8	12	30	34	1.38947	0.3125	0
Dup-Cl(Canonical)	Supercontig_12.1	3603401	3612600	9200	8058	83.4703	38.587	0.290326	1610	1104	66	158	319	444	1.45833	0.293578	8
Dup-One(Canonical)	Supercontig_12.1	3612801	3616600	3800	3478	84.6021	17.6316	0.292368	657	439	29	64	123	198	1.49658	0.28972	1
Dup-Zero	Supercontig_12.1	3616801	3618600	1800	1435	76.8288	7.33333	0.286111	298	217	18	73	52	131	1.37327	0.497268	0
Dup-Zero	Supercontig_12.1	3618801	3624200	5400	4785	79.6171	4.59259	0.252778	1015	715	44	59	218	209	1.41958	0.241218	0
Dup-Zero	Supercontig_12.1	3624401	3624600	200	115	76.522	2	0.275	42	19	0	2	5	21	2.21053	0.0769231	0
Dup-One(Canonical)	Supercontig_12.1	3624801	3625600	800	661	82.205	9.5	0.44875	98	59	31	21	35	36	1.66102	0.732394	1
Dup-Zero	Supercontig_12.1	3625801	3626200	400	259	82.306	3.5	0.2825	68	40	13	7	18	24	1.7	0.47619	0
Dup-Zero	Supercontig_12.1	3626401	3626800	400	273	82.786	3.5	0.3725	63	36	14	4	30	21	1.75	0.352941	0
Dup-Zero(Canonical)	Supercontig_12.1	3627001	3630400	3400	2441	81.974	8.88235	0.288824	508	366	72	68	164	107	1.38798	0.516605	0
Dup-Zero	Supercontig_12.1	3630801	3632400	1600	1222	75.6854	7.875	0.25625	280	205	21	12	67	49	1.36585	0.284483	0
Dup-Zero	Supercontig_12.1	3633001	3633400	400	280	74.2855	6.5	0.265	76	60	5	4	13	13	1.26667	0.346154	0
Dup-Zero	Supercontig_12.1	3633601	3634800	1200	831	77.7197	4.5	0.3325	198	129	18	26	54	54	1.53488	0.407407	0
Dup-Zero(Canonical)	Supercontig_12.1	3635001	3636200	1200	955	81.6022	50.6667	0.331667	201	126	20	20	63	54	1.59524	0.34188	0
Dup-Cl(Canonical)	Supercontig_12.1	3636801	3638000	1200	922	91.3083	13.8333	0.339167	146	109	45	43	61	58	1.33945	0.739496	6
Dup-Zero	Supercontig_12.1	3640801	3641000	200	148	87.838	20	0.43	13	17	11	14	8	8	0.764706	1.5625	0
Dup-Zero(Canonical)	Supercontig_12.1	3641601	3642400	800	646	86.9903	15.5	0.33	99	82	32	26	32	36	1.20732	0.852941	0
Dup-One(Canonical)	Supercontig_12.1	3642801	3647200	4400	3775	85.1288	61.9091	0.26688	819	575	36	51	200	138	1.42435	0.257396	1
Dup-One(Canonical)	Supercontig_12.1	3647601	3664400	16800	14748	85.6971	49.381	0.272083	2977	2143	231	143	729	568	1.38917	0.288358	3
Dup-Zero(Canonical)	Supercontig_12.1	3680001	3682000	2000	1432	81.89	5	0.325	283	216	73	43	104	79	1.31019	0.63388	0
Dup-Zero	Supercontig_12.1	3682201	3682600	400	322	89.752	71	0.475	50	28	15	13	21	28	1.78571	0.571429	0
Dup-Zero	Supercontig_12.1	3683201	3684000	800	598	78.025	7.5	0.29875	129	93	18	9	44	16	1.3871	0.45	0
Dup-Zero(Canonical)	Supercontig_12.1	3684201	3692400	8200	6345	82.2481	14.122	0.306341	1294	932	131	186	389	345	1.38841	0.43188	0
Dup-One(Canonical)	Supercontig_12.1	3692601	3698000	5400	4653	83.6049	48.7407	0.268519	917	694	25	93	176	226	1.32133	0.293532	2
Dup-One(Canonical)	Supercontig_12.1	3700001	3706800	6800	5767	82.2395	35.4412	0.283235	1157	852	106	114	263	292	1.35798	0.396396	6
Dup-One	Supercontig_12.1	3707001	3707400	400	297	75.6555	8	0.375	49	35	17	21	16	25	1.4	0.926829	1
Dup-Zero	Supercontig_12.1	3707601	3708400	800	610	75.3132	14.25	0.30125	104	71	27	27	38	32	1.46479	0.771429	0
Dup-Zero(Canonical)	Supercontig_12.1	3714601	3715600	1000	826	89.091	13.2	0.359	118	92	53	29	52	46	1.28261	0.836735	0
Dup-Zero	Supercontig_12.1	3716001	3716200	200	179	84.916	6	0.405	27	13	3	1	9	5	2.07692	0.285714	0
Dup-Zero	Supercontig_12.1	3716401	3717600	1200	826	73.7025	2.66667	0.294167	191	151	25	21	62	31	1.2649	0.494624	0
Dup-Zero	Supercontig_12.1	3717801	3718200	400	266	75.476	2	0.26	63	48	12	3	22	11	1.3125	0.454545	0
Dup-One(Canonical)	Supercontig_12.1	3718401	3721600	3200	3038	86.191	96.8125	0.254375	596	433	31	19	137	102	1.37644	0.209205	1
Dup-Zero(Canonical)	Supercontig_12.1	3721801	3722400	600	567	84.8257	76.6667	0.259197	110	74	7	3	27	17	1.48649	0.227273	0
Dup-Zero	Supercontig_12.1	3722601	3723400	800	625	75.2057	3.25	0.23875	147	102	13	8	50	18	1.44118	0.308824	0
Dup-Zero	Supercontig_12.1	3723601	3724000	400	349	73.9215	2	0.2375	79	54	4	3	23	10	1.46296	0.212121	0
Dup-One	Supercontig_12.1	3724601	3726400	1800	1234	71.3016	4.55556	0.259444	302	216	33	19	88	61	1.39815	0.348993	1
Dup-Zero	Supercontig_12.1	3726601	3727600	1000	643	74.2176	4	0.241	181	139	32	9	56	23	1.30216	0.518987	0
Dup-Zero	Supercontig_12.1	3727801	3728000	200	101	75.248	2	0.27	33	25	5	3	11	6	1.32	0.470588	0
Dup-Zero	Supercontig_12.1	3728201	3728600	400	304	76.858	4	0.4025	48	32	16	16	19	14	1.5	0.969697	0
Dup-Zero(Canonical)	Supercontig_12.1	3728801	3729800	1000	691	84.2806	8.8	0.353	115	92	40	43	49	47	1.25	0.864583	0
Dup-Zero	Supercontig_12.1	3734801	3735200	400	231	88.5275	5.5	0.4725	37	18	16	18	22	22	2.05556	0.772727	0
Dup-One	Supercontig_12.1	3735601	3739800	4200	3547	79.4715	13.3333	0.314286	657	465	99	115	189	224	1.4129	0.51816	1
Dup-Zero(Canonical)	Supercontig_12.1	3740001	3750200	10200	7535	82.4659	19.1765	0.295294	1725	1239	208	203	488	422	1.39225	0.451648	0
Dup-Zero(Canonical)	Supercontig_12.1	3750401	3755000	4600	3882	81.5687	10.087	0.338478	666	496	113	192	215	246	1.34274	0.661605	0
Dup-One(Canonical)	Supercontig_12.1	3755201	3773000	17800	16384	83.7867	30.3596	0.296011	3013	2175	379	266	815	709	1.38529	0.423228	9
Dup-Zero	Supercontig_12.1	3773801	3774000	200	108	74.074	2	0.235	45	34	2	1	8	6	1.32353	0.214286	0
Dup-Zero	Supercontig_12.1	3774201	3774400	200	154	71.429	3	0.23	46	34	0	4	3	11	1.35294	0.285714	0
Dup-Zero	Supercontig_12.1	3774601	3774800	200	102	73.529	3	0.305	38	29	1	2	8	4	1.31034	0.25	0
Dup-Zero	Supercontig_12.1	3775001	3775600	600	402	75.6123	3.33333	0.295	111	80	10	6	24	29	1.3875	0.301887	0
Dup-Zero	Supercontig_12.1	3775801	3776000	200	142	68.31	2	0.295	40	31	4	4	6	10	1.29032	0.5	0
Dup-Zero	Supercontig_12.1	3776201	3777200	1000	755	72.7058	4.6	0.264	189	138	14	18	39	46	1.36957	0.376471	0
Dup-Zero	Supercontig_12.1	3777401	3777800	400	302	73.7165	6	0.275	71	67	8	7	11	14	1.0597	0.6	0
Dup-Zero	Supercontig_12.1	3779401	3779600	200	104	76.923	3	0.16	47	40	2	3	9	3	1.175	0.416667	0
Dup-Zero(Canonical)	Supercontig_12.1	3781401	3782600	1200	933	88.1988	17.5	0.381667	103	86	41	50	52	55	1.19767	0.850467	0
Dup-One(Canonical)	Supercontig_12.1	3783401	3805000	21600	18271	84.7853	16.7037	0.30287	3628	2748	719	232	1193	763	1.32023	0.486196	3
Dup-Zero	Supercontig_12.1	3806001	3806200	200	124	71.774	3	0.25	34	28	8	3	6	8	1.21429	0.785714	0
Dup-One(Canonical)	Supercontig_12.1	3806401	3817000	10600	9483	82.8723	45.2642	0.295943	1806	1302	138	154	420	444	1.3871	0.337963	8
Dup-One(Canonical)	Supercontig_12.1	3818401	3836400	18000	15221	83.0258	34.5	0.317889	2916	2030	372	385	898	822	1.43645	0.440116	7
Dup-Zero	Supercontig_12.1	3836601	3837600	1000	737	75.9774	3.4	0.255	200	126	17	18	51	63	1.5873	0.307018	0
Dup-Cl(Canonical)	Supercontig_12.1	3837801	3913800	76000	65889	84.3459	37.5763	0.299289	12517	9054	1226	1563	3279	3445	1.38248	0.414783	28
Dup-One(Canonical)	Supercontig_12.1	3914001	3940800	26800	23635	85.1156	53.6194	0.296608	4355	3211	433	604	1076	1191	1.35628	0.457433	12
Dup-Zero(Canonical)	Supercontig_12.1	3941001	3942200	1200	1129	85.3493	73.1667	0.211667	228	173	8	2	40	29	1.31792	0.144928	0
Dup-One(Canonical)	Supercontig_12.1	3942601	3949600	7000	5969	82.8104	59.6857	0.274857	1282	915	124	63	332	250	1.40109	0.321306	1
Dup-Zero(Canonical)	Supercontig_12.1	3949801	3953200	3400	2598	80.3584	10.5294	0.383529	400	267	75	154	120	230	1.49813	0.654286	0
Dup-Zero	Supercontig_12.1	3953601	3953800	200	110	74.545	2	0.285	37	26	3	9	9	11	1.42308	0.6	0
Dup-Zero	Supercontig_12.1	3954001	3954400	400	250	77.1285	2.5	0.2625	81	62	2	11	14	19	1.30645	0.393939	0
Dup-One(Canonical)	Supercontig_12.1	3954601	3960800	6200	5065	80.1681	3.25806	0.279677	1109	752	56	102	274	279	1.47473	0.285714	1
Dup-One(Canonical)	Supercontig_12.1	3961001	3962800	1800	1435	80.2789	2	0.342222	297	185	23	40	60	104	1.60541	0.384146	1
Dup-Zero	Supercontig_12.1	3963001	3963400	400	283	72.213	3.5	0.34	63	31	4	5	16	24	2.03226	0.225	0
Dup-Zero(Canonical)	Supercontig_12.1	3963601	3971600	8000	6809	84.6349	26.425	0.33525	1225	863	253	169	422	367	1.41947	0.534854	0
Dup-Cl(Canonical)	Supercontig_12.1	3974801	3981400	6600	5723	86.3239	5.09091	0.295152	1207	815	82	132	290	381	1.48098	0.318927	79
Dup-Cl(Canonical)	Supercontig_12.1	3981801	3982600	800	614	82.8225	10.25	0.29875	105	79	30	25	42	34	1.32911	0.723684	1
Dup-Zero	Supercontig_12.1	3982801	3983200	400	319	86.924	4.5	0.39	67	35	5	13	20	27	1.91429	0.382979	0
Dup-One(Canonical)	Supercontig_12.1	3984001	3984800	800	548	80.8768	8.25	0.34375	120	81	29	23	35	41	1.48148	0.684211	1
Dup-One(Canonical)	Supercontig_12.1	3985601	3986600	1000	686	82.3582	3.8	0.34	127	86	37	43	48	58	1.47674	0.754717	1
Dup-Zero	Supercontig_12.1	3990401	3990600	200	112	91.071	12	0.49	8	9	16	19	15	13	0.888889	1.25	0
Dup-Zero(Canonical)	Supercontig_12.1	4006201	4007200	1000	865	88.6572	14.8	0.358	110	91	42	39	48	48	1.20879	0.84375	0
Dup-Zero(Canonical)	Supercontig_12.1	4010001	4011000	1000	759	81.711	4.4	0.283	179	126	21	31	48	48	1.42063	0.541667	0
Dup-Zero	Supercontig_12.1	4011201	4011400	200	148	68.243	2	0.43	17	13	4	17	8	18	1.30769	0.807692	0
Dup-Zero	Supercontig_12.1	4011601	4011800	200	159	78.616	6	0.32	39	27	9	1	13	11	1.44444	0.416667	0
Dup-Zero	Supercontig_12.1	4012001	4012400	400	285	75.0625	3.5	0.2325	78	61	9	11	15	29	1.27869	0.454545	0
Dup-Zero(Canonical)	Supercontig_12.1	4012601	4014400	1800	1628	86.5248	61.7778	0.265	350	255	20	15	87	56	1.37255	0.244755	0
Dup-Zero(Canonical)	Supercontig_12.1	4014601	4016200	1600	1505	85.7929	44.625	0.2475	290	221	12	15	45	61	1.31222	0.254717	0
Dup-Zero(Canonical)	Supercontig_12.1	4016401	4020400	4000	3403	83.6454	50.15	0.2545	766	570	19	63	108	193	1.34386	0.272425	0
Dup-Zero	Supercontig_12.1	4020601	4020800	200	113	74.336	3	0.21	41	33	4	2	9	8	1.24242	0.352941	0
Dup-Zero	Supercontig_12.1	4021001	4021600	600	385	76.274	2.66667	0.246667	115	84	9	12	19	29	1.36905	0.4375	0
Dup-One(Canonical)	Supercontig_12.1	4021801	4032800	11000	8977	82.0318	20.7273	0.297364	1736	1246	187	190	435	453	1.39326	0.42455	3
Dup-Zero(Canonical)	Supercontig_12.1	4033001	4034400	1400	1182	82.4456	49.5714	0.26	237	183	23	21	69	59	1.29508	0.34375	0
Dup-Zero(Canonical)	Supercontig_12.1	4034601	4036600	2000	1829	86.6908	73.1	0.258393	354	259	13	14	66	72	1.3668	0.195652	0
Dup-Zero(Canonical)	Supercontig_12.1	4036801	4040400	3600	3140	84.2133	63	0.250556	670	491	50	60	135	160	1.36456	0.372881	0
Dup-One(Canonical)	Supercontig_12.1	4043801	4048400	4600	4236	85.0933	61.8696	0.25913	832	615	39	69	144	187	1.35285	0.326284	2
Dup-Zero(Canonical)	Supercontig_12.1	4048601	4049600	1000	905	86.678	55	0.281734	179	125	14	3	54	30	1.432	0.202381	0
Dup-One(Canonical)	Supercontig_12.1	4050001	4051200	1200	1125	85.7482	47.1667	0.2925	219	154	9	12	49	48	1.42208	0.216495	10
Dup-One(Canonical)	Supercontig_12.1	4051401	4062800	11400	10189	85.7427	52.9298	0.282209	2026	1467	136	126	466	448	1.38105	0.286652	2
Dup-Zero(Canonical)	Supercontig_12.1	4066801	4068600	1800	1327	82.3943	5.22222	0.311111	273	208	54	19	100	48	1.3125	0.493243	0
Dup-Zero	Supercontig_12.1	4068801	4069200	400	342	70.7655	9.5	0.2075	79	58	10	3	23	9	1.36207	0.40625	0
Dup-Zero	Supercontig_12.1	4069401	4069800	400	249	70.3415	2	0.2925	68	52	18	4	32	6	1.30769	0.578947	0
Dup-Zero	Supercontig_12.1	4070001	4070200	200	107	75.701	7	0.29	35	24	4	0	12	4	1.45833	0.25	0
Dup-Zero(Canonical)	Supercontig_12.1	4071001	4076200	5200	4484	84.2757	14.1154	0.274753	919	665	64	50	216	182	1.38195	0.286432	0
Dup-Zero(Canonical)	Supercontig_12.1	4076401	4091800	15400	14154	85.5322	10.5195	0.247403	2806	2050	186	127	545	567	1.36878	0.281475	0
Dup-Zero(Canonical)	Supercontig_12.1	4092201	4093000	800	652	82.3438	10	0.345	120	79	29	10	43	25	1.51899	0.573529	0
Dup-Zero(Canonical)	Supercontig_12.1	4093201	4095800	2600	1889	82.0242	7	0.304231	414	281	65	53	126	121	1.47331	0.477733	0
Dup-Zero	Supercontig_12.1	4097001	4097200	200	161	100	12	0.495	12	11	16	15	16	12	1.09091	1.10714	0
Dup-Zero(Canonical)	Supercontig_12.1	4097401	4098200	800	628	83.1218	4.5	0.345	82	77	33	42	38	39	1.06494	0.974026	0
Dup-Zero	Supercontig_12.1	4098401	4098600	200	120	69.167	3	0.245	38	21	5	1	9	12	1.80952	0.285714	0
Dup-Zero	Supercontig_12.1	4108801	4109000	200	103	78.641	2	0.44	13	14	23	5	16	5	0.928571	1.33333	0
Dup-Zero	Supercontig_12.1	4116401	4116600	200	171	69.591	2	0.495	12	12	12	16	9	18	1	1.03704	0
Dup-Zero	Supercontig_12.1	4131001	4131200	200	103	79.612	12	0.46	10	6	30	7	33	7	1.66667	0.925	0
Dup-Zero	Supercontig_12.1	4133201	4133400	200	107	70.093	4	0.61	1	3	27	4	18	9	0.333333	1.14815	0
Dup-Zero	Supercontig_12.1	4148401	4148600	200	120	73.333	2	0.51	9	7	14	14	14	13	1.28571	1.03704	0
Dup-Zero	Supercontig_12.1	4148801	4149200	400	319	71.796	2	0.585	6	16	32	34	27	22	0.375	1.34694	0
Dup-Zero	Supercontig_12.1	4154401	4154600	200	127	72.441	2	0.49	10	12	18	10	16	10	0.833333	1.07692	0
Dup-Zero	Supercontig_12.1	4155401	4155600	200	124	69.355	2	0.63	3	9	11	19	9	11	0.333333	1.5	0
Dup-Zero(Canonical)	Supercontig_12.1	4162601	4166800	4200	3907	87.3513	37.0952	0.277143	811	582	68	45	209	174	1.39347	0.295039	0
Dup-Zero	Supercontig_12.1	4170801	4172000	1200	1013	76.6313	4.5	0.3125	189	139	33	17	74	38	1.35971	0.446429	0
Dup-Cl(Canonical)	Supercontig_12.1	4172201	4178600	6400	5967	87.1707	8.78125	0.255	1138	788	53	59	227	255	1.44416	0.232365	35
Dup-Cl(Canonical)	Supercontig_12.1	4178801	4187600	8800	8316	86.9699	11.9545	0.256932	1584	1115	154	33	407	279	1.42063	0.272595	38
Dup-Zero	Supercontig_12.1	4187801	4188000	200	105	74.286	2	0.35	33	19	2	1	11	11	1.73684	0.136364	0
Dup-Zero	Supercontig_12.1	4188201	4188800	600	532	76.3303	3.66667	0.25	114	83	8	1	35	16	1.37349	0.176471	0
Dup-Zero	Supercontig_12.1	4189001	4189200	200	128	74.219	6	0.165	48	39	2	2	9	5	1.23077	0.285714	0
Dup-Zero	Supercontig_12.1	4189401	4190200	800	685	73.6667	3.5	0.22625	162	119	8	14	26	38	1.36134	0.34375	0
Dup-Zero	Supercontig_12.1	4190401	4191400	1000	729	76.322	13	0.254	189	133	6	11	36	42	1.42105	0.217949	0
Dup-One	Supercontig_12.1	4191601	4194000	2400	1786	75.2134	6.91667	0.27375	415	326	15	72	87	108	1.27301	0.446154	1
Dup-Zero	Supercontig_12.1	4194401	4194600	200	185	76.216	2	0.375	20	18	8	9	8	9	1.11111	1	0
Dup-Zero(Canonical)	Supercontig_12.1	4194801	4195600	800	679	80.8568	5	0.43625	53	49	46	46	39	44	1.08163	1.10843	0
Dup-Zero	Supercontig_12.1	4208601	4208800	200	109	77.064	2	0.51	12	17	19	11	14	5	0.705882	1.57895	0
Dup-Zero	Supercontig_12.1	4209201	4209400	200	121	71.074	2	0.57	6	4	14	2	16	7	1.5	0.695652	0
Dup-Zero	Supercontig_12.1	4209601	4209800	200	147	79.592	3	0.495	9	5	6	20	7	24	1.8	0.83871	0
Dup-Cl(Canonical)	Supercontig_12.1	4213001	4214400	1400	1229	89.3349	2.14286	0.341429	168	123	37	32	60	46	1.36585	0.650943	9
Dup-Zero	Supercontig_12.1	4223801	4224000	200	124	100	8	0.53	13	8	11	16	15	17	1.625	0.84375	0
Dup-Zero	Supercontig_12.1	4229201	4229400	200	101	79.208	4	0.47	13	12	11	13	11	11	1.08333	1.09091	0
Dup-Zero	Supercontig_12.1	4282601	4282800	200	126	73.016	4	0.495	4	7	3	11	3	9	0.571429	1.16667	0
Dup-Zero(Canonical)	Supercontig_12.1	4314401	4319400	5000	4299	81.575	15.6	0.3084	828	598	132	53	297	154	1.38462	0.4102	0
Dup-Zero(Canonical)	Supercontig_12.1	4319601	4322600	3000	2271	83.9892	12.8667	0.26224	553	396	20	50	125	140	1.39646	0.264151	0
Dup-Zero(Canonical)	Supercontig_12.1	4322801	4324000	1200	1155	86.1653	47.6667	0.281667	224	160	3	11	38	53	1.4	0.153846	0
Dup-Zero(Canonical)	Supercontig_12.1	4324201	4325800	1600	1466	86.6939	65.875	0.240625	318	226	2	16	60	80	1.40708	0.128571	0
Dup-Cl(Canonical)	Supercontig_12.1	4326001	4334000	8000	6897	85.4483	30.35	0.281836	1469	1029	144	86	400	319	1.4276	0.319889	7
Dup-Cl(Canonical)	Supercontig_12.1	4336001	4350000	14000	12714	86.8193	10.2429	0.268571	2616	1888	92	270	530	695	1.38559	0.29551	253
Dup-Cl(Canonical)	Supercontig_12.1	4350201	4355200	5000	4901	86.0842	10.28	0.2654	955	684	20	110	175	273	1.3962	0.290179	53
Dup-Zero	Supercontig_12.1	4355401	4355600	200	164	73.78	5	0.395	12	11	13	19	16	17	1.09091	0.969697	0
Dup-Zero	Supercontig_12.1	4362001	4362200	200	106	69.811	2	0.505	6	10	6	20	2	17	0.6	1.36842	0
Dup-Zero(Canonical)	Supercontig_12.1	4375401	4377000	1600	1446	85.9673	7.75	0.301875	261	205	37	40	57	94	1.27317	0.509934	0
Dup-Zero	Supercontig_12.1	4380601	4380800	200	152	73.684	3	0.51	8	18	14	11	7	9	0.444444	1.5625	0
Dup-Zero	Supercontig_12.1	4390401	4390600	200	120	70.833	2	0.505	11	7	14	19	13	18	1.57143	1.06452	0
Dup-Zero	Supercontig_12.1	4392601	4392800	200	114	71.93	2	0.64	2	8	5	9	4	24	0.25	0.5	0
Dup-Zero	Supercontig_12.1	4427201	4427400	200	102	81.373	3	0.5	7	12	9	14	11	10	0.583333	1.09524	0
Dup-Zero	Supercontig_12.1	4432001	4432400	400	247	97.574	4	0.5075	22	19	20	32	23	18	1.15789	1.26829	0
Dup-Zero	Supercontig_12.1	4441001	4441400	400	294	79.7815	3	0.49	25	24	30	33	24	26	1.04167	1.26	0
Dup-Zero	Supercontig_12.1	4454001	4454200	200	109	68.807	2	0.54	3	10	9	9	8	8	0.3	1.125	0
Dup-Zero	Supercontig_12.1	4472201	4472600	400	259	87.925	10	0.385	12	22	21	30	27	16	0.545455	1.18605	0
Dup-Zero	Supercontig_12.1	4473801	4474000	200	119	75.63	2	0.585	4	7	10	18	6	19	0.571429	1.12	0
Dup-Zero	Supercontig_12.1	4511801	4512000	200	0	0	3	0.25	8	10	12	3	8	5	0.8	1.15385	0
Dup-Zero	Supercontig_12.1	4519401	4519600	200	112	70.536	5	0.675	1	2	22	6	23	10	0.5	0.848485	0
Dup-Zero(Canonical)	Supercontig_12.1	4531401	4544000	12600	10849	85.0259	45.1905	0.29381	2215	1543	180	143	540	568	1.43552	0.291516	0
Dup-Zero	Supercontig_12.1	4544401	4544600	200	132	70.455	3	0.545	11	11	14	14	10	11	1	1.33333	0
Dup-Zero	Supercontig_12.1	4556201	4556400	200	155	96.774	11	0.435	13	11	14	13	17	14	1.18182	0.870968	0
Dup-Zero	Supercontig_12.1	4600001	4600200	200	104	75.962	2	0.595	6	8	6	21	7	15	0.75	1.22727	0
Dup-Zero	Supercontig_12.1	4677801	4678000	200	131	67.176	2	0.495	9	8	14	13	14	8	1.125	1.22727	0
Dup-Zero	Supercontig_12.1	4688401	4688600	200	121	72.727	3	0.41	19	16	8	17	14	16	1.1875	0.833333	0
Dup-Zero	Supercontig_12.1	4704001	4704200	200	111	72.072	2	0.385	7	6	7	12	8	15	1.16667	0.826087	0
Dup-Zero	Supercontig_12.1	4731801	4732000	200	111	84.685	3	0.415	14	10	9	22	8	18	1.4	1.19231	0
Dup-Zero	Supercontig_12.1	4755401	4755800	400	224	86.877	2	0.53	17	29	26	25	21	21	0.586207	1.21429	0
Dup-Zero	Supercontig_12.1	4758201	4758600	400	224	86.877	2	0.5275	14	30	32	25	29	13	0.466667	1.35714	0
Dup-Zero	Supercontig_12.1	4833801	4834000	200	147	78.231	2	0.56	7	6	20	8	13	5	1.16667	1.55556	0
Dup-Zero	Supercontig_12.1	4863001	4863200	200	179	100	14	0.47	10	12	20	14	16	13	0.833333	1.17241	0
Dup-Zero	Supercontig_12.1	4869601	4869800	200	150	80.667	10	0.435	14	13	8	20	11	15	1.07692	1.07692	0
Dup-Zero(Canonical)	Supercontig_12.1	4878601	4883000	4400	4022	89.066	35.6818	0.305909	811	535	85	71	247	210	1.51589	0.341357	0
Dup-Zero	Supercontig_12.1	4890401	4890600	200	182	72.527	2	0.505	6	11	10	18	7	19	0.545455	1.07692	0
Dup-Zero	Supercontig_12.1	4903001	4903200	200	134	82.09	8	0.465	10	6	11	14	10	17	1.66667	0.925926	0
Dup-Zero	Supercontig_12.1	4912201	4912400	200	131	71.756	2	0.635	7	5	13	5	15	10	1.4	0.72	0
Dup-Zero(Canonical)	Supercontig_12.1	4923801	4925200	1400	912	90.4724	2.85714	0.385714	151	115	52	48	71	62	1.31304	0.75188	0
Dup-Zero	Supercontig_12.1	4934401	4934800	400	289	94.711	3.5	0.4875	32	25	27	27	26	16	1.28	1.28571	0
Dup-Zero	Supercontig_12.1	4941001	4941200	200	107	71.963	2	0.545	3	18	29	10	16	4	0.166667	1.95	0
Dup-Zero	Supercontig_12.1	4951201	4951400	200	119	75.63	2	0.53	4	12	22	8	19	9	0.333333	1.07143	0
Dup-Zero	Supercontig_12.1	4975001	4975400	400	254	100	2	0.475	20	26	25	21	19	27	0.769231	1	0
Dup-Zero	Supercontig_12.1	4975801	4976000	200	108	88.889	4	0.43	7	9	15	12	19	7	0.777778	1.03846	0
Dup-Zero	Supercontig_12.1	4977401	4977600	200	139	66.187	2	0.535	8	11	16	11	15	6	0.727273	1.28571	0
Dup-Zero	Supercontig_12.1	5002601	5002800	200	136	73.529	2	0.62	3	7	9	19	8	17	0.428571	1.12	0
Dup-Zero	Supercontig_12.1	5003201	5003400	200	161	72.671	2	0.56	3	8	9	13	16	6	0.375	1	0
Dup-Zero	Supercontig_12.1	5003601	5003800	200	118	77.119	2	0.525	6	11	21	16	13	11	0.545455	1.54167	0
Dup-Cl(Canonical)	Supercontig_12.1	5006601	5010800	4200	3393	85.953	5.14286	0.285476	772	532	68	64	202	195	1.45113	0.332494	5
Dup-Zero	Supercontig_12.1	5021601	5021800	200	132	72.727	2	0.48	5	10	11	18	10	12	0.5	1.31818	0
Dup-Zero	Supercontig_12.1	5023001	5023200	200	139	71.223	2	0.485	7	7	28	11	21	11	1	1.21875	0
Dup-Zero	Supercontig_12.1	5046001	5046200	200	105	80.952	2	0.44	6	12	19	13	8	8	0.5	2	0
Dup-One	Supercontig_12.1	5049201	5049400	200	0	0	2	0.48	9	12	15	17	9	9	0.75	1.77778	8
Dup-One(Canonical)	Supercontig_12.1	5078201	5082600	4400	4119	87.6016	35.8636	0.301818	806	542	77	91	227	233	1.48708	0.365217	1
Dup-Zero	Supercontig_12.1	5088801	5089000	200	129	77.519	4	0.45	15	8	11	11	15	14	1.875	0.758621	0
Dup-Zero	Supercontig_12.1	5098201	5098400	200	110	71.818	2	0.525	6	9	19	17	14	12	0.666667	1.38462	0
Dup-Zero	Supercontig_12.1	5101801	5102000	200	142	73.944	2	0.405	9	10	10	13	11	10	0.9	1.09524	0
Dup-Zero	Supercontig_12.1	5116201	5116400	200	152	69.079	2	0.53	11	7	11	14	13	17	1.57143	0.833333	0
Dup-Zero	Supercontig_12.1	5122201	5122400	200	124	71.774	2	0.43	8	12	19	7	10	7	0.666667	1.52941	0
Dup-Zero	Supercontig_12.1	5145201	5145400	200	103	74.757	2	0.47	13	8	9	17	15	9	1.625	1.08333	0
Dup-Zero	Supercontig_12.1	5169201	5169400	200	155	84.516	6	0.435	10	16	17	9	6	12	0.625	1.44444	0
Dup-Zero	Supercontig_12.1	5191801	5192200	400	270	84.2595	3	0.4875	18	26	27	24	21	19	0.692308	1.275	0
Dup-Zero	Supercontig_12.1	5204001	5204200	200	171	72.515	4	0.55	2	15	18	15	11	6	0.133333	1.94118	0
Dup-Zero	Supercontig_12.1	5209401	5209600	200	103	97.087	4	0.45	11	13	12	13	14	11	0.846154	1	0
Dup-Zero	Supercontig_12.1	5213001	5213200	200	111	77.477	2	0.5	14	8	16	14	19	16	1.75	0.857143	0
Dup-Zero	Supercontig_12.1	5240801	5241000	200	109	85.321	22	0.225	14	12	5	6	5	6	1.16667	1	0
Dup-Zero	Supercontig_12.1	5242801	5243000	200	151	73.51	4	0.465	15	10	12	12	12	16	1.5	0.857143	0
Dup-Zero	Supercontig_12.1	5246201	5246400	200	133	81.203	2	0.565	3	10	19	10	10	9	0.3	1.52632	0
Dup-Zero	Supercontig_12.1	5246601	5246800	200	101	87.129	2	0.575	6	7	12	12	15	5	0.857143	1.2	0
Dup-Zero	Supercontig_12.1	5259801	5260000	200	171	72.515	2	0.545	7	11	22	10	14	12	0.636364	1.23077	0
Dup-Zero	Supercontig_12.1	5263801	5264600	800	579	73.74	2.5	0.39375	81	62	35	29	38	36	1.30645	0.864865	0
Dup-Cl(Canonical)	Supercontig_12.1	5317601	5334800	17200	13508	87.9034	3.44186	0.253256	3446	2608	351	126	842	588	1.32132	0.333566	7
Dup-Cl(Canonical)	Supercontig_12.1	5335001	5339800	4800	4560	87.304	5.79167	0.272917	954	709	83	36	257	130	1.34556	0.307494	3
Dup-Zero	Supercontig_12.1	5341001	5341200	200	103	67.961	2	0.56	4	11	5	20	9	17	0.363636	0.961538	0
Dup-Zero	Supercontig_12.1	5346201	5346400	200	117	85.47	12	0.435	14	16	16	15	9	15	0.875	1.29167	0
Dup-Zero	Supercontig_12.1	5374401	5374600	200	106	78.302	2	0.465	12	10	18	16	19	11	1.2	1.13333	0
Dup-Cl(Canonical)	Supercontig_12.1	5395001	5402200	7200	5753	88.4083	6.72222	0.3025	1135	861	239	130	342	293	1.31823	0.581102	98
Dup-Zero	Supercontig_12.1	5425401	5425600	200	167	74.251	10	0.435	14	11	19	10	18	11	1.27273	1	0
Dup-Zero	Supercontig_12.1	5446801	5447000	200	137	85.401	2	0.555	9	8	13	8	16	12	1.125	0.75	0
Dup-Zero	Supercontig_12.1	5447601	5447800	200	147	74.83	2	0.565	6	5	11	14	14	17	1.2	0.806452	0
Dup-Zero	Supercontig_12.1	5448201	5448400	200	104	83.654	2	0.57	5	11	10	12	8	12	0.454545	1.1	0
Dup-Zero	Supercontig_12.1	5471601	5471800	200	137	68.613	3	0.64	4	6	10	5	15	6	0.666667	0.714286	0
Dup-Zero	Supercontig_12.1	5472201	5472400	200	102	78.431	2	0.565	2	10	16	10	9	9	0.2	1.44444	0
Dup-Zero	Supercontig_12.1	5481401	5481600	200	135	100	14	0.335	12	16	12	8	10	8	0.75	1.11111	0
Dup-Zero	Supercontig_12.1	5482201	5482400	200	104	85.577	6	0.535	21	10	3	9	5	16	2.1	0.571429	0
Dup-Zero	Supercontig_12.1	5483401	5483600	200	113	70.796	4	0.27	47	37	1	2	8	3	1.27027	0.272727	0
Dup-One(Canonical)	Supercontig_12.1	5483801	5488200	4400	3536	80.5971	5.31818	0.2925	799	568	72	79	202	175	1.40669	0.400531	2
Dup-Cl(Canonical)	Supercontig_12.1	5488401	5491600	3200	2764	84.3801	22.3125	0.31625	540	371	66	56	154	145	1.45553	0.408027	4
Dup-One(Canonical)	Supercontig_12.1	5491801	5492800	1000	839	88.5856	46.6	0.271028	170	117	1	10	25	48	1.45299	0.150685	1
Dup-One(Canonical)	Supercontig_12.1	5493001	5499400	6400	5569	87.3474	47.5625	0.313437	1054	776	90	106	241	299	1.35825	0.362963	2
Dup-Zero	Supercontig_12.1	5502201	5502400	200	114	71.93	3	0.59	4	6	3	12	4	21	0.666667	0.6	0
Dup-One(Canonical)	Supercontig_12.1	5530001	5535000	5000	4343	85.2028	26.04	0.3008	910	638	69	106	211	275	1.42633	0.360082	1
Dup-Zero	Supercontig_12.1	5535201	5537000	1800	1233	76.9476	9.33333	0.283889	330	223	24	25	82	82	1.47982	0.29878	0
Dup-Zero	Supercontig_12.1	5537201	5538400	1200	909	73.2525	3	0.298333	208	146	16	30	40	71	1.42466	0.414414	0
Dup-One	Supercontig_12.1	5538601	5539200	600	532	76.3303	2.66667	0.268333	114	82	2	11	22	34	1.39024	0.232143	1
Dup-Zero	Supercontig_12.1	5539401	5539600	200	105	77.143	2	0.3	33	21	4	3	6	11	1.57143	0.411765	0
Dup-Zero(Canonical)	Supercontig_12.1	5539801	5542800	3000	2171	82.8119	9.26667	0.321	495	352	58	63	123	159	1.40625	0.429078	0
Dup-Zero(Canonical)	Supercontig_12.1	5543001	5545200	2200	1909	82.459	13.1818	0.375455	271	189	47	90	99	112	1.43386	0.649289	0
Dup-Zero	Supercontig_12.1	5554201	5554400	200	115	73.913	2	0.5	11	12	11	9	11	9	0.916667	1	0
Dup-Zero	Supercontig_12.1	5555001	5555400	400	209	74.24	3.5	0.435	32	36	24	27	16	30	0.888889	1.1087	0
Dup-Zero	Supercontig_12.1	5585001	5585200	200	134	74.627	6	0.61	5	5	13	12	14	11	1	1	0
Dup-Zero	Supercontig_12.1	5593401	5593600	200	122	72.131	2	0.46	15	13	14	12	15	9	1.15385	1.08333	0
Dup-Zero	Supercontig_12.1	5603001	5603200	200	111	74.775	12	0.565	1	1	32	3	10	3	1	2.69231	0
Dup-Zero	Supercontig_12.1	5606801	5607000	200	104	96.154	10	0.43	4	6	9	11	4	12	0.666667	1.25	0
Dup-Zero	Supercontig_12.1	5626201	5626400	200	114	92.982	5	0.445	8	15	13	18	13	10	0.533333	1.34783	0
Dup-Zero	Supercontig_12.1	5635801	5636000	200	107	71.028	2	0.61	3	12	7	18	5	11	0.25	1.5625	0
Dup-Zero	Supercontig_12.1	5687801	5688000	200	116	98.276	3	0.445	18	13	15	13	19	14	1.38462	0.848485	0
Dup-Zero	Supercontig_12.1	5695401	5695600	200	111	77.477	2	0.565	6	11	8	14	7	13	0.545455	1.1	0
Dup-Cl(Canonical)	Supercontig_12.1	5734801	5756600	21800	18474	85.3878	15.6239	0.283624	3925	2745	349	179	1034	798	1.42987	0.28821	4
Dup-Zero(Canonical)	Supercontig_12.1	5757001	5760600	3600	3245	85.3569	20.1111	0.295556	664	446	88	31	224	119	1.48879	0.346939	0
Dup-Cl	Supercontig_12.1	5761401	5762000	600	420	72.86	4	0.275	104	85	23	1	30	25	1.22353	0.436364	0
Dup-Zero(Canonical)	Supercontig_12.1	5762201	5768200	6000	4780	80.1989	9.23333	0.2735	1078	831	154	48	265	258	1.29723	0.386233	0
Dup-Zero	Supercontig_12.1	5768401	5770000	1600	1327	77.6817	9.125	0.2675	297	219	31	8	70	57	1.35616	0.307087	0
Dup-One(Canonical)	Supercontig_12.1	5770201	5773000	2800	2274	84.8746	19	0.2875	481	388	85	51	128	132	1.23969	0.523077	1
Dup-Zero	Supercontig_12.1	5795001	5795200	200	101	72.277	2	0.545	5	8	2	36	3	30	0.625	1.15152	0
Dup-Zero	Supercontig_12.1	5804201	5804400	200	103	74.757	3	0.5	14	17	19	10	12	13	0.823529	1.16	0
Dup-One(Canonical)	Supercontig_12.1	5805201	5808600	3400	2918	85.9448	8.23529	0.328529	554	371	94	54	207	153	1.49326	0.411111	1
Dup-Zero	Supercontig_12.1	5809401	5809600	200	113	75.221	7	0.5	9	13	19	10	15	6	0.692308	1.38095	0
Dup-Zero	Supercontig_12.1	5814601	5814800	200	118	80.508	6	0.475	8	8	7	20	12	14	1	1.03846	0
Dup-Zero	Supercontig_12.1	5833201	5833400	200	100	75	9	0.53	10	7	38	1	29	6	1.42857	1.11429	0
Dup-Zero	Supercontig_12.1	5837201	5837400	200	106	90.566	3	0.49	9	10	13	8	13	7	0.9	1.05	0
Dup-Zero	Supercontig_12.1	5845401	5845600	200	111	78.378	2	0.495	6	13	24	7	18	6	0.461538	1.29167	0
Dup-Zero	Supercontig_12.1	5852601	5852800	200	116	68.966	2	0.525	8	7	9	11	10	11	1.14286	0.952381	0
Dup-Zero	Supercontig_12.1	5855801	5856000	200	139	82.014	2	0.5	6	11	14	13	7	9	0.545455	1.6875	0
Dup-Zero	Supercontig_12.1	5859801	5860000	200	100	87	11	0.395	16	14	7	10	11	10	1.14286	0.809524	0
Dup-Zero	Supercontig_12.1	5865001	5865200	200	124	79.839	50	0.275	5	5	5	6	5	5	1	1.1	0
Dup-Zero	Supercontig_12.1	5866801	5867000	200	100	72	2	0.655	1	2	21	4	23	3	0.5	0.961538	0
Dup-Zero	Supercontig_12.1	5887201	5887400	200	149	77.852	2	0.57	2	10	12	17	11	15	0.2	1.11538	0
Dup-Zero	Supercontig_12.1	5900201	5900400	200	111	73.874	2	0.53	7	10	13	15	9	14	0.7	1.21739	0
Dup-Zero	Supercontig_12.1	5910601	5910800	200	104	71.154	2	0.6	0	4	15	9	11	2	0	1.84615	0
Dup-Zero	Supercontig_12.1	5916201	5916400	200	100	73	2	0.56	6	5	12	11	16	12	1.2	0.821429	0
Dup-One(Canonical)	Supercontig_12.1	5920001	5926400	6400	5986	88.6436	8.53125	0.245781	1186	902	57	35	223	181	1.31486	0.227723	4
Dup-Zero(Canonical)	Supercontig_12.1	5926601	5929000	2400	2359	86.6248	7.08333	0.27093	437	307	17	16	92	92	1.42345	0.179348	0
Dup-One(Canonical)	Supercontig_12.1	5929201	5941000	11800	10976	87.2657	8.08475	0.244796	2285	1711	139	64	441	445	1.33548	0.22912	2
Dup-Cl(Canonical)	Supercontig_12.1	5941201	5944400	3200	3048	88.4201	6.8125	0.239063	629	478	40	32	113	141	1.3159	0.283465	3
Dup-Cl(Canonical)	Supercontig_12.1	5958001	5962600	4600	4230	87.5856	10.4783	0.263261	887	641	65	50	241	183	1.38378	0.271226	14
Dup-Cl(Canonical)	Supercontig_12.1	5962801	5976800	14000	12842	86.9606	10.2857	0.277071	2632	1893	169	179	597	608	1.39039	0.288797	135
Dup-Zero	Supercontig_12.1	5992001	5992200	200	123	78.049	2	0.565	6	12	14	11	20	11	0.5	0.806452	0
Dup-Zero	Supercontig_12.1	5992401	5992600	200	130	74.615	2	0.57	5	7	5	18	11	11	0.714286	1.04545	0
Dup-Zero	Supercontig_12.1	5992801	5993000	200	198	70.202	2	0.595	2	10	15	18	11	10	0.2	1.57143	0
Dup-Zero	Supercontig_12.1	6011401	6011600	200	115	68.696	2	0.57	5	6	9	18	6	17	0.833333	1.17391	0
Dup-Zero	Supercontig_12.1	6027201	6027400	200	105	71.429	2	0.385	13	16	18	9	11	10	0.8125	1.28571	0
Dup-Zero	Supercontig_12.1	6048601	6048800	200	108	72.222	2	0.545	1	7	39	6	22	5	0.142857	1.66667	0
Dup-Zero	Supercontig_12.1	6049601	6049800	200	103	74.757	7	0.495	9	14	4	15	5	7	0.642857	1.58333	0
Dup-Zero	Supercontig_12.1	6051201	6051400	200	150	77.333	5	0.515	13	12	14	15	13	12	1.08333	1.16	0
Dup-Zero	Supercontig_12.1	6060401	6060600	200	129	68.992	2	0.56	7	9	9	14	6	15	0.777778	1.09524	0
Dup-Zero	Supercontig_12.1	6087201	6087400	200	169	73.964	3	0.425	8	13	17	13	10	5	0.615385	2	0
Dup-Zero	Supercontig_12.1	6099401	6099800	400	301	99.5725	6	0.48	21	18	25	35	24	30	1.16667	1.11111	0
Dup-Zero	Supercontig_12.1	6127801	6128000	200	116	71.552	2	0.45	8	12	23	11	16	11	0.666667	1.25926	0
Dup-Zero	Supercontig_12.1	6184001	6184200	200	109	90.826	2	0.495	8	11	16	12	14	7	0.727273	1.33333	0
Dup-Zero	Supercontig_12.1	6184401	6184600	200	109	90.826	2	0.485	9	13	13	10	14	4	0.692308	1.27778	0
Dup-One(Canonical)	Supercontig_12.1	6197201	6198800	1600	963	80.6934	3.25	0.34625	226	155	61	45	107	48	1.45806	0.683871	1
Dup-Zero	Supercontig_12.1	6199001	6199400	400	285	77.0335	3.5	0.33	57	37	5	7	18	20	1.54054	0.315789	0
Dup-Zero	Supercontig_12.1	6199601	6200000	400	273	80.6725	3	0.3875	52	38	17	10	22	19	1.36842	0.658537	0
Dup-Zero	Supercontig_12.1	6201201	6201400	200	116	77.586	6	0.545	7	14	17	8	12	9	0.5	1.19048	0
Dup-Zero	Supercontig_12.1	6222201	6222600	400	290	96.37	5.5	0.4475	33	39	38	20	23	13	0.846154	1.61111	0
Dup-Zero	Supercontig_12.1	6241601	6241800	200	101	90.099	2	0.465	13	19	16	10	18	1	0.684211	1.36842	0
Dup-One(Canonical)	Supercontig_12.1	6249601	6262600	13000	10706	82.3365	17.4923	0.287769	2361	1617	99	261	476	730	1.46011	0.298507	3
Dup-Zero	Supercontig_12.1	6265401	6265800	400	323	85.3775	2	0.41	28	34	31	17	23	15	0.823529	1.26316	0
Dup-Zero	Supercontig_12.1	6280201	6280400	200	116	94.828	9	0.36	15	21	14	9	4	10	0.714286	1.64286	0
Dup-Cl(Canonical)	Supercontig_12.1	6298201	6303400	5200	4707	87.5588	9.76923	0.268462	960	719	65	72	221	224	1.33519	0.307865	17
Dup-Cl(Canonical)	Supercontig_12.1	6303601	6318400	14800	13143	87.1253	10.4595	0.258919	2845	2031	101	240	543	743	1.40079	0.265163	43
Dup-Zero	Supercontig_12.1	6320401	6320600	200	110	70.909	8	0.335	19	18	6	2	9	2	1.05556	0.727273	0
Dup-Zero	Supercontig_12.1	6320801	6321200	400	206	80.583	2	0.37	40	36	10	4	7	12	1.11111	0.736842	0
Dup-Zero	Supercontig_12.1	6322001	6322200	200	107	70.093	2	0.25	40	30	4	5	7	12	1.33333	0.473684	0
Dup-Zero	Supercontig_12.1	6326201	6326400	200	103	72.816	2	0.325	31	29	15	0	12	7	1.06897	0.789474	0
Dup-Zero	Supercontig_12.1	6326801	6327000	200	106	74.528	4	0.275	29	21	12	2	15	8	1.38095	0.608696	0
Dup-Cl(Canonical)	Supercontig_12.1	6331801	6333200	1400	1229	89.3349	2	0.337857	168	124	24	46	39	68	1.35484	0.654206	4
Dup-Zero	Supercontig_12.1	6335001	6335200	200	100	77	3	0.505	6	6	11	6	6	10	1	1.0625	0
Dup-Zero	Supercontig_12.1	6339401	6339600	200	146	93.151	4	0.495	7	12	13	12	8	12	0.583333	1.25	0
Dup-Zero	Supercontig_12.1	6354001	6354200	200	117	82.051	2	0.53	7	11	8	21	7	11	0.636364	1.61111	0
Dup-Zero	Supercontig_12.1	6354401	6354600	200	136	76.471	2	0.56	5	11	18	15	11	10	0.454545	1.57143	0
Dup-Zero	Supercontig_12.1	6354801	6355000	200	152	70.395	2	0.54	6	11	16	16	8	15	0.545455	1.3913	0
Dup-Zero	Supercontig_12.1	6376201	6376400	200	105	95.238	6	0.465	8	9	12	7	9	7	0.888889	1.1875	0
Dup-Zero	Supercontig_12.1	6376601	6376800	200	104	76.923	2	0.455	14	18	10	10	10	10	0.777778	1	0
Dup-Zero	Supercontig_12.1	6377001	6377200	200	105	95.238	4	0.415	13	11	17	10	15	12	1.18182	1	0
Dup-Zero	Supercontig_12.1	6377801	6378000	200	177	82.486	26	0.44	19	15	13	8	13	12	1.26667	0.84	0
Dup-Zero	Supercontig_12.1	6383601	6384000	400	250	77.944	3	0.355	51	34	21	16	23	24	1.5	0.787234	0
Dup-One(Canonical)	Supercontig_12.1	6384201	6390800	6600	5878	82.1523	62.1515	0.267424	1129	818	61	103	191	313	1.3802	0.325397	4
Dup-Zero(Canonical)	Supercontig_12.1	6391201	6394400	3200	2725	80.2346	25.3125	0.285625	560	419	33	49	112	145	1.33652	0.319066	0
Dup-Zero	Supercontig_12.1	6394601	6394800	200	168	75.595	2	0.255	45	32	2	1	11	5	1.40625	0.1875	0
Dup-Zero	Supercontig_12.1	6395001	6395800	800	612	72.604	5.5	0.24625	150	118	6	5	24	26	1.27119	0.22	0
Dup-Zero	Supercontig_12.1	6396601	6397000	400	315	77.8575	4.5	0.24	83	56	5	1	25	14	1.48214	0.153846	0
Dup-One	Supercontig_12.1	6397401	6400200	2800	1763	76.1442	7.71429	0.246786	541	395	18	42	109	109	1.36962	0.275229	5
Dup-Zero(Canonical)	Supercontig_12.1	6400401	6401400	1000	766	86.0896	32	0.323	140	114	20	23	33	50	1.22807	0.518072	0
Dup-Zero	Supercontig_12.1	6401601	6402800	1200	952	75.396	9.83333	0.2825	202	148	16	7	58	44	1.36486	0.22549	0
Dup-One(Canonical)	Supercontig_12.1	6403001	6409800	6800	5855	80.8956	14.8235	0.293382	1174	806	82	81	318	274	1.45658	0.275338	1
Dup-Zero	Supercontig_12.1	6410001	6410400	400	243	77.7915	2.5	0.2675	72	46	14	3	36	9	1.56522	0.377778	0
Dup-Zero	Supercontig_12.1	6410601	6410800	200	113	74.336	6	0.25	41	30	1	3	9	7	1.36667	0.25	0
Dup-Zero	Supercontig_12.1	6411001	6411600	600	448	77.1433	9	0.261667	115	81	15	3	42	15	1.41975	0.315789	0
Dup-Zero	Supercontig_12.1	6412001	6412200	200	160	78.125	4	0.31	35	24	7	1	17	8	1.45833	0.32	0
Dup-One	Supercontig_12.1	6412401	6415000	2600	1898	77.0016	8.23077	0.307308	399	299	78	35	118	86	1.33445	0.553922	4
Dup-Zero	Supercontig_12.1	6415201	6415600	400	378	75.373	13	0.3375	63	47	16	3	31	9	1.34043	0.475	0
Dup-One(Canonical)	Supercontig_12.1	6415801	6421400	5600	4786	81.2215	13.1071	0.269107	1046	740	89	38	275	167	1.41351	0.28733	3
Dup-Zero	Supercontig_12.1	6421601	6423800	2200	1774	79.5496	13.1818	0.291818	397	256	27	12	101	89	1.55078	0.205263	0
Dup-Zero(Canonical)	Supercontig_12.1	6424001	6426000	2000	1816	86.9643	14.3	0.236	373	260	7	34	58	103	1.43462	0.254658	0
Dup-Zero(Canonical)	Supercontig_12.1	6426201	6428400	2200	1959	83.2516	15.2727	0.279545	401	272	40	11	106	74	1.47426	0.283333	0
Dup-Zero	Supercontig_12.1	6428601	6428800	200	122	76.23	2	0.475	16	11	13	5	17	9	1.45455	0.692308	0
Dup-Zero	Supercontig_12.1	6429201	6429400	200	120	70	2	0.405	26	16	7	2	8	11	1.625	0.473684	0
Dup-Zero(Canonical)	Supercontig_12.1	6429601	6430400	800	515	82.7218	11.5	0.3825	104	73	31	31	46	50	1.42466	0.645833	0
Dup-Zero	Supercontig_12.1	6430801	6431000	200	118	69.492	3	0.31	29	26	5	3	4	9	1.11538	0.615385	0
Dup-One	Supercontig_12.1	6431201	6432200	1000	794	71.6898	5.4	0.359	141	92	25	9	50	55	1.53261	0.32381	4
Dup-Zero	Supercontig_12.1	6433201	6433400	200	103	68.932	3	0.295	34	19	5	3	10	13	1.78947	0.347826	0
Dup-One(Canonical)	Supercontig_12.1	6433801	6441400	7600	6632	83.7488	17.2105	0.265526	1346	973	156	58	405	197	1.38335	0.355482	4
Dup-Zero	Supercontig_12.1	6443801	6444000	200	156	87.179	6	0.425	18	19	9	6	5	10	0.947368	1	0
Dup-Zero(Canonical)	Supercontig_12.1	6444201	6445200	1000	691	81.2322	11.6	0.321	136	111	31	17	31	40	1.22523	0.676056	0
Dup-One	Supercontig_12.1	6446001	6446200	200	119	82.353	2	0.38	32	16	6	4	12	14	2	0.384615	2
Dup-Zero	Supercontig_12.1	6446401	6447600	1200	901	78.7385	6.5	0.305833	209	143	14	31	49	52	1.46154	0.445545	0
Dup-Zero	Supercontig_12.1	6447801	6454400	6600	5528	78.3371	11.7879	0.270455	1187	853	67	107	273	265	1.39156	0.32342	0
Dup-Zero	Supercontig_12.1	6455801	6456000	200	137	70.073	2	0.45	7	16	15	23	14	11	0.4375	1.52	0
Dup-Zero	Supercontig_12.1	6457401	6457800	400	216	93.519	2	0.48	26	26	38	23	30	17	1	1.29787	0
Dup-Zero	Supercontig_12.1	6458401	6458800	400	274	87.348	3	0.4825	29	24	24	19	28	24	1.20833	0.826923	0
Dup-Zero	Supercontig_12.1	6464201	6464400	200	101	71.287	2	0.585	9	11	7	16	11	12	0.818182	1	0
Dup-Zero	Supercontig_12.1	6466201	6466400	200	110	73.636	2	0.415	10	12	14	20	12	21	0.833333	1.0303	0
Dup-Zero	Supercontig_12.1	6466601	6466800	200	133	95.489	12	0.5	7	11	14	9	10	13	0.636364	1	0
Dup-One(Canonical)	Supercontig_12.1	6470001	6474400	4400	4111	87.2802	34	0.273409	822	576	93	61	270	177	1.42708	0.344519	1
Dup-Zero	Supercontig_12.1	6497601	6497800	200	114	80.702	8	0.465	7	13	15	15	6	11	0.538462	1.76471	0
Dup-One(Canonical)	Supercontig_12.1	6501601	6505000	3400	2598	86.2285	9.58824	0.307941	580	397	40	90	139	192	1.46096	0.392749	1
Dup-Zero	Supercontig_12.1	6514001	6514200	200	101	81.188	2	0.63	3	4	7	18	5	11	0.75	1.5625	0
Dup-Zero	Supercontig_12.1	6523201	6523400	200	112	70.536	3	0.335	31	25	5	1	8	6	1.24	0.428571	0
Dup-Zero	Supercontig_12.1	6524201	6524600	400	274	70.435	3	0.3375	61	44	12	3	14	18	1.38636	0.46875	0
Dup-Zero	Supercontig_12.1	6524801	6525200	400	349	68.951	5	0.295	69	51	6	3	16	20	1.35294	0.25	0
Dup-Zero	Supercontig_12.1	6565001	6565200	200	107	82.243	14	0.52	5	5	1	49	3	33	1	1.38889	0
Dup-Zero	Supercontig_12.1	6570001	6570200	200	104	77.885	5	0.53	6	6	4	38	4	25	1	1.44828	0
Dup-Zero	Supercontig_12.1	6581201	6581400	200	101	96.04	3	0.46	5	7	17	2	11	2	0.714286	1.46154	0
Dup-Zero	Supercontig_12.1	6600401	6600600	200	145	91.724	4	0.305	16	18	10	9	10	3	0.888889	1.46154	0
Dup-Zero	Supercontig_12.1	6600801	6601000	200	145	91.724	6	0.41	11	11	11	13	7	13	1	1.2	0
Dup-Zero	Supercontig_12.1	6607601	6608000	400	210	100	2	0.5525	11	18	22	36	10	35	0.611111	1.28889	0
Dup-Zero	Supercontig_12.1	6622001	6622200	200	132	71.212	3	0.535	11	8	9	16	10	17	1.375	0.925926	0
Dup-Zero	Supercontig_12.1	6648401	6648600	200	125	82.4	15	0.485	8	9	17	14	19	10	0.888889	1.06897	0
Dup-Zero	Supercontig_12.1	6660401	6660600	200	104	77.885	3	0.505	9	13	15	14	15	9	0.692308	1.20833	0
Dup-Zero	Supercontig_12.1	6661601	6661800	200	121	72.727	3	0.46	20	21	13	11	8	8	0.952381	1.5	0
Dup-Zero	Supercontig_12.1	6680801	6681400	600	348	83.1713	6.66667	0.455	37	44	50	43	31	37	0.840909	1.36765	0
Dup-Zero	Supercontig_12.1	6686201	6686400	200	160	70	2	0.605	2	6	8	17	8	17	0.333333	1	0
Dup-Zero	Supercontig_12.1	6688201	6688400	200	107	69.159	2	0.455	10	11	12	7	11	6	0.909091	1.11765	0
Dup-Zero	Supercontig_12.1	6702801	6703000	200	102	93.137	13	0.46	14	13	7	12	13	8	1.07692	0.904762	0
Dup-Zero	Supercontig_12.1	6728601	6728800	200	146	93.151	4	0.455	10	15	10	10	8	6	0.666667	1.42857	0
Dup-Zero	Supercontig_12.1	6737601	6737800	200	112	67.857	2	0.71	2	4	9	13	12	19	0.5	0.709677	0
Dup-Zero	Supercontig_12.1	6740601	6740800	200	162	96.914	5	0.445	17	18	20	11	10	7	0.944444	1.82353	0
Dup-Zero	Supercontig_12.1	6745001	6745400	400	214	76.6355	2	0.515	15	26	35	23	32	20	0.576923	1.11538	0
Dup-Zero	Supercontig_12.1	6761201	6761400	200	124	71.774	4	0.395	15	18	9	13	3	16	0.833333	1.15789	0
Dup-Zero	Supercontig_12.1	6767401	6767600	200	129	80.62	2	0.495	9	11	8	19	10	14	0.818182	1.125	0
Dup-Zero	Supercontig_12.1	6778001	6778400	400	221	76.4505	2.5	0.5175	25	26	20	32	21	31	0.961538	1	0
Dup-Zero	Supercontig_12.1	6811401	6811600	200	181	72.928	2	0.68	1	4	16	3	9	12	0.25	0.904762	0
Dup-Zero	Supercontig_12.1	6865601	6865800	200	102	98.039	13	0.45	13	15	12	12	12	9	0.866667	1.14286	0
Dup-Zero	Supercontig_12.1	6889001	6889200	200	127	97.638	12	0.48	12	13	14	10	12	12	0.923077	1	0
Dup-Zero	Supercontig_12.1	6928401	6928600	200	161	70.807	2	0.53	12	12	9	10	13	17	1	0.633333	0
Dup-Zero(Canonical)	Supercontig_12.1	6935001	6935600	600	469	86.7157	3	0.541667	16	18	60	27	37	28	0.888889	1.33846	0
Dup-Zero	Supercontig_12.1	6940201	6940400	200	124	94.355	17	0.52	9	8	20	11	19	13	1.125	0.96875	0
Dup-Zero	Supercontig_12.1	6949801	6950000	200	118	91.525	4	0.545	7	16	11	16	5	11	0.4375	1.6875	0
Dup-Zero	Supercontig_12.1	6959201	6959400	200	133	96.992	43	0.37	6	9	47	3	42	2	0.666667	1.13636	0
Dup-Zero(Canonical)	Supercontig_12.1	6959801	6960400	600	414	85.558	5	0.426667	57	37	26	21	28	36	1.54054	0.734375	0
Dup-Zero	Supercontig_12.1	6970401	6970800	400	334	95.134	5.5	0.4575	33	20	19	25	29	32	1.65	0.721311	0
Dup-Zero	Supercontig_12.1	6972601	6972800	200	103	69.903	2	0.55	7	10	8	16	7	14	0.7	1.14286	0
Dup-Zero	Supercontig_12.1	6984201	6984400	200	116	98.276	44	0.515	10	13	18	9	18	10	0.769231	0.964286	0
Dup-Cl(Canonical)	Supercontig_12.1	6998201	7002600	4400	4052	88.0265	36.0455	0.293636	801	552	133	63	299	156	1.45109	0.430769	5
Dup-Zero	Supercontig_12.1	7006401	7006600	200	109	72.477	2	0.62	6	4	22	14	13	12	1.5	1.44	0
Dup-Zero	Supercontig_12.1	7056801	7057000	200	109	71.56	2	0.58	4	8	13	14	9	14	0.5	1.17391	0
Dup-Zero	Supercontig_12.1	7058401	7058600	200	114	78.947	4	0.45	12	8	8	14	12	12	1.5	0.916667	0
Dup-Zero	Supercontig_12.1	7069801	7070000	200	115	78.261	2	0.465	11	11	13	21	8	19	1	1.25926	0
Dup-Zero	Supercontig_12.1	7070801	7071000	200	112	71.429	3	0.52	5	9	8	34	7	27	0.555556	1.23529	0
Dup-Zero	Supercontig_12.1	7094201	7094400	200	103	79.612	3	0.345	4	9	10	7	6	6	0.444444	1.41667	0
Dup-Zero	Supercontig_12.1	7094601	7094800	200	107	99.065	13	0.495	8	16	13	9	7	9	0.5	1.375	0
Dup-Zero	Supercontig_12.1	7096401	7096600	200	104	94.231	4	0.445	5	8	15	13	18	9	0.625	1.03704	0
Dup-Zero	Supercontig_12.1	7096801	7097000	200	175	81.714	9	0.455	11	11	16	10	20	9	1	0.896552	0
Dup-Zero	Supercontig_12.1	7097601	7097800	200	144	90.972	2	0.49	5	14	13	17	13	7	0.357143	1.5	0
Dup-Zero	Supercontig_12.1	7100601	7100800	200	136	77.941	2	0.455	9	10	12	12	13	11	0.9	1	0
Dup-Zero	Supercontig_12.1	7108401	7108600	200	109	80.734	4	0.485	8	12	11	19	7	16	0.666667	1.30435	0
Dup-Zero	Supercontig_12.1	7134201	7134400	200	110	79.091	2	0.6	5	6	4	21	6	18	0.833333	1.04167	0
Dup-Zero	Supercontig_12.1	7142001	7142200	200	107	74.766	2	0.52	6	13	18	23	13	13	0.461538	1.57692	0
Dup-Zero	Supercontig_12.1	7167201	7167400	200	118	91.525	2	0.505	5	12	20	7	11	6	0.416667	1.58824	0
Dup-Zero(Canonical)	Supercontig_12.1	7178601	7179400	800	573	88.247	6.25	0.43875	49	48	46	41	32	38	1.02083	1.24286	0
Dup-Zero	Supercontig_12.1	7195601	7195800	200	201	67.662	2	0.63	3	8	11	13	7	10	0.375	1.41176	0
Dup-Zero	Supercontig_12.1	7201401	7201600	200	100	87	2	0.51	7	13	16	10	11	10	0.538462	1.2381	0
Dup-Zero	Supercontig_12.1	7203601	7203800	200	126	67.46	2	0.535	7	13	16	10	14	7	0.538462	1.2381	0
Dup-Zero	Supercontig_12.1	7215801	7216200	400	204	80.0385	2	0.5825	5	18	17	41	23	24	0.277778	1.23404	0
Dup-Zero	Supercontig_12.1	7224201	7224400	200	103	70.874	2	0.525	4	6	4	32	4	19	0.666667	1.56522	0
Dup-Zero	Supercontig_12.1	7225201	7225400	200	160	80	2	0.54	6	15	12	17	7	10	0.4	1.70588	0
Dup-Zero	Supercontig_12.1	7243801	7244000	200	141	86.525	2	0.635	6	7	13	7	12	11	0.857143	0.869565	0
Dup-Zero(Canonical)	Supercontig_12.1	7259201	7260000	800	655	85.1582	4.5	0.4225	71	44	37	31	36	49	1.61364	0.8	0
Dup-Zero(Canonical)	Supercontig_12.1	7261801	7262600	800	606	92.452	4	0.5175	24	39	38	69	35	36	0.615385	1.50704	0
Dup-Zero	Supercontig_12.1	7264001	7264200	200	179	87.151	2	0.54	9	5	9	6	17	3	1.8	0.75	0
Dup-Zero	Supercontig_12.1	7264601	7264800	200	111	75.676	2	0.46	18	14	13	7	18	4	1.28571	0.909091	0
Dup-Zero	Supercontig_12.1	7277801	7278000	200	145	91.724	4	0.45	17	17	15	12	11	11	1	1.22727	0
Dup-Zero	Supercontig_12.1	7323201	7323400	200	128	97.656	8	0.515	15	8	11	17	14	20	1.875	0.823529	0
Dup-Zero	Supercontig_12.1	7369201	7369400	200	123	84.553	2	0.61	9	9	13	9	15	9	1	0.916667	0
Dup-Zero	Supercontig_12.1	7369601	7369800	200	112	82.143	2	0.5	10	12	13	15	14	11	0.833333	1.12	0
Dup-Zero	Supercontig_12.1	7384801	7385000	200	107	77.57	2	0.45	16	18	14	12	18	10	0.888889	0.928571	0
Dup-Zero	Supercontig_12.1	7404401	7404800	400	223	77.933	3	0.5625	11	16	21	35	20	28	0.6875	1.16667	0
Dup-Zero(Canonical)	Supercontig_12.1	7423801	7427000	3200	2510	83.9191	8.0625	0.311875	552	367	92	49	180	151	1.50409	0.425982	0
Dup-Zero	Supercontig_12.1	7442001	7442200	200	124	94.355	17	0.47	12	13	17	18	16	16	0.923077	1.09375	0
Dup-Zero	Supercontig_12.1	7450601	7451200	600	383	88.85	6	0.511667	43	35	39	28	39	36	1.22857	0.893333	0
Dup-Zero	Supercontig_12.1	7476201	7476400	200	101	76.238	2	0.59	5	8	14	6	8	10	0.625	1.11111	0
Dup-Zero	Supercontig_12.1	7477401	7477600	200	105	71.429	2	0.56	7	6	11	22	8	14	1.16667	1.5	0
Dup-Zero	Supercontig_12.1	7478201	7478400	200	101	71.287	2	0.595	5	4	3	13	6	14	1.25	0.8	0
Dup-Zero(Canonical)	Supercontig_12.1	7506801	7511400	4600	4222	87.5593	33.4783	0.28413	835	597	58	149	159	307	1.39866	0.444206	0
Dup-Zero	Supercontig_12.1	7514401	7514800	400	322	93.789	2	0.6525	14	10	32	23	32	20	1.4	1.05769	0
Dup-Zero	Supercontig_12.1	7547201	7547600	400	213	70.4365	3	0.5325	17	15	30	13	23	11	1.13333	1.26471	0
Dup-Zero	Supercontig_12.1	7564801	7565200	400	309	68.722	2	0.5325	10	20	36	27	25	18	0.5	1.46512	0
Dup-Zero	Supercontig_12.1	7586401	7586800	400	280	86.2195	3.5	0.4725	19	18	24	24	25	28	1.05556	0.90566	0
Dup-Zero	Supercontig_12.1	7607801	7608000	200	110	70.909	2	0.575	5	9	18	20	7	15	0.555556	1.72727	0
Dup-Zero	Supercontig_12.1	7608201	7608400	200	106	75.472	2	0.565	7	8	15	14	16	16	0.875	0.90625	0
Dup-Zero	Supercontig_12.1	7740401	7740600	200	147	79.592	5	0.485	9	14	17	11	10	8	0.642857	1.55556	0
Dup-Zero	Supercontig_12.1	7744201	7744400	200	151	78.146	10	0.45	14	13	5	15	9	12	1.07692	0.952381	0
Dup-Zero	Supercontig_12.1	7761801	7762000	200	115	71.304	4	0.52	13	12	14	13	9	10	1.08333	1.42105	0
Dup-Zero	Supercontig_12.1	7860001	7860200	200	191	90.052	7	0.485	11	8	10	16	11	10	1.375	1.2381	0
Dup-Zero	Supercontig_12.1	7912601	7912800	200	105	72.381	2	0.505	5	12	7	25	5	18	0.416667	1.3913	0
Dup-Zero	Supercontig_12.1	7947801	7948000	200	101	73.267	3	0.62	6	10	11	7	18	6	0.6	0.75	0
Dup-Zero	Supercontig_12.1	7952401	7952600	200	109	93.578	7	0.44	5	2	39	4	43	4	2.5	0.914894	0
Dup-Zero	Supercontig_12.1	7975601	7975800	200	112	72.321	2	0.485	12	10	8	18	11	17	1.2	0.928571	0
Dup-Zero	Supercontig_12.1	7976201	7976400	200	158	86.709	58	0.475	9	10	12	14	16	12	0.9	0.928571	0
Dup-Zero	Supercontig_12.1	7988401	7988600	200	185	92.973	4	0.425	12	10	6	17	8	13	1.2	1.09524	0
Dup-Zero	Supercontig_12.1	7995001	7995200	200	106	72.642	2	0.34	10	15	7	10	5	8	0.666667	1.30769	0
Dup-Zero	Supercontig_12.1	8039801	8040000	200	105	72.381	2	0.465	4	12	8	20	6	16	0.333333	1.27273	0
Dup-Zero	Supercontig_12.1	8056801	8057000	200	136	70.588	2	0.555	7	1	10	8	17	3	7	0.9	0
Dup-Zero	Supercontig_12.1	8057601	8057800	200	119	74.79	2	0.395	11	11	13	14	16	13	1	0.931034	0
Dup-Zero	Supercontig_12.1	8064601	8064800	200	163	92.025	8	0.45	13	16	21	10	15	7	0.8125	1.40909	0
Dup-Zero	Supercontig_12.1	8066801	8067000	200	101	71.287	2	0.55	9	11	2	11	5	12	0.818182	0.764706	0
Dup-Zero	Supercontig_12.1	8084201	8084400	200	102	78.431	2	0.46	15	11	8	14	9	16	1.36364	0.88	0
Dup-Zero	Supercontig_12.1	8085801	8086000	200	163	72.393	7	0.47	13	10	13	13	17	16	1.3	0.787879	0
Dup-Zero	Supercontig_12.1	8109601	8109800	200	122	72.951	2	0.465	12	14	12	13	12	6	0.857143	1.38889	0
Dup-Zero	Supercontig_12.1	8110001	8110200	200	122	72.951	2	0.495	9	14	16	12	14	7	0.642857	1.33333	0
Dup-Zero	Supercontig_12.1	8162601	8162800	200	108	82.407	2	0.435	14	15	9	22	12	13	0.933333	1.24	0
Dup-Zero	Supercontig_12.1	8171001	8171200	200	192	65.625	2	0.475	7	9	13	25	17	16	0.777778	1.15152	0
Dup-Zero	Supercontig_12.1	8175601	8175800	200	157	75.159	8	0.405	17	15	10	8	6	7	1.13333	1.38462	0
Dup-Zero	Supercontig_12.1	8189401	8189600	200	110	93.636	9	0.42	10	15	17	9	16	7	0.666667	1.13043	0
Dup-Zero	Supercontig_12.1	8199001	8199200	200	155	69.677	2	0.505	9	11	8	18	8	15	0.818182	1.13043	0
Dup-One(Canonical)	Supercontig_12.1	8227201	8232400	5200	4687	87.9402	18.2308	0.266538	930	675	46	116	196	259	1.37778	0.356044	1
Dup-Cl(Canonical)	Supercontig_12.1	8232601	8236400	3800	3567	86.8149	9.36842	0.275789	715	534	56	47	168	145	1.33895	0.329073	8
Dup-Cl(Canonical)	Supercontig_12.1	8236601	8244200	7600	7107	87.5508	10.6579	0.270395	1495	1072	111	60	333	296	1.39459	0.27186	26
Dup-Cl(Canonical)	Supercontig_12.1	8244401	8248000	3600	3263	87.0638	13.2222	0.268333	680	516	66	43	153	146	1.31783	0.364548	21
Dup-Zero	Supercontig_12.1	8249001	8249200	200	149	76.51	5	0.33	27	26	6	11	9	12	1.03846	0.809524	0
Dup-Cl(Canonical)	Supercontig_12.1	8249801	8265600	15800	13733	81.7528	8.50633	0.30538	2719	1830	360	102	922	454	1.48579	0.335756	27
Dup-Zero	Supercontig_12.1	8265801	8266000	200	134	73.134	3	0.265	36	20	1	6	10	13	1.8	0.304348	0
Dup-Zero	Supercontig_12.1	8266201	8266400	200	106	68.868	2	0.27	43	25	0	4	7	13	1.72	0.2	0
Dup-Zero	Supercontig_12.1	8274601	8274800	200	106	92.453	35	0.46	3	3	45	7	44	4	1	1.08333	0
Dup-One(Canonical)	Supercontig_12.1	8279201	8293200	14000	11608	83.6433	2.22857	0.252786	2631	1968	87	347	411	751	1.33689	0.373494	1
Dup-Zero	Supercontig_12.1	8304001	8304200	200	118	69.492	2	0.405	12	20	22	17	16	11	0.6	1.44444	0
Dup-Zero	Supercontig_12.1	8314801	8315000	200	118	94.068	7	0.465	12	14	13	9	8	10	0.857143	1.22222	0
Dup-Zero	Supercontig_12.1	8355201	8355400	200	171	81.287	15	0.515	10	9	14	11	10	14	1.11111	1.04167	0
Dup-Zero	Supercontig_12.1	8410401	8410600	200	108	70.37	2	0.59	7	8	11	17	12	7	0.875	1.47368	0
Dup-Zero	Supercontig_12.1	8413201	8413400	200	117	70.94	3	0.635	2	6	2	17	1	13	0.333333	1.35714	0
Dup-Zero	Supercontig_12.1	8450401	8450600	200	104	92.308	3	0.38	10	13	12	14	10	13	0.769231	1.13043	0
Dup-Zero	Supercontig_12.1	8454801	8455200	400	352	82.28	6.5	0.4925	16	24	22	35	16	34	0.666667	1.14	0
Dup-Zero	Supercontig_12.1	8458601	8458800	200	122	72.951	4	0.605	3	0	11	9	4	5	-	2.22222	0
Dup-Zero	Supercontig_12.1	8479401	8479600	200	144	69.444	4	0.47	2	7	11	14	6	16	0.285714	1.13636	0
Dup-Zero	Supercontig_12.1	8484601	8485000	400	220	90.079	2.5	0.4525	25	26	22	25	15	28	0.961538	1.09302	0
Dup-Zero(Canonical)	Supercontig_12.1	8495001	8496200	1200	920	84.2978	4.66667	0.498333	53	81	61	100	50	73	0.654321	1.30894	0
Dup-Zero	Supercontig_12.1	8528801	8529000	200	138	93.478	8	0.51	12	12	11	18	9	12	1	1.38095	0
Dup-Zero	Supercontig_12.1	8539401	8539600	200	112	69.643	2	0.555	3	14	9	17	4	9	0.214286	2	0
Dup-Zero	Supercontig_12.1	8541401	8541600	200	127	70.866	2	0.635	1	5	6	13	2	3	0.2	3.8	0
Dup-Zero	Supercontig_12.1	8541801	8542000	200	127	70.866	2	0.595	3	5	7	20	7	9	0.6	1.6875	0
Dup-Zero	Supercontig_12.1	8549601	8549800	200	131	80.153	2	0.565	8	11	18	8	14	9	0.727273	1.13043	0
Dup-Zero	Supercontig_12.1	8560601	8560800	200	105	75.238	3	0.51	5	13	23	6	18	10	0.384615	1.03571	0
Dup-Zero	Supercontig_12.1	8561201	8561400	200	141	72.34	3	0.58	2	10	22	12	10	8	0.2	1.88889	0
Dup-Zero	Supercontig_12.1	8613801	8614200	400	262	81.3535	3	0.5075	16	18	30	32	28	23	0.888889	1.21569	0
Dup-Zero	Supercontig_12.1	8622401	8622800	400	331	83.16	8	0.4075	47	37	19	23	25	26	1.27027	0.823529	0
Dup-Zero	Supercontig_12.1	8656801	8657000	200	137	68.613	2	0.575	4	3	13	12	14	4	1.33333	1.38889	0
Dup-Zero	Supercontig_12.1	8657401	8657600	200	102	78.431	2	0.56	6	8	14	9	16	7	0.75	1	0
Dup-Zero	Supercontig_12.1	8660001	8660200	200	166	94.578	8	0.5	17	7	15	11	17	18	2.42857	0.742857	0
Dup-Zero	Supercontig_12.1	8663001	8663200	200	108	79.63	2	0.495	8	17	14	17	9	9	0.470588	1.72222	0
Dup-Zero	Supercontig_12.1	8676001	8676200	200	119	97.479	10	0.48	8	11	19	7	15	13	0.727273	0.928571	0
Dup-Zero	Supercontig_12.1	8676801	8677000	200	112	93.75	12	0.395	15	15	13	10	17	6	1	1	0
Dup-Zero	Supercontig_12.1	8686001	8686400	400	275	89.7115	3	0.34	39	34	19	18	17	22	1.14706	0.948718	0
Dup-Zero	Supercontig_12.1	8702401	8702600	200	106	74.528	3	0.665	5	6	16	10	13	8	0.833333	1.2381	0
Dup-Zero	Supercontig_12.1	8708801	8709000	200	104	76.923	3	0.45	12	15	14	15	17	10	0.8	1.07407	0
Dup-Zero	Supercontig_12.1	8709601	8709800	200	145	95.172	7	0.455	13	12	17	10	16	7	1.08333	1.17391	0
Dup-Zero	Supercontig_12.1	8710801	8711200	400	248	78.8105	2	0.4975	10	17	26	29	21	21	0.588235	1.30952	0
Dup-Zero	Supercontig_12.1	8713201	8713400	200	101	73.267	3	0.33	13	8	8	12	9	18	1.625	0.740741	0
Dup-Zero	Supercontig_12.1	8713601	8714000	400	303	88.5795	5.5	0.46	29	25	23	28	24	21	1.16	1.13333	0
Dup-Zero	Supercontig_12.1	8722601	8722800	200	132	78.788	2	0.48	8	13	10	18	10	9	0.615385	1.47368	0
Dup-Zero	Supercontig_12.1	8724001	8724200	200	116	79.31	2	0.47	16	17	9	17	15	13	0.941176	0.928571	0
Dup-Zero	Supercontig_12.1	8726201	8726800	600	367	76.2937	2.33333	0.598333	12	14	52	46	48	26	0.857143	1.32432	0
Dup-Zero	Supercontig_12.1	8769001	8769200	200	107	99.065	13	0.45	17	14	7	8	8	10	1.21429	0.833333	0
Dup-Zero	Supercontig_12.1	8785801	8786000	200	164	75.61	2	0.46	11	13	14	19	14	9	0.846154	1.43478	0
Dup-Zero	Supercontig_12.1	8787201	8787400	200	124	100	8	0.53	13	9	10	17	10	20	1.44444	0.9	0
Dup-Zero	Supercontig_12.1	8797401	8797600	200	101	78.218	4	0.45	12	15	11	14	14	8	0.8	1.13636	0
Dup-Zero	Supercontig_12.1	8802201	8802600	400	248	78.9245	2.5	0.4775	24	22	27	27	24	30	1.09091	1	0
Dup-Zero	Supercontig_12.1	8857201	8857400	200	116	68.103	2	0.47	8	14	17	7	10	9	0.571429	1.26316	0
Dup-Zero	Supercontig_12.1	8863801	8864000	200	101	77.228	2	0.55	3	5	7	17	8	16	0.6	1	0
Dup-Zero	Supercontig_12.1	8864201	8864400	200	101	77.228	2	0.525	5	6	8	17	10	14	0.833333	1.04167	0
Dup-Zero	Supercontig_12.1	8884201	8884400	200	157	69.427	3	0.42	7	12	5	15	9	8	0.583333	1.17647	0
Dup-Zero	Supercontig_12.1	8887401	8888200	800	556	75.974	4	0.54625	4	10	54	35	21	29	0.4	1.78	0
Dup-Zero(Canonical)	Supercontig_12.1	8889401	8890000	600	428	94.8573	2.33333	0.495	17	28	19	38	12	29	0.607143	1.39024	0
Dup-Zero(Canonical)	Supercontig_12.1	8893801	8895200	1400	954	98.5484	2.28571	0.227857	189	169	42	40	60	44	1.11834	0.788462	0
Dup-Zero	Supercontig_12.1	8898801	8899000	200	116	94.828	12	0.425	10	16	13	11	4	10	0.625	1.71429	0
Dup-Zero	Supercontig_12.1	8902401	8902600	200	110	80	2	0.61	8	3	5	17	13	24	2.66667	0.594595	0
Dup-Zero	Supercontig_12.1	8904601	8904800	200	129	99.225	54	0.5	13	14	15	12	14	12	0.928571	1.03846	0
Dup-Zero	Supercontig_12.1	8911001	8911200	200	113	74.336	2	0.505	13	11	12	14	13	13	1.18182	1	0
Dup-Zero	Supercontig_12.1	8912401	8913000	600	481	78.7787	50.3333	0.506667	8	21	163	0	94	6	0.380952	1.63	0
Dup-Zero	Supercontig_12.1	8922201	8922600	400	240	76.993	2	0.4825	17	27	23	34	27	25	0.62963	1.09615	0
Dup-Zero	Supercontig_12.1	8945401	8945800	400	238	74.491	3	0.565	16	22	31	18	30	16	0.727273	1.06522	0
Dup-Zero	Supercontig_12.1	8948801	8949000	200	107	72.897	2	0.68	0	7	12	13	5	9	0	1.78571	0
Dup-Zero	Supercontig_12.1	8949601	8949800	200	131	80.153	2	0.45	16	19	14	18	7	17	0.842105	1.33333	0
Dup-Zero	Supercontig_12.1	8958401	8958600	200	106	74.528	2	0.355	6	10	3	14	5	10	0.6	1.13333	0
Dup-Zero	Supercontig_12.1	8976801	8977000	200	104	79.808	24	0.36	3	7	11	6	7	7	0.428571	1.21429	0
Dup-Zero	Supercontig_12.1	8986001	8986200	200	122	74.59	10	0.585	6	3	6	18	7	17	2	1	0
Dup-Zero	Supercontig_12.1	8992601	8992800	200	109	72.477	2	0.245	41	30	6	5	12	8	1.36667	0.55	0
Dup-Zero	Supercontig_12.1	8995401	8995600	200	101	70.297	2	0.225	37	30	2	3	9	7	1.23333	0.3125	0
Dup-Zero	Supercontig_12.1	8996201	8996400	200	114	75.439	3	0.245	43	32	5	1	8	11	1.34375	0.315789	0
Dup-Zero	Supercontig_12.1	8997001	8997800	800	626	69.5907	2	0.23375	159	134	19	9	40	24	1.18657	0.4375	0
Dup-Zero	Supercontig_12.1	8998201	8998400	200	132	67.424	2	0.255	42	29	3	0	10	9	1.44828	0.157895	0
Dup-Zero	Supercontig_12.1	8999201	8999400	200	126	70.635	5	0.18	53	42	3	2	11	6	1.2619	0.294118	0
Dup-Zero	Supercontig_12.1	9001401	9001600	200	156	77.564	3	0.47	13	12	13	21	12	15	1.08333	1.25926	0
Dup-Zero	Supercontig_12.1	9011401	9011600	200	136	74.265	2	0.36	8	11	9	1	5	2	0.727273	1.42857	0
Dup-Zero(Canonical)	Supercontig_12.1	9012201	9012800	600	493	90.446	11.6667	0.423333	44	36	25	32	33	29	1.22222	0.919355	0
Dup-Zero	Supercontig_12.1	9014401	9014600	200	0	0	2	0.565	10	16	2	30	6	29	0.625	0.914286	0
Dup-Zero	Supercontig_12.1	9027401	9027600	200	113	71.681	2	0.535	4	9	17	15	12	16	0.444444	1.14286	0
Dup-Zero	Supercontig_12.1	9027801	9028000	200	113	71.681	2	0.515	6	14	16	18	12	13	0.428571	1.36	0
Dup-Zero	Supercontig_12.1	9062401	9062800	400	234	84.166	2	0.5825	14	8	29	12	34	17	1.75	0.803922	0
Dup-Zero	Supercontig_12.1	9067201	9067400	200	116	68.103	2	0.56	5	6	12	15	18	11	0.833333	0.931034	0
Dup-Zero	Supercontig_12.1	9101001	9101200	200	102	75.49	6	0.48	9	10	5	8	10	5	0.9	0.866667	0
Dup-Zero	Supercontig_12.1	9101401	9102000	600	357	75.9197	2.33333	0.505	6	4	34	3	11	5	1.5	2.3125	0
Dup-Zero(Canonical)	Supercontig_12.1	9102401	9103200	800	595	98.4785	4	0.5375	8	78	107	37	61	0	0.102564	2.36066	0
Dup-Zero	Supercontig_12.1	9111401	9111600	200	107	71.963	2	0.585	3	6	34	9	22	5	0.5	1.59259	0
Dup-Zero	Supercontig_12.1	9115401	9115600	200	102	72.549	6	0.315	7	11	13	14	9	14	0.636364	1.17391	0
Dup-Zero	Supercontig_12.1	9125801	9126200	400	226	81.8575	3	0.5775	10	11	10	35	16	16	0.909091	1.40625	0
Dup-Zero	Supercontig_12.1	9126401	9127200	800	525	77.9035	3	0.55625	19	23	24	55	37	44	0.826087	0.975309	0
Dup-Zero	Supercontig_12.1	9130201	9130400	200	107	70.093	3	0.555	3	9	8	17	7	8	0.333333	1.66667	0
Dup-Zero(Canonical)	Supercontig_12.1	9139801	9140600	800	482	80.132	3	0.54125	15	40	45	70	30	43	0.375	1.57534	0
Dup-Zero	Supercontig_12.1	9140801	9141000	200	109	68.807	2	0.525	2	12	14	18	11	11	0.166667	1.45455	0
Dup-Zero	Supercontig_12.1	9141201	9141600	400	230	79.13	2.5	0.5275	9	23	30	25	18	12	0.391304	1.83333	0
Dup-Zero(Canonical)	Supercontig_12.1	9145001	9146000	1000	773	81.9682	4.6	0.523	34	60	95	34	59	29	0.566667	1.46591	0
Dup-Zero	Supercontig_12.1	9146201	9147000	800	508	71.664	2	0.52375	15	37	43	59	42	32	0.405405	1.37838	0
Dup-Zero	Supercontig_12.1	9152001	9152200	200	113	74.336	10	0.35	22	20	11	10	12	8	1.1	1.05	0
Dup-Zero	Supercontig_12.1	9153201	9153400	200	110	72.727	3	0.38	14	14	5	2	5	0	1	1.4	0
Dup-Zero	Supercontig_12.1	9154201	9154400	200	107	71.963	3	0.445	11	16	9	4	5	8	0.6875	1	0
Dup-Zero	Supercontig_12.1	9163601	9164000	400	305	81.765	2	0.3975	36	27	17	14	26	20	1.33333	0.673913	0
Dup-Cl(Canonical)	Supercontig_12.1	9165401	9173200	7800	7340	83.9008	6.48718	0.304744	1398	893	106	50	412	274	1.56551	0.227405	7
Dup-Zero	Supercontig_12.1	9182601	9182800	200	119	69.748	2	0.55	10	5	4	24	7	29	2	0.777778	0
Dup-Zero	Supercontig_12.1	9183401	9183600	200	100	74	4	0.365	7	16	15	7	8	9	0.4375	1.29412	0
Dup-Zero	Supercontig_12.1	9199001	9199200	200	101	76.238	2	0.58	4	6	9	16	6	4	0.666667	2.5	0
Dup-Zero	Supercontig_12.1	9206601	9206800	200	107	78.505	25	0.44	1	1	2	3	1	3	1	1.25	0
Dup-Zero	Supercontig_12.1	9207801	9208000	200	100	80	51	0.33	8	3	7	4	11	4	2.66667	0.733333	0
Dup-Zero	Supercontig_12.1	9210001	9210200	200	155	74.839	2	0.62	6	5	8	9	9	10	1.2	0.894737	0
Dup-Zero	Supercontig_12.1	9210401	9210600	200	136	78.676	3	0.605	5	4	9	15	9	14	1.25	1.04348	0
Dup-Zero	Supercontig_12.1	9218401	9218600	200	132	100	18	0.58	7	4	14	18	18	15	1.75	0.969697	0
Dup-Zero	Supercontig_12.1	9263801	9264000	200	186	72.043	37	0.545	2	6	53	4	33	5	0.333333	1.5	0
Dup-Zero	Supercontig_12.1	9266801	9267000	200	135	97.037	58	0.415	13	14	12	8	17	8	0.928571	0.8	0
Dup-Cl(Canonical)	Supercontig_12.1	9286801	9298400	11600	10313	87.2532	11.5172	0.271121	2208	1638	125	169	480	466	1.34799	0.310782	70
Dup-Cl(Canonical)	Supercontig_12.1	9298601	9300800	2200	1979	87.3715	9.63636	0.270455	423	302	13	22	89	106	1.40066	0.179487	19
Dup-Cl(Canonical)	Supercontig_12.1	9301001	9303800	2800	2657	87.8504	24.6429	0.2875	487	346	19	50	100	131	1.40751	0.298701	5
Dup-Cl(Canonical)	Supercontig_12.1	9304001	9313400	9400	7465	82.6518	11.1702	0.311064	1505	1132	97	316	376	520	1.32951	0.460938	9
Dup-Cl(Canonical)	Supercontig_12.1	9313801	9316000	2200	2089	87.7703	9.18182	0.218636	440	333	22	16	86	70	1.32132	0.24359	2
Dup-Zero(Canonical)	Supercontig_12.1	9316201	9319600	3400	2986	87.4848	10.4706	0.250588	606	439	17	33	90	126	1.38041	0.231481	0
Dup-Zero(Canonical)	Supercontig_12.1	9319801	9322200	2400	2133	88.5575	7	0.253539	436	309	26	14	85	83	1.411	0.238095	0
Dup-One(Canonical)	Supercontig_12.1	9322401	9331600	9200	8121	87.0541	8.34783	0.236196	1793	1377	34	132	236	427	1.30211	0.250377	1
Dup-Zero(Canonical)	Supercontig_12.1	9331801	9334200	2400	2202	87.4134	7.75	0.225833	477	362	18	28	72	105	1.31768	0.259887	0
Dup-Zero(Canonical)	Supercontig_12.1	9334401	9337200	2800	2685	89.3497	8.28571	0.228571	564	436	21	37	89	115	1.29358	0.284314	0
Dup-Zero	Supercontig_12.1	9344801	9345200	400	270	84.2595	2.5	0.4725	21	23	22	25	24	20	0.913043	1.06818	0
Dup-Zero(Canonical)	Supercontig_12.1	9358601	9359800	1200	1009	98.748	4.66667	0.238333	189	167	37	37	46	48	1.13174	0.787234	0
Dup-Zero	Supercontig_12.1	9360201	9360400	200	114	69.298	2	0.59	2	3	13	20	7	11	0.666667	1.83333	0
Dup-Zero	Supercontig_12.1	9362401	9362800	400	319	100	8	0.44	38	30	22	24	31	27	1.26667	0.793103	0
Dup-Zero	Supercontig_12.1	9406801	9407000	200	153	84.967	17	0.4	21	13	10	11	16	16	1.61538	0.65625	0
Dup-Zero	Supercontig_12.1	9407201	9407400	200	102	100	4	0.45	12	13	18	8	15	7	0.923077	1.18182	0
Dup-Zero	Supercontig_12.1	9407801	9408000	200	130	95.385	6	0.475	9	8	14	6	14	5	1.125	1.05263	0
Dup-Zero	Supercontig_12.1	9418201	9418400	200	138	69.565	2	0.42	7	11	16	16	10	13	0.636364	1.3913	0
Dup-Zero	Supercontig_12.1	9422401	9422800	400	327	74.098	11.5	0.4075	29	33	23	27	19	26	0.878788	1.11111	0
Dup-Zero	Supercontig_12.1	9423801	9424000	200	112	69.643	2	0.51	5	8	38	3	31	2	0.625	1.24242	0
Dup-Zero	Supercontig_12.1	9428001	9428200	200	108	73.148	2	0.495	8	19	16	14	4	11	0.421053	2	0
Dup-Zero	Supercontig_12.1	9430001	9430200	200	108	73.148	2	0.535	7	8	13	15	12	16	0.875	1	0
Dup-Zero	Supercontig_12.1	9442801	9443000	200	103	71.845	2	0.545	5	6	14	4	13	5	0.833333	1	0
Dup-Zero	Supercontig_12.1	9453801	9454000	200	104	73.077	4	0.55	2	3	3	6	2	6	0.666667	1.125	0
Dup-Zero	Supercontig_12.1	9457601	9457800	200	115	71.304	2	0.535	14	4	23	4	32	4	3.5	0.75	0
Dup-Zero	Supercontig_12.1	9461001	9461200	200	130	90.769	14	0.525	14	16	10	15	13	14	0.875	0.925926	0
Dup-Zero	Supercontig_12.1	9463601	9463800	200	123	87.805	48	0.495	17	18	13	11	13	10	0.944444	1.04348	0
Dup-One(Canonical)	Supercontig_12.1	9481601	9483400	1800	1511	89.9726	7.44444	0.266111	328	262	32	31	83	57	1.25191	0.45	1
Dup-Zero(Canonical)	Supercontig_12.1	9483601	9485000	1400	1307	87.5089	4.28571	0.231874	280	214	15	9	60	45	1.30841	0.228571	0
Dup-Zero(Canonical)	Supercontig_12.1	9485201	9486800	1600	1425	90.0597	7.875	0.221447	327	240	14	4	68	45	1.3625	0.159292	0
Dup-Zero(Canonical)	Supercontig_12.1	9487001	9491000	4000	3374	87.8367	8.35	0.241042	793	609	49	28	156	118	1.30213	0.281022	0
Dup-One	Supercontig_12.1	9491201	9492800	1600	992	79.2147	4.875	0.37625	203	155	47	47	78	67	1.30968	0.648276	1
Dup-Zero	Supercontig_12.1	9493001	9493200	200	144	69.444	2	0.425	16	7	3	27	5	30	2.28571	0.857143	0
Dup-One	Supercontig_12.1	9493401	9497000	3600	2927	77.1669	8.22222	0.331944	532	415	98	104	170	157	1.28193	0.617737	2
Dup-Zero	Supercontig_12.1	9497201	9497800	600	461	72.84	6	0.256667	111	73	18	1	42	20	1.52055	0.306452	0
Dup-Zero	Supercontig_12.1	9498201	9501600	3400	2773	79.6556	6.11765	0.266647	598	475	118	16	187	103	1.25895	0.462069	0
Dup-One(Canonical)	Supercontig_12.1	9501801	9509600	7800	7228	88.2411	7.61538	0.237821	1501	1127	66	62	303	245	1.33185	0.233577	1
Dup-Cl(Canonical)	Supercontig_12.1	9509801	9512600	2800	2202	88.3731	8.64286	0.235714	513	390	25	17	79	97	1.31538	0.238636	2
Dup-Cl(Canonical)	Supercontig_12.1	9512801	9515200	2400	1865	89.7631	8.66667	0.24227	452	353	31	21	80	85	1.28045	0.315152	2
Dup-Zero	Supercontig_12.1	9542401	9542600	200	105	84.762	2	0.46	24	7	2	8	19	8	3.42857	0.37037	0
Dup-Zero	Supercontig_12.1	9557201	9557400	200	102	73.529	2	0.455	12	20	12	16	11	2	0.6	2.15385	0
Dup-Zero	Supercontig_12.1	9569401	9569600	200	103	78.641	13	0.595	4	4	9	7	6	5	1	1.45455	0
Dup-Zero	Supercontig_12.1	9576201	9576400	200	121	71.901	9	0.325	7	8	10	7	9	6	0.875	1.13333	0
Dup-Zero	Supercontig_12.1	9589001	9589200	200	108	71.296	2	0.515	5	10	11	2	5	11	0.5	0.8125	0
Dup-Zero	Supercontig_12.1	9615001	9615200	200	165	71.515	2	0.6	2	8	11	16	16	9	0.25	1.08	0
Dup-Zero	Supercontig_12.1	9623801	9624000	200	100	95	16	0.45	2	5	6	35	9	31	0.4	1.025	0
Dup-Zero	Supercontig_12.1	9647601	9648000	400	239	86.98	2	0.5	13	19	28	27	29	24	0.684211	1.03774	0
Dup-Zero	Supercontig_12.1	9648601	9648800	200	179	87.151	2	0.545	2	5	12	13	15	7	0.4	1.13636	0
Dup-Zero	Supercontig_12.1	9651201	9651400	200	111	78.378	2	0.565	6	11	10	16	7	11	0.545455	1.44444	0
Dup-Zero	Supercontig_12.1	9652001	9652200	200	100	81	2	0.4	7	12	18	7	12	5	0.583333	1.47059	0
Dup-Zero	Supercontig_12.1	9653801	9654000	200	111	78.378	2	0.535	8	14	9	17	5	12	0.571429	1.52941	0
Dup-One(Canonical)	Supercontig_12.1	9697601	9700800	3200	2555	83.4781	15.9375	0.295312	570	381	90	41	202	129	1.49606	0.39577	1
Dup-One(Canonical)	Supercontig_12.1	9705801	9710200	4400	3878	87.5436	11.7727	0.289545	760	554	92	76	229	150	1.37184	0.443272	4
Dup-Cl(Canonical)	Supercontig_12.1	9710601	9718200	7600	6711	86.7318	11.1316	0.257105	1538	1077	62	66	344	289	1.42804	0.202212	10
Dup-One(Canonical)	Supercontig_12.1	9718401	9722600	4200	3741	87.4195	10.2857	0.255714	825	620	62	21	180	126	1.33065	0.271242	1
Dup-Cl(Canonical)	Supercontig_12.1	9723001	9728400	5400	4641	87.5314	20.8148	0.261111	990	719	56	68	226	222	1.37691	0.276786	9
Dup-Zero(Canonical)	Supercontig_12.1	9728601	9732600	4000	3650	86.5038	60	0.27275	734	560	60	33	183	118	1.31071	0.30897	0
Dup-Zero	Supercontig_12.1	9732801	9733200	400	398	84.171	48	0.26	64	47	1	10	12	17	1.3617	0.37931	0
Dup-Zero	Supercontig_12.1	9734401	9734600	200	106	69.811	2	0.225	41	26	2	2	11	7	1.57692	0.222222	0
Dup-Zero(Canonical)	Supercontig_12.1	9738201	9740600	2400	2231	86.6787	64.0833	0.231126	488	356	17	18	83	104	1.37079	0.187166	0
Dup-One(Canonical)	Supercontig_12.1	9740801	9749400	8600	7554	86.9169	13.9535	0.249419	1567	1128	109	32	401	233	1.38918	0.222397	5
Dup-Cl(Canonical)	Supercontig_12.1	9749801	9755000	5200	4773	85.1237	6.11538	0.257308	916	645	64	32	249	144	1.42016	0.244275	5
Dup-One(Canonical)	Supercontig_12.1	9755201	9758000	2800	2664	86.1388	57.3571	0.277857	529	380	19	11	113	108	1.39211	0.135747	3
Dup-Zero	Supercontig_12.1	9758801	9759000	200	113	97.345	35	0.415	4	10	42	6	37	7	0.4	1.09091	0
Dup-Zero	Supercontig_12.1	9763201	9763400	200	124	70.161	2	0.47	8	15	12	20	8	11	0.533333	1.68421	0
Dup-Cl(Canonical)	Supercontig_12.1	9772801	9776600	3800	2711	80.8851	2.26316	0.337895	574	423	107	80	176	175	1.35697	0.532764	2
Dup-Zero(Canonical)	Supercontig_12.1	9776801	9777600	800	408	85.021	2.25	0.23875	147	105	11	9	40	32	1.4	0.277778	0
Dup-Cl(Canonical)	Supercontig_12.1	9777801	9784600	6800	4057	85.4468	2.52941	0.273971	1317	991	161	69	363	269	1.32896	0.363924	5
Dup-Cl(Canonical)	Supercontig_12.1	9784801	9798800	14000	12773	85.1598	10.5429	0.284143	2461	1716	238	174	706	560	1.43415	0.325434	29
Dup-Cl(Canonical)	Supercontig_12.2	1	8400	8400	7784	86.0626	51.2381	0.290595	1495	1046	71	86	363	329	1.42925	0.226879	10
Dup-Cl(Canonical)	Supercontig_12.2	13201	16200	3000	2151	84.7793	10.7333	0.337667	469	313	135	46	231	123	1.4984	0.511299	8
Dup-Zero	Supercontig_12.2	18001	18200	200	183	92.896	2	0.57	6	11	13	10	14	11	0.545455	0.92	0
Dup-One	Supercontig_12.2	35801	36200	400	282	74.535	10	0.44	25	23	18	30	25	22	1.08696	1.02128	1
Dup-Zero	Supercontig_12.2	38201	38600	400	305	73.985	9.5	0.475	27	28	26	33	26	25	0.964286	1.15686	0
Dup-Zero	Supercontig_12.2	59601	59800	200	107	69.159	2	0.565	5	3	17	4	14	7	1.66667	1	0
Dup-Zero	Supercontig_12.2	69801	70000	200	138	76.087	4	0.57	4	10	7	22	12	14	0.4	1.11538	0
Dup-Zero	Supercontig_12.2	72201	72400	200	123	79.675	6	0.465	10	16	12	17	6	14	0.625	1.45	0
Dup-Zero	Supercontig_12.2	80601	81000	400	268	78.545	3	0.575	10	15	14	31	21	29	0.666667	0.9	0
Dup-Zero	Supercontig_12.2	81201	82000	800	609	77.9245	2.75	0.54875	22	33	43	60	53	51	0.666667	0.990385	0
Dup-Zero	Supercontig_12.2	82201	82400	200	136	81.618	2	0.575	4	7	9	20	9	19	0.571429	1.03571	0
Dup-Zero	Supercontig_12.2	92001	92200	200	141	80.851	29	0.45	12	12	11	16	13	12	1	1.08	0
Dup-Zero	Supercontig_12.2	105601	106000	400	234	86.3715	12	0.4525	29	31	34	17	28	19	0.935484	1.08511	0
Dup-Zero	Supercontig_12.2	106401	106600	200	178	78.09	17	0.445	11	17	16	18	10	15	0.647059	1.36	0
Dup-Zero	Supercontig_12.2	108801	109200	400	253	91.4445	2	0.4425	46	35	9	15	22	14	1.31429	0.666667	0
Dup-One	Supercontig_12.2	110401	111000	600	374	84.586	7.33333	0.363333	77	61	25	16	39	30	1.2623	0.594203	1
Dup-Zero(Canonical)	Supercontig_12.2	111201	116800	5600	4376	84.9698	13.6071	0.265179	1015	762	110	35	230	196	1.33202	0.340376	0
Dup-One	Supercontig_12.2	117001	121400	4400	3248	78.5163	13.4545	0.2575	802	565	19	86	107	248	1.41947	0.295775	1
Dup-Zero	Supercontig_12.2	121601	122000	400	237	83.122	5	0.2425	76	60	2	4	13	13	1.26667	0.230769	0
Dup-Cl(Canonical)	Supercontig_12.2	122201	130400	8200	7246	83.3604	6.87805	0.26939	1380	986	47	184	207	478	1.39959	0.337226	15
Dup-Cl(Canonical)	Supercontig_12.2	130801	137200	6400	6130	86.6552	12.5938	0.242969	1193	859	77	40	241	234	1.38882	0.246316	6
Dup-Cl(Canonical)	Supercontig_12.2	137401	142000	4600	3765	86.133	12.2609	0.292539	739	535	86	79	186	200	1.38131	0.427461	4
Dup-Zero	Supercontig_12.2	143801	144000	200	138	73.913	5	0.195	41	36	2	7	8	7	1.13889	0.6	0
Dup-Zero	Supercontig_12.2	144401	145000	600	344	70.4763	2.33333	0.233333	114	83	5	5	29	16	1.37349	0.222222	0
Dup-One	Supercontig_12.2	145201	145400	200	105	72.381	3	0.255	40	33	1	1	11	3	1.21212	0.142857	2
Dup-Zero	Supercontig_12.2	147001	147400	400	253	91.4445	2	0.4175	53	36	8	19	24	26	1.47222	0.54	0
Dup-Zero	Supercontig_12.2	151201	151400	200	111	80.18	11	0.575	4	6	40	5	25	6	0.666667	1.45161	0
Dup-Zero	Supercontig_12.2	169001	169200	200	122	77.869	2	0.595	3	10	11	11	6	11	0.3	1.29412	0
Dup-Zero	Supercontig_12.2	171001	171200	200	149	81.208	2	0.495	11	12	15	12	13	16	0.916667	0.931034	0
Dup-Zero	Supercontig_12.2	191401	191600	200	106	72.642	2	0.57	4	8	13	15	8	20	0.5	1	0
Dup-Zero	Supercontig_12.2	238601	238800	200	112	79.464	24	0.425	3	3	11	10	5	10	1	1.4	0
Dup-Zero	Supercontig_12.2	258801	259000	200	101	72.277	2	0.39	7	8	7	11	7	5	0.875	1.5	0
Dup-Zero	Supercontig_12.2	268801	269000	200	107	78.505	38	0.285	6	9	12	3	11	1	0.666667	1.25	0
Dup-Zero	Supercontig_12.2	272401	272800	400	237	70.775	5.5	0.5675	1	7	11	72	4	20	0.142857	3.45833	0
Dup-Zero	Supercontig_12.2	281401	281600	200	106	77.358	5	0.36	13	8	13	4	17	7	1.625	0.708333	0
Dup-Zero	Supercontig_12.2	335001	335600	600	363	74.636	5	0.45	35	48	43	46	33	38	0.729167	1.25352	0
Dup-Zero	Supercontig_12.2	341001	341200	200	105	90.476	2	0.55	8	10	16	11	13	10	0.8	1.17391	0
Dup-Zero	Supercontig_12.2	342401	342800	400	354	79.096	2	0.6075	7	20	39	34	20	22	0.35	1.7381	0
Dup-Zero	Supercontig_12.2	344401	344600	200	160	73.125	5	0.405	21	13	14	7	16	12	1.61538	0.75	0
Dup-Zero	Supercontig_12.2	348401	348800	400	362	96.665	4	0.47	35	31	22	24	31	20	1.12903	0.901961	0
Dup-Zero	Supercontig_12.2	353801	354000	200	133	68.421	2	0.59	4	3	10	8	11	7	1.33333	1	0
Dup-Zero(Canonical)	Supercontig_12.2	390801	397400	6600	5475	84.6688	4.90909	0.250152	1322	982	43	70	218	259	1.34623	0.236897	0
Dup-Zero	Supercontig_12.2	399401	399800	400	267	69.2135	2	0.2625	80	63	2	12	14	23	1.26984	0.378378	0
Dup-Zero	Supercontig_12.2	400001	400200	200	138	70.29	2	0.21	38	34	1	7	8	9	1.11765	0.470588	0
Dup-Zero	Supercontig_12.2	403001	403200	200	133	72.18	8	0.36	4	10	1	7	2	1	0.4	2.66667	0
Dup-Zero	Supercontig_12.2	420001	420400	400	277	79.5965	14	0.395	37	35	34	21	25	19	1.05714	1.25	0
Dup-Zero	Supercontig_12.2	420601	420800	200	182	85.714	12	0.495	11	11	17	12	11	8	1	1.52632	0
Dup-Zero	Supercontig_12.2	427201	427400	200	102	71.569	3	0.635	1	4	20	1	23	1	0.25	0.875	0
Dup-Zero	Supercontig_12.2	432601	432800	200	161	72.05	3	0.63	1	13	16	16	9	12	0.0769231	1.52381	0
Dup-Zero	Supercontig_12.2	433201	433400	200	160	75	2	0.63	3	2	12	10	11	10	1.5	1.04762	0
Dup-Zero	Supercontig_12.2	448201	448400	200	104	72.115	3	0.525	3	13	6	38	2	17	0.230769	2.31579	0
Dup-Zero	Supercontig_12.2	470601	470800	200	107	78.505	2	0.47	1	5	10	17	8	14	0.2	1.22727	0
Dup-Zero	Supercontig_12.2	472201	472600	400	259	75.9245	6	0.43	33	30	27	29	28	22	1.1	1.12	0
Dup-Zero	Supercontig_12.2	473001	473200	200	100	79	2	0.48	20	12	9	16	7	25	1.66667	0.78125	0
Dup-Zero	Supercontig_12.2	481201	481400	200	100	71	2	0.5	5	2	0	40	2	30	2.5	1.25	0
Dup-Zero	Supercontig_12.2	488601	488800	200	129	72.093	2	0.53	7	16	17	14	5	13	0.4375	1.72222	0
Dup-Zero	Supercontig_12.2	517401	518000	600	377	77.3853	3	0.296667	83	71	9	30	22	27	1.16901	0.795918	0
Dup-Zero	Supercontig_12.2	529601	529800	200	129	72.093	2	0.475	9	17	14	16	9	9	0.529412	1.66667	0
Dup-Zero	Supercontig_12.2	542801	543000	200	145	67.586	2	0.33	8	7	6	7	9	6	1.14286	0.866667	0
Dup-Zero	Supercontig_12.2	551201	551800	600	358	72.6727	8	0.576667	4	12	14	130	17	65	0.333333	1.7561	0
Dup-Zero	Supercontig_12.2	556401	556600	200	137	76.642	6	0.495	10	12	16	14	16	11	0.833333	1.11111	0
Dup-Zero	Supercontig_12.2	556801	557000	200	144	82.639	2	0.565	5	10	20	15	15	7	0.5	1.59091	0
Dup-Zero	Supercontig_12.2	561801	562000	200	102	77.451	3	0.37	4	5	8	9	8	13	0.8	0.809524	0
Dup-Zero	Supercontig_12.2	568201	568600	400	329	84.5665	11	0.4875	24	29	25	28	17	25	0.827586	1.2619	0
Dup-Zero	Supercontig_12.2	570601	570800	200	140	75	2	0.485	13	12	13	16	12	14	1.08333	1.11538	0
Dup-Zero	Supercontig_12.2	573001	573200	200	107	71.963	3	0.22	46	33	1	0	11	6	1.39394	0.0588235	0
Dup-Zero	Supercontig_12.2	573401	573600	200	140	71.429	2	0.28	41	28	0	3	4	11	1.46429	0.2	0
Dup-Zero	Supercontig_12.2	576801	577000	200	121	76.033	2	0.355	35	25	1	1	7	10	1.4	0.117647	0
Dup-Zero	Supercontig_12.2	583601	583800	200	101	100	24	0.525	12	12	9	15	9	16	1	0.96	0
Dup-Zero	Supercontig_12.2	586601	586800	200	109	72.477	4	0.365	12	13	8	8	8	9	0.923077	0.941176	0
Dup-Zero	Supercontig_12.2	615201	615400	200	158	93.671	54	0.485	11	10	13	9	17	13	1.1	0.733333	0
Dup-Zero	Supercontig_12.2	620001	620200	200	102	73.529	2	0.62	3	5	3	27	1	26	0.6	1.11111	0
Dup-Zero(Canonical)	Supercontig_12.2	684801	688200	3400	3079	84.3237	10.1176	0.298529	605	427	67	47	164	143	1.41686	0.371336	0
Dup-Zero	Supercontig_12.2	696601	696800	200	111	74.775	3	0.515	11	15	11	15	11	16	0.733333	0.962963	0
Dup-Cl(Canonical)	Supercontig_12.2	700201	708200	8000	6618	86.1924	3.9	0.28075	1513	1077	141	113	382	357	1.40483	0.343708	12
Dup-Zero	Supercontig_12.2	721001	721200	200	140	70	2	0.525	13	12	12	18	14	11	1.08333	1.2	0
Dup-Zero	Supercontig_12.2	721401	721600	200	166	75.301	2	0.445	9	17	15	17	20	7	0.529412	1.18519	0
Dup-Zero	Supercontig_12.2	723601	723800	200	199	84.925	21	0.41	21	16	15	6	23	7	1.3125	0.7	0
Dup-Zero	Supercontig_12.2	724401	724600	200	105	98.095	20	0.48	17	14	15	12	15	14	1.21429	0.931034	0
Dup-Zero	Supercontig_12.2	749001	749400	400	219	75.346	2	0.485	17	21	21	27	13	31	0.809524	1.09091	0
Dup-Zero	Supercontig_12.2	749601	749800	200	164	68.902	3	0.545	9	12	15	19	7	12	0.75	1.78947	0
Dup-Zero	Supercontig_12.2	764601	764800	200	104	70.192	2	0.295	11	9	12	5	14	6	1.22222	0.85	0
Dup-Zero	Supercontig_12.2	771001	771200	200	199	100	38	0.33	0	0	66	0	66	0	-	1	0
Dup-Zero	Supercontig_12.2	777201	777400	200	130	91.538	9	0.37	9	6	14	9	15	11	1.5	0.884615	0
Dup-Zero	Supercontig_12.2	785601	786000	400	249	85.476	5	0.4725	21	22	26	24	24	21	0.954545	1.11111	0
Dup-Zero	Supercontig_12.2	787801	788000	200	124	71.774	2	0.465	13	12	19	19	9	16	1.08333	1.52	0
Dup-Zero	Supercontig_12.2	794201	794400	200	109	77.064	2	0.445	9	13	9	16	2	16	0.692308	1.38889	0
Dup-Zero	Supercontig_12.2	795801	796000	200	126	88.889	14	0.36	8	10	10	8	6	13	0.8	0.947368	0
Dup-Zero	Supercontig_12.2	801201	801600	400	215	72.6075	3	0.59	8	12	8	80	7	43	0.666667	1.76	0
Dup-Zero	Supercontig_12.2	808601	808800	200	177	72.881	2	0.59	3	5	13	12	10	11	0.6	1.19048	0
Dup-Zero	Supercontig_12.2	813601	814000	400	306	83.0605	23	0.435	27	21	21	21	22	29	1.28571	0.823529	0
Dup-Zero	Supercontig_12.2	818401	818600	200	200	80	29	0.41	11	12	10	14	13	10	0.916667	1.04348	0
Dup-One	Supercontig_12.2	818801	819000	200	111	95.495	34	0.46	8	14	10	16	7	13	0.571429	1.3	1
Dup-Zero	Supercontig_12.2	822601	822800	200	121	94.215	32	0.495	6	6	11	13	9	16	1	0.96	0
Dup-Zero	Supercontig_12.2	825001	825400	400	290	99.7025	13	0.4325	20	22	33	29	31	32	0.909091	0.984127	0
Dup-Zero	Supercontig_12.2	827001	827200	200	101	71.287	2	0.53	5	13	10	22	6	14	0.384615	1.6	0
Dup-Zero	Supercontig_12.2	846601	847000	400	290	96.939	2	0.4575	36	22	25	29	26	28	1.63636	1	0
Dup-Zero	Supercontig_12.2	857601	857800	200	119	70.588	2	0.51	3	3	7	9	7	3	1	1.6	0
Dup-Zero	Supercontig_12.2	858401	858600	200	128	85.938	2	0.59	2	6	12	16	12	12	0.333333	1.16667	0
Dup-Zero	Supercontig_12.2	869401	869600	200	111	72.072	2	0.4	11	13	12	17	14	12	0.846154	1.11538	0
Dup-Zero(Canonical)	Supercontig_12.2	874201	883000	8800	7196	83.2881	9.25	0.324659	1392	1010	176	231	355	471	1.37822	0.492736	0
Dup-Zero	Supercontig_12.2	883601	883800	200	101	71.287	5	0.515	3	12	37	6	30	4	0.25	1.26471	0
Dup-Zero	Supercontig_12.2	888201	888400	200	115	68.696	2	0.555	3	9	19	13	18	11	0.333333	1.10345	0
Dup-Zero	Supercontig_12.2	906401	906600	200	112	74.107	2	0.595	4	7	17	7	17	11	0.571429	0.857143	0
Dup-Zero	Supercontig_12.2	908201	908400	200	131	97.71	10	0.46	8	12	16	14	17	9	0.666667	1.15385	0
Dup-Zero	Supercontig_12.2	920201	920400	200	132	98.485	55	0.475	15	10	12	11	13	16	1.5	0.793103	0
Dup-Zero	Supercontig_12.2	922401	922600	200	121	71.901	3	0.425	6	18	17	11	11	3	0.333333	2	0
Dup-Zero	Supercontig_12.2	924401	924800	400	282	87.8565	7.5	0.4225	35	34	32	23	34	27	1.02941	0.901639	0
Dup-Zero	Supercontig_12.2	963001	963200	200	121	73.554	3	0.495	2	5	18	6	15	9	0.4	1	0
Dup-Zero	Supercontig_12.2	963801	964000	200	167	91.018	59	0.44	16	12	11	10	13	14	1.33333	0.777778	0
Dup-Zero	Supercontig_12.2	980401	980800	400	256	72.3525	2	0.56	12	14	26	20	30	20	0.857143	0.92	0
Dup-Zero	Supercontig_12.2	986801	987000	200	105	69.524	2	0.45	15	14	11	14	11	11	1.07143	1.13636	0
Dup-Zero	Supercontig_12.2	991401	991600	200	125	76	10	0.435	16	12	15	10	16	15	1.33333	0.806452	0
Dup-Zero	Supercontig_12.2	996001	996200	200	110	72.727	6	0.51	5	7	13	11	10	11	0.714286	1.14286	0
Dup-Zero	Supercontig_12.2	997601	997800	200	125	69.6	2	0.565	4	8	20	11	11	13	0.5	1.29167	0
Dup-Zero(Canonical)	Supercontig_12.2	1016401	1020800	4400	4154	87.7055	35.0909	0.303636	782	534	132	56	281	183	1.46442	0.405172	0
Dup-Zero(Canonical)	Supercontig_12.2	1066401	1067600	1200	730	85.8342	2.83333	0.366667	192	119	39	21	72	51	1.61345	0.487805	0
Dup-Cl(Canonical)	Supercontig_12.2	1067801	1076800	9000	7866	86.4217	63.6222	0.296	1541	1087	135	92	399	363	1.41766	0.2979	23
Dup-Zero	Supercontig_12.2	1080601	1080800	200	118	68.644	3	0.33	13	11	9	5	7	9	1.18182	0.875	0
Dup-Zero	Supercontig_12.2	1092401	1092600	200	106	74.528	2	0.555	5	11	24	11	12	8	0.454545	1.75	0
Dup-Zero	Supercontig_12.2	1094001	1094400	400	273	78.5525	11.5	0.36	47	40	24	30	25	26	1.175	1.05882	0
Dup-Zero(Canonical)	Supercontig_12.2	1094801	1109400	14600	12825	80.7774	16.0548	0.293562	2469	1817	293	184	612	641	1.35883	0.380686	0
Dup-Zero(Canonical)	Supercontig_12.2	1109601	1111000	1400	1316	86.9184	72.5714	0.261429	248	180	2	18	35	64	1.37778	0.20202	0
Dup-Zero(Canonical)	Supercontig_12.2	1111201	1113400	2200	1977	84.7282	63.5455	0.307727	361	269	34	31	93	74	1.34201	0.389222	0
Dup-Zero	Supercontig_12.2	1113801	1114400	600	436	76.3157	4	0.235	111	81	7	8	29	19	1.37037	0.3125	0
Dup-Zero	Supercontig_12.2	1115201	1116000	800	529	75.7535	5	0.26	150	100	4	12	31	37	1.5	0.235294	0
Dup-Zero	Supercontig_12.2	1116201	1116600	400	311	76.5135	12.5	0.245	83	64	1	4	13	12	1.29688	0.2	0
Dup-Zero	Supercontig_12.2	1117201	1119800	2600	2107	74.4552	11.4615	0.250769	489	364	32	21	130	67	1.34341	0.269036	0
Dup-One(Canonical)	Supercontig_12.2	1120001	1127000	7000	5836	83.3241	54.1714	0.310571	1186	826	76	120	249	317	1.43584	0.34629	5
Dup-One(Canonical)	Supercontig_12.2	1127201	1131800	4600	3620	82.3832	31.1739	0.348696	673	479	113	106	220	218	1.40501	0.5	1
Dup-Zero	Supercontig_12.2	1132001	1133400	1400	1098	73.5514	5.85714	0.286429	249	183	28	16	67	55	1.36066	0.360656	0
Dup-One	Supercontig_12.2	1133601	1135400	1800	1449	76.4254	16.3333	0.271111	318	247	22	26	61	64	1.28745	0.384	3
Dup-Cl(Canonical)	Supercontig_12.2	1135601	1144200	8600	7695	85.0468	67.4884	0.298605	1430	1038	90	96	331	338	1.37765	0.278027	9
Dup-One(Canonical)	Supercontig_12.2	1144401	1152000	7600	6840	85.3066	69.1316	0.289605	1258	936	168	115	355	289	1.34402	0.439441	4
Dup-Zero(Canonical)	Supercontig_12.2	1152201	1155000	2800	2002	100	2.64286	0.515152	83	174	145	252	113	211	0.477011	1.22531	0
Dup-Zero(Canonical)	Supercontig_12.2	1155201	1157200	2000	1921	86.415	74.9	0.251	360	265	11	24	53	89	1.35849	0.246479	0
Dup-One(Canonical)	Supercontig_12.2	1157601	1173600	16000	14479	85.949	71.6375	0.292375	2779	1973	200	183	683	643	1.40851	0.288839	11
Dup-One(Canonical)	Supercontig_12.2	1173801	1199000	25200	21770	81.4945	9.34127	0.300516	4019	2947	509	583	1097	1186	1.36376	0.478318	8
Dup-One(Canonical)	Supercontig_12.2	1199201	1206200	7000	6088	84.7463	12.0857	0.312857	1138	831	153	159	318	318	1.36943	0.490566	2
Dup-One(Canonical)	Supercontig_12.2	1206401	1223400	17000	14348	85.6227	33.3412	0.292765	3037	2178	254	259	756	742	1.3944	0.342457	6
Dup-Cl(Canonical)	Supercontig_12.2	1223601	1263600	40000	33010	85.165	32.03	0.311125	6573	4735	864	726	1862	1753	1.38817	0.439834	35
Dup-Cl(Canonical)	Supercontig_12.2	1263801	1292600	28800	22215	83.1294	9.05556	0.295694	4943	3575	461	640	1193	1481	1.38266	0.411743	7
Dup-One	Supercontig_12.2	1292801	1296200	3400	2466	76.8585	10.2353	0.287647	598	422	59	31	182	116	1.41706	0.302013	1
Dup-Cl(Canonical)	Supercontig_12.2	1296401	1328800	32400	27010	84.0618	39.5556	0.296914	5458	4079	594	452	1329	1436	1.33807	0.3783	37
Dup-One	Supercontig_12.2	1329001	1332800	3800	2872	75.0183	7.94737	0.317368	580	436	87	44	167	164	1.33028	0.39577	2
Dup-Zero	Supercontig_12.2	1333001	1333200	200	117	70.94	2	0.315	27	19	1	4	5	10	1.42105	0.333333	0
Dup-One(Canonical)	Supercontig_12.2	1333401	1356600	23200	19219	83.7242	30.2672	0.303534	3906	2752	456	452	1050	1121	1.41933	0.41824	5
Dup-One(Canonical)	Supercontig_12.2	1356801	1363200	6400	5525	83.4945	18.0625	0.324219	1032	716	134	190	316	341	1.44134	0.493151	1
Dup-One(Canonical)	Supercontig_12.2	1363401	1366000	2600	2100	82.704	28.8462	0.380385	342	252	74	106	119	156	1.35714	0.654545	1
Dup-Zero	Supercontig_12.2	1414201	1414400	200	152	73.684	2	0.605	6	7	18	10	15	12	0.857143	1.03704	0
Dup-Zero	Supercontig_12.2	1414801	1415000	200	147	74.15	2	0.575	4	9	15	16	14	12	0.444444	1.19231	0
Dup-Zero	Supercontig_12.2	1423801	1424200	400	275	77.0765	4.5	0.6275	5	16	29	17	23	23	0.3125	1	0
Dup-Zero	Supercontig_12.2	1433201	1433600	400	290	96.939	2	0.4725	32	20	24	27	26	26	1.6	0.980769	0
Dup-Zero	Supercontig_12.2	1437401	1439000	1600	1354	78.1626	3.625	0.23125	301	219	28	8	73	55	1.37443	0.28125	0
Dup-One(Canonical)	Supercontig_12.2	1439201	1443000	3800	3375	85.2127	8.05263	0.301842	653	450	46	129	145	230	1.45111	0.466667	13
Dup-Zero	Supercontig_12.2	1443201	1443400	200	122	92.623	5	0.495	9	12	12	15	10	13	0.75	1.17391	0
Dup-Zero	Supercontig_12.2	1454001	1454200	200	116	79.31	2	0.46	20	20	8	17	7	15	1	1.13636	0
Dup-Zero	Supercontig_12.2	1464601	1464800	200	104	82.692	2	0.48	18	14	9	10	15	10	1.28571	0.76	0
Dup-Zero	Supercontig_12.2	1465401	1465600	200	122	90.164	6	0.485	14	11	17	11	20	11	1.27273	0.903226	0
Dup-Zero	Supercontig_12.2	1465801	1466000	200	143	79.021	13	0.405	17	18	12	12	12	12	0.944444	1	0
Dup-Zero	Supercontig_12.2	1475801	1476000	200	181	82.873	12	0.415	20	18	7	13	8	13	1.11111	0.952381	0
Dup-Zero(Canonical)	Supercontig_12.2	1486001	1486800	800	491	85.6415	18.25	0.39125	87	68	49	42	56	56	1.27941	0.8125	0
Dup-Zero	Supercontig_12.2	1490001	1490600	600	443	79.8607	12	0.448333	52	38	40	31	46	43	1.36842	0.797753	0
Dup-Zero	Supercontig_12.2	1491001	1491200	200	160	70	2	0.435	10	19	13	12	7	9	0.526316	1.5625	0
Dup-Zero	Supercontig_12.2	1494801	1495400	600	342	76.4787	3.33333	0.453333	33	41	35	48	30	36	0.804878	1.25758	0
Dup-Zero	Supercontig_12.2	1521801	1522000	200	103	93.204	2	0.455	7	11	10	11	11	10	0.636364	1	0
Dup-Zero	Supercontig_12.2	1530601	1530800	200	102	83.333	8	0.365	6	7	4	21	2	20	0.857143	1.13636	0
Dup-Zero	Supercontig_12.2	1541001	1541200	200	147	77.551	6	0.49	13	15	15	13	9	14	0.866667	1.21739	0
Dup-Zero	Supercontig_12.2	1543601	1543800	200	104	79.808	5	0.44	19	19	14	7	14	9	1	0.913043	0
Dup-Zero	Supercontig_12.2	1544001	1544200	200	114	73.684	3	0.485	14	13	8	10	14	13	1.07692	0.666667	0
Dup-Zero(Canonical)	Supercontig_12.2	1544801	1545800	1000	623	83.681	34	0.552	47	52	60	55	55	52	0.903846	1.07477	0
Dup-Zero	Supercontig_12.2	1547001	1547200	200	114	73.684	2	0.52	11	6	6	19	6	24	1.83333	0.833333	0
Dup-Zero	Supercontig_12.2	1548201	1548400	200	183	76.503	6	0.36	14	20	11	17	11	6	0.7	1.64706	0
Dup-Zero	Supercontig_12.2	1551801	1552000	200	167	85.629	2	0.475	7	9	16	7	13	7	0.777778	1.15	0
Dup-Zero	Supercontig_12.2	1566801	1567000	200	195	74.872	16	0.495	2	2	49	1	37	4	1	1.21951	0
Dup-Zero	Supercontig_12.2	1567201	1567400	200	108	71.296	3	0.46	4	26	7	25	5	5	0.153846	3.2	0
Dup-Zero	Supercontig_12.2	1576401	1576600	200	154	67.532	3	0.6	3	10	6	30	2	23	0.3	1.44	0
Dup-Zero	Supercontig_12.2	1596801	1597000	200	110	83.636	2	0.595	3	7	10	8	9	12	0.428571	0.857143	0
Dup-Zero	Supercontig_12.2	1622401	1622600	200	103	76.699	2	0.36	10	7	11	7	11	8	1.42857	0.947368	0
Dup-Zero	Supercontig_12.2	1625201	1625400	200	103	71.845	2	0.48	7	8	8	34	6	35	0.875	1.02439	0
Dup-Zero	Supercontig_12.2	1682201	1682400	200	196	98.98	40	0.335	1	2	63	0	64	0	0.5	0.984375	0
Dup-Zero	Supercontig_12.2	1683601	1683800	200	107	71.028	2	0.625	5	3	12	12	5	16	1.66667	1.14286	0
Dup-Zero	Supercontig_12.2	1685001	1685200	200	136	72.059	2	0.51	13	9	5	16	12	18	1.44444	0.7	0
Dup-Zero	Supercontig_12.2	1688801	1689000	200	107	71.028	2	0.6	4	4	11	17	3	18	1	1.33333	0
Dup-Zero	Supercontig_12.2	1689801	1690000	200	136	72.059	2	0.505	12	7	18	11	15	13	1.71429	1.03571	0
Dup-Zero	Supercontig_12.2	1697801	1698000	200	104	72.115	2	0.655	3	7	9	29	7	5	0.428571	3.16667	0
Dup-Zero	Supercontig_12.2	1709801	1710000	200	121	83.471	2	0.49	5	7	19	9	19	10	0.714286	0.965517	0
Dup-Zero	Supercontig_12.2	1711601	1711800	200	120	75.833	2	0.585	5	11	21	8	18	3	0.454545	1.38095	0
Dup-Zero	Supercontig_12.2	1713601	1713800	200	164	76.829	2	0.565	3	4	14	19	11	19	0.75	1.1	0
Dup-Zero	Supercontig_12.2	1715201	1715400	200	126	87.302	2	0.57	6	5	15	7	21	8	1.2	0.758621	0
Dup-Zero	Supercontig_12.2	1715801	1716000	200	139	82.014	2	0.505	7	9	15	14	9	9	0.777778	1.61111	0
Dup-Zero	Supercontig_12.2	1717601	1717800	200	106	73.585	2	0.555	3	6	19	14	19	5	0.5	1.375	0
Dup-Zero(Canonical)	Supercontig_12.2	1720601	1725000	4400	3626	88.6119	24.8182	0.292273	766	569	111	35	224	132	1.34622	0.410112	0
Dup-Zero(Canonical)	Supercontig_12.2	1725201	1725800	600	537	100	69.6667	0.380692	91	66	12	4	30	16	1.37879	0.347826	0
Dup-Zero(Canonical)	Supercontig_12.2	1726001	1727600	1600	1447	86.4701	67.125	0.21	323	261	26	8	68	39	1.23755	0.317757	0
Dup-One(Canonical)	Supercontig_12.2	1727801	1729400	1600	1461	84.6298	58.375	0.270588	261	193	53	1	98	45	1.35233	0.377622	1
Dup-One(Canonical)	Supercontig_12.2	1729601	1734400	4800	3912	85.4698	6.45833	0.2725	859	610	80	36	212	171	1.4082	0.302872	1
Dup-Zero	Supercontig_12.2	1770401	1770600	200	102	99.02	4	0.5	6	3	4	1	8	0	2	0.625	0
Dup-Zero	Supercontig_12.2	1772001	1772200	200	146	71.918	2	0.595	5	6	14	12	13	9	0.833333	1.18182	0
Dup-Zero	Supercontig_12.2	1772601	1772800	200	115	67.826	2	0.585	3	8	13	13	3	11	0.375	1.85714	0
Dup-Zero	Supercontig_12.2	1795401	1795600	200	144	96.528	8	0.545	17	4	11	10	16	20	4.25	0.583333	0
Dup-Zero	Supercontig_12.2	1798001	1798400	400	323	85.3775	4	0.43	21	30	18	38	12	25	0.7	1.51351	0
Dup-Zero	Supercontig_12.2	1817401	1817600	200	110	100	46	0.45	13	18	20	7	15	7	0.722222	1.22727	0
Dup-Zero	Supercontig_12.2	1833201	1833400	200	105	77.143	3	0.45	16	16	8	12	14	11	1	0.8	0
Dup-Zero	Supercontig_12.2	1836801	1837000	200	134	97.761	53	0.475	19	16	12	9	13	12	1.1875	0.84	0
Dup-Zero	Supercontig_12.2	1851601	1852000	400	284	78.025	5	0.475	23	21	23	21	19	28	1.09524	0.93617	0
Dup-Zero	Supercontig_12.2	1855001	1855200	200	124	95.161	41	0.455	11	9	15	9	19	8	1.22222	0.888889	0
Dup-Zero	Supercontig_12.2	1871801	1872200	400	261	86.4565	3.5	0.435	41	31	17	19	26	24	1.32258	0.72	0
Dup-Zero	Supercontig_12.2	1873601	1873800	200	101	77.228	4	0.435	18	15	18	10	13	13	1.2	1.07692	0
Dup-Zero	Supercontig_12.2	1886601	1886800	200	118	79.661	3	0.445	14	17	12	15	11	14	0.823529	1.08	0
Dup-Zero	Supercontig_12.2	1890801	1891000	200	105	73.333	2	0.54	7	14	13	16	10	14	0.5	1.20833	0
Dup-Zero	Supercontig_12.2	1894401	1894600	200	137	70.073	2	0.605	3	14	20	11	14	12	0.214286	1.19231	0
Dup-Zero	Supercontig_12.2	1941001	1941200	200	104	79.808	2	0.41	14	14	11	13	14	8	1	1.09091	0
Dup-Zero	Supercontig_12.2	1954801	1955000	200	149	68.456	2	0.615	5	6	12	5	15	10	0.833333	0.68	0
Dup-Zero	Supercontig_12.2	1979601	1979800	200	100	69	3	0.465	8	11	6	14	5	9	0.727273	1.42857	0
Dup-Zero	Supercontig_12.2	1983601	1983800	200	102	85.294	2	0.36	13	15	7	10	9	9	0.866667	0.944444	0
Dup-One(Canonical)	Supercontig_12.2	1989401	1991800	2400	1567	84.7967	2.75	0.295833	434	293	28	55	91	144	1.48123	0.353191	6
Dup-Cl(Canonical)	Supercontig_12.2	1992001	2001800	9800	8722	86.4167	51.6735	0.308571	1661	1169	102	162	381	504	1.42087	0.298305	15
Dup-Zero	Supercontig_12.2	2033801	2034000	200	119	68.908	2	0.65	6	5	12	2	9	6	1.2	0.933333	0
Dup-Zero	Supercontig_12.2	2035401	2035600	200	102	70.588	2	0.485	7	16	16	9	6	6	0.4375	2.08333	0
Dup-Zero	Supercontig_12.2	2101601	2101800	200	111	72.072	2	0.615	2	3	8	12	8	9	0.666667	1.17647	0
Dup-One(Canonical)	Supercontig_12.2	2113401	2118800	5400	4219	85.8446	4	0.264259	1006	739	18	149	157	323	1.3613	0.347917	1
Dup-Zero(Canonical)	Supercontig_12.2	2119001	2121000	2000	1892	84.9684	66.9	0.271	378	281	25	14	84	71	1.3452	0.251613	0
Dup-Cl(Canonical)	Supercontig_12.2	2121201	2122000	800	758	84.3015	48	0.27625	134	97	7	9	35	26	1.38144	0.262295	2
Dup-One(Canonical)	Supercontig_12.2	2122201	2132000	9800	8411	84.3031	11.8571	0.273165	1882	1404	62	243	300	557	1.34046	0.355893	3
Dup-One(Canonical)	Supercontig_12.2	2132201	2135000	2800	2354	86.4031	12.7143	0.248382	525	373	24	36	124	105	1.40751	0.262009	1
Dup-Zero(Canonical)	Supercontig_12.2	2135201	2138200	3000	2423	87.4253	12.5333	0.247	578	428	29	40	114	127	1.35047	0.286307	0
Dup-Cl(Canonical)	Supercontig_12.2	2138401	2144000	5600	5095	86.4419	7.89286	0.263036	967	683	12	101	144	263	1.41581	0.277641	11
Dup-Cl(Canonical)	Supercontig_12.2	2144201	2151200	7000	5905	87.5262	12.4857	0.257286	1285	915	41	80	210	308	1.40437	0.233591	12
Dup-Zero(Canonical)	Supercontig_12.2	2151601	2154000	2400	2057	86.8391	11.0833	0.300417	400	270	47	33	122	108	1.48148	0.347826	0
Dup-Zero	Supercontig_12.2	2154201	2154400	200	125	69.6	2	0.295	34	24	6	3	11	10	1.41667	0.428571	0
Dup-One	Supercontig_12.2	2154601	2155000	400	210	72.7725	3	0.2725	65	53	13	0	16	15	1.22642	0.419355	2
Dup-Zero	Supercontig_12.2	2155801	2157200	1400	898	72.9884	8.14286	0.258571	250	179	18	12	63	55	1.39665	0.254237	0
Dup-Zero	Supercontig_12.2	2157401	2157600	200	114	70.175	2	0.3	33	22	2	0	9	2	1.5	0.181818	0
Dup-Zero	Supercontig_12.2	2157801	2158400	600	535	70.4173	2.66667	0.251667	115	85	9	1	31	18	1.35294	0.204082	0
Dup-Zero(Canonical)	Supercontig_12.2	2158601	2159200	600	414	80.2893	3.66667	0.265	101	72	7	10	27	23	1.40278	0.34	0
Dup-Zero	Supercontig_12.2	2159401	2159600	200	109	71.56	2	0.275	36	26	6	1	12	5	1.38462	0.411765	0
Dup-Zero	Supercontig_12.2	2159801	2160200	400	264	76.2065	3.5	0.2525	63	54	9	3	15	13	1.16667	0.428571	0
Dup-Zero(Canonical)	Supercontig_12.2	2160401	2164800	4400	3665	85.8145	9.81818	0.255528	826	589	48	64	197	172	1.40238	0.303523	0
Dup-Zero(Canonical)	Supercontig_12.2	2165001	2166200	1200	1114	86.8588	56.8333	0.239167	236	179	13	7	54	32	1.31844	0.232558	0
Dup-One(Canonical)	Supercontig_12.2	2166401	2168600	2200	2101	86.2017	50.2727	0.261818	385	299	14	18	71	74	1.28763	0.22069	1
Dup-One(Canonical)	Supercontig_12.2	2168801	2170800	2000	1702	86.5041	56.6	0.313	343	254	34	34	90	88	1.35039	0.382022	3
Dup-Zero	Supercontig_12.2	2179201	2179400	200	150	77.333	10	0.48	16	11	19	15	18	16	1.45455	1	0
Dup-Zero	Supercontig_12.2	2180801	2181000	200	116	75	3	0.525	7	9	15	13	9	11	0.777778	1.4	0
Dup-Zero	Supercontig_12.2	2191001	2191200	200	156	71.154	6	0.555	2	6	5	11	4	7	0.333333	1.45455	0
Dup-Zero(Canonical)	Supercontig_12.2	2231601	2233600	2000	1268	85.1653	3.8	0.345	301	228	26	93	76	133	1.32018	0.569378	0
Dup-Zero	Supercontig_12.2	2243401	2243800	400	288	85.106	4.5	0.47	28	25	20	30	25	29	1.12	0.925926	0
Dup-Zero	Supercontig_12.2	2271201	2271400	200	141	75.887	2	0.5	8	11	13	16	6	16	0.727273	1.31818	0
Dup-Zero	Supercontig_12.2	2322601	2322800	200	113	76.991	5	0.64	6	2	2	41	2	28	3	1.43333	0
Dup-Zero	Supercontig_12.2	2339001	2339200	200	139	71.223	5	0.445	11	17	16	14	14	12	0.647059	1.15385	0
Dup-Zero	Supercontig_12.2	2354201	2354400	200	103	73.786	2	0.605	4	13	16	11	9	8	0.307692	1.58824	0
Dup-Zero	Supercontig_12.2	2367201	2367400	200	194	93.299	10	0.47	16	12	22	8	17	8	1.33333	1.2	0
Dup-Zero	Supercontig_12.2	2413401	2413600	200	123	91.87	5	0.49	8	8	17	16	10	16	1	1.26923	0
Dup-One	Supercontig_12.2	2444001	2444200	200	110	83.636	12	0.31	6	7	9	8	7	11	0.857143	0.944444	7
Dup-Zero	Supercontig_12.2	2446401	2446600	200	118	79.661	2	0.59	3	7	15	18	6	13	0.428571	1.73684	0
Dup-Zero	Supercontig_12.2	2494201	2494400	200	165	71.515	2	0.6	3	9	13	7	10	12	0.333333	0.909091	0
Dup-Zero	Supercontig_12.2	2540601	2541200	600	474	72.134	2	0.625	16	22	42	37	29	43	0.727273	1.09722	0
Dup-Zero	Supercontig_12.2	2547001	2547200	200	115	85.217	2	0.585	6	7	14	13	15	7	0.857143	1.22727	0
Dup-Zero	Supercontig_12.2	2547401	2547600	200	115	85.217	2	0.635	3	5	19	15	19	10	0.6	1.17241	0
Dup-Zero	Supercontig_12.2	2591401	2591600	200	105	76.19	3	0.48	18	14	13	12	8	8	1.28571	1.5625	0
Dup-Zero	Supercontig_12.2	2605401	2605600	200	129	72.868	4	0.485	14	11	11	10	9	14	1.27273	0.913043	0
Dup-Zero	Supercontig_12.2	2621401	2621600	200	113	75.221	2	0.52	3	10	13	16	9	12	0.3	1.38095	0
Dup-Zero	Supercontig_12.2	2677401	2677600	200	138	70.29	2	0.43	12	13	11	12	8	10	0.923077	1.27778	0
Dup-Zero	Supercontig_12.2	2699401	2699600	200	112	82.143	2	0.53	2	11	14	18	5	14	0.181818	1.68421	0
Dup-Zero	Supercontig_12.2	2702201	2702400	200	112	90.179	2	0.465	9	12	12	17	10	14	0.75	1.20833	0
Dup-Zero	Supercontig_12.2	2705601	2706000	400	260	76.344	2	0.595	8	7	35	18	33	17	1.14286	1.06	0
Dup-Zero	Supercontig_12.2	2706201	2706400	200	135	74.815	2	0.575	7	7	15	12	15	12	1	1	0
Dup-Zero	Supercontig_12.2	2712601	2712800	200	122	72.951	2	0.505	8	7	11	19	14	10	1.14286	1.25	0
Dup-Zero	Supercontig_12.2	2728001	2728400	400	207	98.5615	2	0.575	9	10	24	22	20	31	0.9	0.901961	0
Dup-Zero	Supercontig_12.2	2732601	2732800	200	100	71	2	0.54	6	8	31	9	23	4	0.75	1.48148	0
Dup-Zero	Supercontig_12.2	2738401	2738600	200	103	71.845	7	0.675	4	4	25	5	26	6	1	0.9375	0
Dup-Zero	Supercontig_12.2	2744201	2744600	400	314	80.5725	7	0.4575	27	27	23	35	21	27	1	1.20833	0
Dup-Zero	Supercontig_12.2	2818801	2819000	200	113	70.796	2	0.55	3	7	3	30	1	24	0.428571	1.32	0
Dup-Zero(Canonical)	Supercontig_12.2	2848601	2853000	4400	2778	83.0741	6.95455	0.324773	642	465	117	93	220	202	1.38065	0.49763	0
Dup-Zero	Supercontig_12.2	2866201	2866400	200	145	76.552	3	0.555	3	9	19	16	15	14	0.333333	1.2069	0
Dup-Zero	Supercontig_12.2	2877601	2877800	200	144	77.778	2	0.525	8	13	15	13	11	19	0.615385	0.933333	0
Dup-Zero	Supercontig_12.2	2885601	2885800	200	135	91.852	16	0.52	12	9	11	18	12	23	1.33333	0.828571	0
Dup-Zero	Supercontig_12.2	2889601	2889800	200	129	68.217	2	0.615	2	5	13	16	11	10	0.4	1.38095	0
Dup-Cl(Canonical)	Supercontig_12.2	2902801	2921200	18400	15523	84.1117	7.72826	0.307772	3046	2193	350	289	827	790	1.38896	0.395176	128
Dup-Zero	Supercontig_12.2	2926401	2926600	200	0	0	2	0.435	10	7	7	8	6	15	1.42857	0.714286	0
Dup-Zero	Supercontig_12.2	2936601	2936800	200	129	75.194	10	0.545	5	15	3	14	3	5	0.333333	2.125	0
Dup-Zero	Supercontig_12.2	2959001	2959200	200	140	69.286	2	0.575	4	15	21	13	14	8	0.266667	1.54545	0
Dup-Zero	Supercontig_12.2	2968401	2968600	200	162	96.914	8	0.445	20	17	8	16	7	10	1.17647	1.41176	0
Dup-Zero	Supercontig_12.2	2986201	2986400	200	103	69.903	2	0.555	4	8	20	8	10	8	0.5	1.55556	0
Dup-Zero	Supercontig_12.2	2993201	2993600	400	238	73.109	2	0.5725	9	15	13	17	20	21	0.6	0.731707	0
Dup-Zero	Supercontig_12.2	3040201	3040400	200	106	87.736	4	0.495	12	12	15	10	12	18	1	0.833333	0
Dup-Zero	Supercontig_12.2	3040801	3041000	200	116	97.414	13	0.48	7	12	11	11	5	18	0.583333	0.956522	0
Dup-Zero	Supercontig_12.2	3041401	3041600	200	104	89.423	5	0.42	10	12	15	13	14	11	0.833333	1.12	0
Dup-Zero	Supercontig_12.2	3043401	3043600	200	108	94.444	3	0.505	10	13	9	18	8	17	0.769231	1.08	0
Dup-Zero	Supercontig_12.2	3120801	3121000	200	101	72.277	8	0.43	6	17	13	13	4	13	0.352941	1.52941	0
Dup-Zero	Supercontig_12.2	3131001	3131200	200	101	87.129	53	0.525	5	8	4	46	0	23	0.625	2.17391	0
Dup-Zero	Supercontig_12.2	3135601	3135800	200	102	83.333	3	0.425	10	25	18	13	9	9	0.4	1.72222	0
Dup-Zero	Supercontig_12.2	3139601	3139800	200	106	74.528	2	0.54	3	8	3	40	6	23	0.375	1.48276	0
Dup-Zero	Supercontig_12.2	3146401	3146800	400	226	76.711	6.5	0.4925	22	26	27	30	23	25	0.846154	1.1875	0
Dup-Zero(Canonical)	Supercontig_12.2	3159201	3159800	600	416	84.7663	4.66667	0.483333	32	35	38	29	34	21	0.914286	1.21818	0
Dup-Zero	Supercontig_12.2	3161601	3161800	200	103	69.903	2	0.585	7	3	8	7	13	9	2.33333	0.681818	0
Dup-Zero	Supercontig_12.2	3185801	3186200	400	236	69.492	2	0.6	11	25	29	15	32	16	0.44	0.916667	0
Dup-Zero	Supercontig_12.2	3205601	3205800	200	140	70	2	0.55	3	10	1	32	0	30	0.3	1.1	0
Dup-Zero	Supercontig_12.2	3216801	3217000	200	119	69.748	2	0.62	4	5	19	10	12	16	0.8	1.03571	0
Dup-Zero	Supercontig_12.2	3220201	3220400	200	138	68.841	2	0.565	3	11	15	9	9	8	0.272727	1.41176	0
Dup-Zero	Supercontig_12.2	3222601	3222800	200	112	69.643	2	0.6	6	8	19	5	19	3	0.75	1.09091	0
Dup-Zero(Canonical)	Supercontig_12.2	3245601	3248000	2400	2099	84.6449	3.91667	0.314167	380	267	56	74	96	137	1.42322	0.55794	0
Dup-Zero	Supercontig_12.2	3264201	3264400	200	136	94.118	8	0.485	9	10	15	14	13	13	0.9	1.11538	0
Dup-Zero	Supercontig_12.2	3276401	3276600	200	180	97.778	9	0.515	7	9	19	5	20	3	0.777778	1.04348	0
Dup-Zero	Supercontig_12.2	3285001	3285200	200	110	95.455	5	0.42	14	11	16	7	19	8	1.27273	0.851852	0
Dup-Zero	Supercontig_12.2	3287201	3287600	400	245	70.877	2	0.6025	8	11	31	17	25	20	0.727273	1.06667	0
Dup-Zero	Supercontig_12.2	3303001	3303200	200	111	76.577	2	0.47	19	12	11	12	13	17	1.58333	0.766667	0
Dup-Cl(Canonical)	Supercontig_12.2	3303401	3309000	5600	5142	88.0443	11.8571	0.271071	962	691	131	29	338	122	1.39219	0.347826	121
Dup-Cl(Canonical)	Supercontig_12.2	3309201	3313200	4000	3174	88.7688	8.85	0.2395	735	539	90	17	237	83	1.36364	0.334375	13
Dup-Cl(Canonical)	Supercontig_12.2	3313401	3321200	7800	6905	84.0661	8.74359	0.278113	1344	941	109	143	342	329	1.42827	0.375559	24
Dup-Zero	Supercontig_12.2	3339801	3340000	200	0	0	2	0.68	2	6	8	20	4	23	0.333333	1.03704	0
Dup-Zero	Supercontig_12.2	3343201	3343400	200	148	73.649	2	0.58	6	9	7	12	11	12	0.666667	0.826087	0
Dup-Zero	Supercontig_12.2	3350001	3350200	200	123	69.919	2	0.65	4	3	3	27	4	21	1.33333	1.2	0
Dup-Zero	Supercontig_12.2	3354601	3354800	200	104	71.154	4	0.55	7	6	6	18	5	20	1.16667	0.96	0
Dup-Zero	Supercontig_12.2	3366401	3366600	200	100	89	2	0.5	16	16	23	9	17	9	1	1.23077	0
Dup-Cl(Canonical)	Supercontig_12.2	3367001	3374200	7200	5656	82.8909	7.11111	0.281389	1241	906	44	119	186	365	1.36976	0.295826	7
Dup-Zero	Supercontig_12.2	3376001	3376200	200	119	70.588	3	0.185	36	28	2	0	6	3	1.28571	0.222222	0
Dup-Zero	Supercontig_12.2	3379401	3379800	400	373	87.6	85	0.37	66	43	8	8	21	19	1.53488	0.4	0
Dup-Zero(Canonical)	Supercontig_12.2	3380001	3380600	600	516	84.9743	53.6667	0.29	116	74	4	5	40	16	1.56757	0.160714	0
Dup-Zero(Canonical)	Supercontig_12.2	3380801	3382800	2000	1863	83.4378	65.8	0.2705	343	264	47	16	106	64	1.29924	0.370588	0
Dup-One(Canonical)	Supercontig_12.2	3383001	3385800	2800	2434	85.0839	58.5	0.291429	478	349	49	19	129	99	1.36963	0.298246	1
Dup-Zero	Supercontig_12.2	3387401	3387600	200	100	89	2	0.46	26	19	19	8	14	14	1.36842	0.964286	0
Dup-Zero	Supercontig_12.2	3415201	3415400	200	130	96.923	2	0.45	16	9	11	11	15	13	1.77778	0.785714	0
Dup-Zero	Supercontig_12.2	3417601	3417800	200	104	73.077	2	0.425	11	12	15	9	12	7	0.916667	1.26316	0
Dup-Zero	Supercontig_12.2	3424001	3424400	400	293	86.065	9.5	0.4475	23	14	49	27	52	24	1.64286	1	0
Dup-Zero	Supercontig_12.2	3464601	3464800	200	141	86.525	2	0.59	3	11	13	17	14	8	0.272727	1.36364	0
Dup-Zero	Supercontig_12.2	3472001	3472400	400	275	78.5385	2	0.5325	22	19	20	20	32	19	1.15789	0.784314	0
Dup-Zero	Supercontig_12.2	3473401	3473600	200	109	80.734	3	0.485	11	10	13	7	12	6	1.1	1.11111	0
Dup-Zero	Supercontig_12.2	3474001	3474200	200	104	84.615	2	0.525	4	12	16	17	12	15	0.333333	1.22222	0
Dup-Zero	Supercontig_12.2	3480801	3481000	200	159	91.824	10	0.425	18	22	17	14	7	12	0.818182	1.63158	0
Dup-Zero	Supercontig_12.2	3486401	3486600	200	133	98.496	52	0.515	10	14	13	16	13	12	0.714286	1.16	0
Dup-Zero(Canonical)	Supercontig_12.2	3493401	3502800	9400	8688	86.6773	7.34043	0.284787	1669	1153	185	96	493	288	1.44753	0.359795	0
Dup-Zero	Supercontig_12.2	3531001	3531400	400	305	94.3245	8	0.4925	27	18	19	21	29	17	1.5	0.869565	0
Dup-Zero	Supercontig_12.2	3537401	3537600	200	157	69.427	2	0.565	6	8	11	14	8	19	0.75	0.925926	0
Dup-Zero	Supercontig_12.2	3539801	3540000	200	105	84.762	4	0.43	21	14	15	10	18	14	1.5	0.78125	0
Dup-Zero	Supercontig_12.2	3540401	3540800	400	266	98.4175	7	0.5025	19	18	18	36	19	36	1.05556	0.981818	0
Dup-Zero	Supercontig_12.2	3541201	3541400	200	199	78.392	22	0.61	5	7	13	16	7	8	0.714286	1.93333	0
Dup-Zero	Supercontig_12.2	3542201	3542400	200	113	74.336	3	0.545	5	13	17	12	8	13	0.384615	1.38095	0
Dup-Zero	Supercontig_12.2	3556601	3556800	200	103	81.553	16	0.57	2	10	13	5	7	4	0.2	1.63636	0
Dup-Zero	Supercontig_12.2	3566601	3566800	200	139	99.281	15	0.445	12	9	10	13	21	9	1.33333	0.766667	0
Dup-Zero	Supercontig_12.2	3570201	3570400	200	120	71.667	2	0.47	11	15	13	19	9	11	0.733333	1.6	0
Dup-Zero	Supercontig_12.2	3591201	3591400	200	126	75.397	6	0.555	4	7	45	1	30	2	0.571429	1.4375	0
Dup-Zero	Supercontig_12.2	3592601	3592800	200	112	68.75	14	0.625	3	5	1	29	4	27	0.6	0.967742	0
Dup-Zero	Supercontig_12.2	3595801	3596000	200	104	74.038	2	0.56	4	1	27	4	29	3	4	0.96875	0
Dup-Zero	Supercontig_12.2	3598001	3598400	400	206	83.701	3	0.4625	18	19	14	24	24	21	0.947368	0.844444	0
Dup-Cl(Canonical)	Supercontig_12.2	3602001	3608000	6000	5354	87.064	9.86667	0.285667	1063	792	149	57	336	200	1.34217	0.384328	121
Dup-Cl(Canonical)	Supercontig_12.2	3608201	3622200	14000	12388	86.2606	9.24286	0.278857	2469	1812	372	132	822	496	1.36258	0.382398	388
Dup-Zero(Canonical)	Supercontig_12.2	3622401	3623600	1200	1082	85.96	32.3333	0.275156	231	140	8	14	47	71	1.65	0.186441	0
Dup-Zero	Supercontig_12.2	3623801	3626200	2400	1794	79.3594	11.75	0.267917	420	300	37	26	131	65	1.4	0.321429	0
Dup-One	Supercontig_12.2	3626401	3628000	1600	1372	75.4001	7.375	0.245	286	221	11	25	55	61	1.29412	0.310345	1
Dup-Cl(Canonical)	Supercontig_12.2	3628601	3640400	11800	10704	86.4198	50.2881	0.304237	1916	1429	162	212	479	509	1.3408	0.378543	25
Dup-Zero(Canonical)	Supercontig_12.2	3640601	3643000	2400	2219	87.7567	15	0.244167	453	319	28	25	87	105	1.42006	0.276042	0
Dup-One(Canonical)	Supercontig_12.2	3643401	3644800	1400	1302	85.3239	6.28571	0.240714	261	185	28	4	66	40	1.41081	0.301887	1
Dup-Zero(Canonical)	Supercontig_12.2	3645201	3646000	800	733	86.5695	52.75	0.25	157	116	1	13	29	30	1.35345	0.237288	0
Dup-Cl(Canonical)	Supercontig_12.2	3646201	3649200	3000	2770	85.5907	59.9333	0.255333	542	414	34	28	120	99	1.30918	0.283105	21
Dup-One(Canonical)	Supercontig_12.2	3649401	3651000	1600	1285	86.9663	8.375	0.252069	282	212	15	26	44	71	1.33019	0.356522	1
Dup-One(Canonical)	Supercontig_12.2	3651201	3652800	1600	1379	87.1194	13.875	0.23125	294	215	9	18	41	64	1.36744	0.257143	1
Dup-Cl(Canonical)	Supercontig_12.2	3653001	3653800	800	758	87.3662	14.75	0.2575	149	107	13	10	32	40	1.39252	0.319444	2
Dup-Zero(Canonical)	Supercontig_12.2	3654001	3659400	5400	5011	85.4386	69.037	0.300926	873	662	23	157	146	297	1.31873	0.406321	0
Dup-Zero	Supercontig_12.2	3659601	3661800	2200	1892	79.9797	23.2727	0.301818	368	249	23	48	95	104	1.47791	0.356784	0
Dup-Cl(Canonical)	Supercontig_12.2	3662001	3679400	17400	16353	85.8235	11.1264	0.281106	2969	2132	327	155	777	585	1.39259	0.353891	266
Dup-Cl(Canonical)	Supercontig_12.2	3679601	3697400	17800	15674	86.9337	10.3596	0.264719	3231	2347	281	235	679	754	1.37665	0.360084	38
Dup-Cl(Canonical)	Supercontig_12.2	3697601	3700200	2600	2027	88.0374	11.6154	0.251756	468	338	20	19	73	111	1.38462	0.211957	1
Dup-Cl(Canonical)	Supercontig_12.2	3700401	3704400	4000	3391	84.2074	14.9	0.3025	657	450	70	83	169	194	1.46	0.421488	2
Dup-Zero	Supercontig_12.2	3704601	3706000	1400	1246	79.8883	23.1429	0.296429	247	177	15	25	53	64	1.39548	0.34188	0
Dup-Zero(Canonical)	Supercontig_12.2	3706201	3708600	2400	2196	86.6877	65.25	0.231667	475	375	15	40	77	99	1.26667	0.3125	0
Dup-Zero(Canonical)	Supercontig_12.2	3708801	3712600	3800	3546	85.1946	46.2632	0.278684	696	471	50	56	159	202	1.47771	0.293629	0
Dup-Zero	Supercontig_12.2	3715201	3715400	200	157	70.701	2	0.505	5	13	21	12	12	10	0.384615	1.5	0
Dup-Zero	Supercontig_12.2	3720201	3720400	200	157	70.701	2	0.51	3	13	22	19	11	11	0.230769	1.86364	0
Dup-Zero	Supercontig_12.2	3732401	3732600	200	108	100	43	0.51	11	9	23	6	20	12	1.22222	0.90625	0
Dup-Zero	Supercontig_12.2	3737801	3738000	200	124	75	2	0.485	6	9	16	14	11	17	0.666667	1.07143	0
Dup-Zero	Supercontig_12.2	3739001	3739200	200	121	70.248	2	0.49	2	7	17	4	11	6	0.285714	1.23529	0
Dup-Zero	Supercontig_12.2	3748001	3748200	200	147	73.469	2	0.39	16	12	11	12	16	13	1.33333	0.793103	0
Dup-Zero	Supercontig_12.2	3766401	3766600	200	100	75	2	0.425	5	9	12	7	10	3	0.555556	1.46154	0
Dup-Zero	Supercontig_12.2	3770801	3771400	600	376	87.9627	4	0.551667	22	29	54	34	33	30	0.758621	1.39683	0
Dup-Zero	Supercontig_12.2	3771801	3772000	200	164	76.22	2	0.58	9	5	16	9	16	12	1.8	0.892857	0
Dup-Zero	Supercontig_12.2	3772401	3772600	200	112	72.321	3	0.575	2	7	3	14	2	11	0.285714	1.30769	0
Dup-Zero	Supercontig_12.2	3791001	3791200	200	128	76.562	2	0.395	13	15	14	9	8	10	0.866667	1.27778	0
Dup-Zero	Supercontig_12.2	3791401	3791600	200	111	84.685	9	0.385	6	8	7	13	8	10	0.75	1.11111	0
Dup-Zero	Supercontig_12.2	3794401	3794600	200	126	78.571	5	0.5	3	8	11	21	9	13	0.375	1.45455	0
Dup-Zero	Supercontig_12.2	3795001	3795200	200	117	76.068	2	0.54	6	10	9	15	13	15	0.6	0.857143	0
Dup-Zero	Supercontig_12.2	3816801	3817000	200	101	75.248	4	0.575	5	9	11	12	6	14	0.555556	1.15	0
Dup-Zero	Supercontig_12.2	3833601	3833800	200	168	89.286	2	0.56	5	9	14	9	11	10	0.555556	1.09524	0
Dup-Zero	Supercontig_12.2	3835801	3836400	600	366	84.4487	2.33333	0.485	28	34	34	40	33	29	0.823529	1.19355	0
Dup-Zero	Supercontig_12.2	3840201	3840400	200	135	99.259	57	0.47	14	12	13	11	11	14	1.16667	0.96	0
Dup-Zero	Supercontig_12.2	3843201	3843400	200	141	73.759	2	0.51	9	9	12	13	15	16	1	0.806452	0
Dup-Zero	Supercontig_12.2	3850801	3851000	200	137	71.533	3	0.51	11	11	19	8	14	8	1	1.22727	0
Dup-Zero	Supercontig_12.2	3857601	3857800	200	101	76.238	6	0.575	7	6	10	35	1	17	1.16667	2.5	0
Dup-Zero	Supercontig_12.2	3869001	3869600	600	358	95.5443	5.33333	0.446667	58	45	24	40	35	45	1.28889	0.8	0
Dup-Zero	Supercontig_12.2	3874601	3874800	200	119	69.748	2	0.615	4	4	18	11	10	18	1	1.03571	0
Dup-Zero	Supercontig_12.2	3884001	3884200	200	142	76.056	2	0.49	12	10	16	10	9	12	1.2	1.2381	0
Dup-Zero	Supercontig_12.2	3886401	3886800	400	274	92.5335	5.5	0.4775	35	32	26	36	17	24	1.09375	1.5122	0
Dup-Zero	Supercontig_12.2	3889001	3889400	400	329	85.471	3	0.3725	65	46	24	7	35	13	1.41304	0.645833	0
Dup-Zero(Canonical)	Supercontig_12.2	3889601	3898200	8600	6761	81.2806	24	0.286047	1543	1067	72	121	349	379	1.44611	0.26511	0
Dup-One(Canonical)	Supercontig_12.2	3898401	3906200	7800	6814	83.2395	27.4103	0.28641	1346	981	89	135	289	364	1.37207	0.343032	1
Dup-One(Canonical)	Supercontig_12.2	3906401	3908200	1800	1588	86.3277	50.3333	0.273333	342	247	13	16	66	81	1.38462	0.197279	2
Dup-Zero(Canonical)	Supercontig_12.2	3908401	3913200	4800	3993	83.9839	5.5	0.257829	882	657	49	38	186	161	1.34247	0.25072	0
Dup-Zero(Canonical)	Supercontig_12.2	3913401	3918400	5000	4518	83.88	12.44	0.2674	937	677	94	8	269	129	1.38405	0.256281	0
Dup-One(Canonical)	Supercontig_12.2	3918601	3927200	8600	6979	90.7447	6.16279	0.269651	1424	1129	151	128	335	269	1.26129	0.461921	2
Dup-Zero	Supercontig_12.2	3927401	3927600	200	104	99.038	17	0.185	42	38	2	5	6	5	1.10526	0.636364	0
Dup-Cl	Supercontig_12.2	3928001	3928200	200	120	83.333	23	0.185	40	35	1	3	3	6	1.14286	0.444444	2
Dup-Zero(Canonical)	Supercontig_12.2	3928601	3929400	800	662	95.9213	2.25	0.2325	149	116	15	18	30	24	1.28448	0.611111	0
Dup-One(Canonical)	Supercontig_12.2	3929601	3935600	6000	5334	85.7466	6.46667	0.273833	1086	792	101	52	292	213	1.37121	0.30297	1
Dup-Zero(Canonical)	Supercontig_12.2	3935801	3936400	600	400	88.114	2.66667	0.365	101	66	19	13	30	29	1.5303	0.542373	0
Dup-Zero	Supercontig_12.2	3937801	3938000	200	140	68.571	2	0.655	2	8	15	14	16	6	0.25	1.31818	0
Dup-Zero	Supercontig_12.2	3953001	3953200	200	140	77.857	2	0.45	12	9	12	13	11	11	1.33333	1.13636	0
Dup-Zero	Supercontig_12.2	3966601	3966800	200	107	75.701	5	0.52	8	12	9	3	8	0	0.666667	1.5	0
Dup-Zero	Supercontig_12.2	3970001	3970200	200	101	69.307	2	0.6	3	9	10	19	4	13	0.333333	1.70588	0
Dup-Zero	Supercontig_12.2	3970401	3970600	200	148	79.054	2	0.625	2	4	7	18	7	16	0.5	1.08696	0
Dup-Zero	Supercontig_12.2	3978201	3978400	200	110	77.273	2	0.64	5	7	18	4	18	9	0.714286	0.814815	0
Dup-Zero	Supercontig_12.2	3980601	3980800	200	191	71.204	2	0.535	8	10	10	21	11	20	0.8	1	0
Dup-Zero	Supercontig_12.2	3988001	3988200	200	120	74.167	18	0.625	1	8	4	38	2	19	0.125	2	0
Dup-Zero	Supercontig_12.2	3988401	3988600	200	114	78.07	7	0.56	2	10	0	40	4	24	0.2	1.42857	0
Dup-Zero	Supercontig_12.2	3992401	3992600	200	103	81.553	3	0.41	13	14	13	16	10	17	0.928571	1.07407	0
Dup-Zero	Supercontig_12.2	4008601	4008800	200	108	77.778	5	0.53	3	23	29	1	8	2	0.130435	3	0
Dup-Zero(Canonical)	Supercontig_12.2	4011201	4011800	600	554	90.414	12.3333	0.426667	21	34	39	36	25	23	0.617647	1.5625	0
Dup-Zero	Supercontig_12.2	4024601	4024800	200	100	74	3	0.475	6	14	6	33	9	28	0.428571	1.05405	0
Dup-Zero	Supercontig_12.2	4026801	4027200	400	271	84.6335	2.5	0.4825	21	24	28	31	18	30	0.875	1.22917	0
Dup-Zero	Supercontig_12.2	4047201	4047400	200	150	91.333	41	0.425	11	12	18	4	19	6	0.916667	0.88	0
Dup-Zero	Supercontig_12.2	4054001	4054200	200	169	68.639	2	0.57	3	4	14	12	12	12	0.75	1.08333	0
Dup-Zero	Supercontig_12.2	4062001	4062600	600	454	77.096	15.3333	0.383333	33	28	20	28	22	20	1.17857	1.14286	0
Dup-Zero	Supercontig_12.2	4065201	4065400	200	165	69.091	2	0.645	3	7	18	15	15	11	0.428571	1.26923	0
Dup-Zero	Supercontig_12.2	4066201	4066400	200	165	69.091	2	0.62	4	5	17	12	16	14	0.8	0.966667	0
Dup-Zero	Supercontig_12.2	4075001	4075200	200	110	77.273	2	0.615	6	8	3	15	3	18	0.75	0.857143	0
Dup-Zero(Canonical)	Supercontig_12.2	4098601	4099600	1000	715	86.0572	14.2	0.284	95	92	31	44	25	49	1.03261	1.01351	0
Dup-Cl(Canonical)	Supercontig_12.2	4099801	4121200	21400	19725	86.3019	12.6636	0.254299	4126	3074	204	317	784	942	1.34223	0.301854	22
Dup-Zero	Supercontig_12.2	4138001	4138200	200	108	76.852	2	0.49	13	12	16	12	21	9	1.08333	0.933333	0
Dup-Zero	Supercontig_12.2	4138801	4139400	600	335	90.352	4.66667	0.405	73	51	19	21	34	28	1.43137	0.645161	0
Dup-Cl(Canonical)	Supercontig_12.2	4139601	4146000	6400	5430	85.5199	3.9375	0.300469	1090	739	73	152	189	411	1.47497	0.375	6
Dup-Zero	Supercontig_12.2	4152201	4152400	200	105	80	2	0.485	11	12	9	10	9	13	0.916667	0.863636	0
Dup-Zero(Canonical)	Supercontig_12.2	4153001	4159000	6000	5368	85.3099	24.1	0.2755	1106	758	78	105	260	293	1.4591	0.330922	0
Dup-Zero	Supercontig_12.2	4168201	4168600	400	217	89.5535	2	0.5575	13	16	25	26	22	30	0.8125	0.980769	0
Dup-Zero	Supercontig_12.2	4174001	4174200	200	102	73.529	2	0.555	4	10	4	35	2	30	0.4	1.21875	0
Dup-Zero	Supercontig_12.2	4176201	4176400	200	102	81.373	2	0.525	11	10	17	15	15	15	1.1	1.06667	0
Dup-Zero	Supercontig_12.2	4186201	4186400	200	124	72.581	5	0.525	0	4	10	7	2	4	0	2.83333	0
Dup-Zero	Supercontig_12.2	4192401	4192600	200	104	75	8	0.42	17	13	3	12	6	14	1.30769	0.75	0
Dup-Zero	Supercontig_12.2	4198801	4199000	200	106	72.642	3	0.56	3	11	15	6	12	11	0.272727	0.913043	0
Dup-Zero	Supercontig_12.2	4199201	4199400	200	121	71.074	4	0.6	3	8	16	10	16	12	0.375	0.928571	0
Dup-Cl	Supercontig_12.2	4206001	4207200	1200	790	77.898	4.16667	0.385	152	121	71	17	84	42	1.2562	0.698413	4
Dup-Zero	Supercontig_12.2	4207401	4207800	400	323	76.232	7	0.345	62	43	23	0	28	14	1.44186	0.547619	0
Dup-Zero	Supercontig_12.2	4208001	4208200	200	104	78.846	2	0.37	26	14	13	1	11	8	1.85714	0.736842	0
Dup-Zero(Canonical)	Supercontig_12.2	4208401	4209200	800	500	80.0643	4.5	0.43	80	63	69	26	72	27	1.26984	0.959596	0
Dup-Cl(Canonical)	Supercontig_12.2	4241401	4251000	9600	8672	87.2094	18.6042	0.252396	1846	1316	97	146	375	474	1.40274	0.286219	3
Dup-Cl(Canonical)	Supercontig_12.2	4251201	4252800	1600	1469	85.2	54.25	0.278125	305	219	17	6	77	55	1.39269	0.174242	2
Dup-Zero(Canonical)	Supercontig_12.2	4253001	4254800	1800	1607	85.4072	62.8889	0.266366	342	252	17	24	62	84	1.35714	0.280822	0
Dup-Zero(Canonical)	Supercontig_12.2	4255001	4256600	1600	1427	84.3216	64.375	0.314734	289	213	14	19	51	78	1.35681	0.255814	0
Dup-One(Canonical)	Supercontig_12.2	4256801	4262400	5600	4810	86.5156	19.9286	0.256429	1078	731	59	63	236	268	1.47469	0.242063	6
Dup-Zero	Supercontig_12.2	4262601	4262800	200	107	77.57	5	0.445	9	13	11	19	8	19	0.692308	1.11111	0
Dup-Zero	Supercontig_12.2	4290001	4290200	200	101	76.238	14	0.33	8	11	8	10	3	12	0.727273	1.2	0
Dup-Zero	Supercontig_12.2	4296401	4296800	400	258	73.643	2	0.5075	22	31	25	36	19	30	0.709677	1.2449	0
Dup-Zero	Supercontig_12.2	4297801	4298000	200	132	75.758	14	0.47	9	14	18	12	13	9	0.642857	1.36364	0
Dup-Zero	Supercontig_12.2	4298201	4298400	200	195	76.41	6	0.49	10	11	11	12	13	8	0.909091	1.09524	0
Dup-Zero	Supercontig_12.2	4299201	4299400	200	102	71.569	3	0.44	10	14	12	13	9	11	0.714286	1.25	0
Dup-Zero	Supercontig_12.2	4303601	4304000	400	204	81.342	3	0.6125	8	12	16	47	17	37	0.666667	1.16667	0
Dup-Zero	Supercontig_12.2	4304601	4305000	400	290	99.655	7.5	0.5025	23	14	18	31	16	42	1.64286	0.844828	0
Dup-Zero	Supercontig_12.2	4311401	4311600	200	104	85.577	2	0.52	12	11	13	12	14	12	1.09091	0.961538	0
Dup-Zero	Supercontig_12.2	4311801	4312200	400	296	79.638	4	0.5025	12	21	28	17	20	16	0.571429	1.25	0
Dup-Zero	Supercontig_12.2	4312601	4312800	200	191	75.393	5	0.395	15	18	21	10	16	12	0.833333	1.10714	0
Dup-Zero	Supercontig_12.2	4320601	4321000	400	224	73.214	2	0.485	13	26	30	23	25	20	0.5	1.17778	0
Dup-Zero	Supercontig_12.2	4336401	4336600	200	115	78.261	2	0.48	8	15	16	15	10	11	0.533333	1.47619	0
Dup-Zero	Supercontig_12.2	4341201	4341400	200	103	70.874	3	0.595	6	5	9	14	13	19	1.2	0.71875	0
Dup-Cl(Canonical)	Supercontig_12.2	4345001	4349000	4000	3508	88.5923	13.45	0.265947	650	510	35	109	136	160	1.27451	0.486486	16
Dup-Cl(Canonical)	Supercontig_12.2	4349201	4350800	1600	1437	87.0789	14.25	0.258555	269	197	2	34	43	78	1.36548	0.297521	19
Dup-Cl(Canonical)	Supercontig_12.2	4351001	4352600	1600	1474	86.5699	16.125	0.250625	284	210	2	42	39	85	1.35238	0.354839	11
Dup-One(Canonical)	Supercontig_12.2	4352801	4359600	6800	6330	86.7549	14	0.263686	1195	893	104	92	254	288	1.33819	0.361624	1
Dup-Zero	Supercontig_12.2	4378601	4379000	400	251	79.242	2.5	0.6	8	10	32	20	32	24	0.8	0.928571	0
Dup-Zero	Supercontig_12.2	4379601	4379800	200	137	85.401	2	0.575	4	8	8	17	8	13	0.5	1.19048	0
Dup-Zero	Supercontig_12.2	4451801	4452000	200	104	74.038	3	0.61	8	10	11	12	9	16	0.8	0.92	0
Dup-Zero	Supercontig_12.2	4454601	4454800	200	111	89.189	2	0.43	14	19	8	20	6	17	0.736842	1.21739	0
Dup-Cl	Supercontig_12.2	4470601	4478600	8000	5960	79.3277	10.85	0.293	1405	959	78	157	254	445	1.46507	0.336195	9
Dup-Zero	Supercontig_12.3	1	200	200	170	100	13	0.49	29	3	2	0	29	0	9.66667	0.0689655	0
Dup-Cl(Canonical)	Supercontig_12.3	401	9000	8600	6661	80.5108	9.48837	0.266628	1518	1111	215	76	444	302	1.36634	0.39008	11
Dup-Zero	Supercontig_12.3	16801	17000	200	122	72.131	6	0.52	1	3	35	6	33	0	0.333333	1.24242	0
Dup-Zero	Supercontig_12.3	19401	19800	400	267	85.4695	15.5	0.425	39	27	28	23	24	30	1.44444	0.944444	0
Dup-Zero	Supercontig_12.3	31601	31800	200	101	72.277	2	0.455	8	10	14	9	6	13	0.8	1.21053	0
Dup-Zero	Supercontig_12.3	37401	37600	200	129	81.395	8	0.355	27	22	12	10	14	13	1.22727	0.814815	0
Dup-Zero	Supercontig_12.3	42001	42200	200	136	75	13	0.44	12	12	12	18	16	11	1	1.11111	0
Dup-Zero	Supercontig_12.3	47601	47800	200	174	78.736	19	0.4	20	22	14	13	11	8	0.909091	1.42105	0
Dup-Cl(Canonical)	Supercontig_12.3	61801	78000	16200	14191	86.6391	35.1481	0.297963	2821	2006	238	276	738	738	1.40628	0.348238	297
Dup-Zero	Supercontig_12.3	97201	97800	600	488	76.8073	2	0.538333	23	43	44	41	46	24	0.534884	1.21429	0
Dup-Zero	Supercontig_12.3	98001	98200	200	154	70.779	2	0.535	5	15	25	10	16	5	0.333333	1.66667	0
Dup-Zero	Supercontig_12.3	99001	99200	200	110	70	2	0.485	9	11	19	16	15	14	0.818182	1.2069	0
Dup-Zero	Supercontig_12.3	104401	104600	200	122	66.393	2	0.62	5	8	7	4	7	15	0.625	0.5	0
Dup-Zero	Supercontig_12.3	114601	114800	200	124	73.387	9	0.41	12	15	13	14	8	15	0.8	1.17391	0
Dup-Zero	Supercontig_12.3	122001	122200	200	103	100	42	0.515	11	14	9	16	7	18	0.785714	1	0
Dup-Zero	Supercontig_12.3	124201	124400	200	107	78.505	2	0.51	8	7	14	11	14	7	1.14286	1.19048	0
Dup-Zero	Supercontig_12.3	127201	127400	200	108	72.222	2	0.355	3	9	11	9	7	12	0.333333	1.05263	0
Dup-Zero	Supercontig_12.3	133201	134200	1000	629	78.0066	2.6	0.285	154	116	37	10	52	31	1.32759	0.566265	0
Dup-Zero(Canonical)	Supercontig_12.3	134401	135200	800	599	85.366	10.5	0.39375	110	90	26	17	43	21	1.22222	0.671875	0
Dup-Zero	Supercontig_12.3	135401	137800	2400	2008	76.8461	4.58333	0.278333	452	319	21	25	127	86	1.41693	0.215962	0
Dup-Zero	Supercontig_12.3	138001	138600	600	464	72.0213	5	0.328333	92	58	17	3	39	24	1.58621	0.31746	0
Dup-Zero	Supercontig_12.3	138801	142400	3600	2807	76.7076	12.8333	0.283889	642	453	63	35	183	119	1.41722	0.324503	0
Dup-Zero(Canonical)	Supercontig_12.3	142601	143400	800	736	84.1082	46.25	0.285	132	99	2	10	26	33	1.33333	0.20339	0
Dup-Zero(Canonical)	Supercontig_12.3	143601	147400	3800	3337	85.5709	55.7895	0.263158	709	544	26	52	106	176	1.30331	0.276596	0
Dup-Zero	Supercontig_12.3	147601	147800	200	180	73.889	4	0.46	16	13	13	7	10	8	1.23077	1.11111	0
Dup-Zero	Supercontig_12.3	157001	157200	200	125	88	8	0.47	5	13	16	13	13	10	0.384615	1.26087	0
Dup-Zero	Supercontig_12.3	161801	162400	600	360	82.9297	13.6667	0.46	35	52	50	35	35	25	0.673077	1.41667	0
Dup-Zero	Supercontig_12.3	171001	171200	200	143	83.916	2	0.57	5	8	11	19	11	11	0.625	1.36364	0
Dup-Zero	Supercontig_12.3	171401	171800	400	326	76.9305	3.5	0.565	12	14	25	28	16	27	0.857143	1.23256	0
Dup-Zero	Supercontig_12.3	173801	174200	400	250	72.7325	4	0.3825	47	38	20	24	24	34	1.23684	0.758621	0
Dup-Zero	Supercontig_12.3	183001	183200	200	111	70.27	2	0.285	44	33	1	4	8	8	1.33333	0.3125	0
Dup-Zero	Supercontig_12.3	185001	185200	200	114	75.439	3	0.305	40	26	3	4	11	10	1.53846	0.333333	0
Dup-Zero	Supercontig_12.3	186001	186400	400	286	67.587	2	0.285	67	55	6	7	11	19	1.21818	0.433333	0
Dup-Zero	Supercontig_12.3	187001	187200	200	132	69.697	2	0.23	42	30	0	4	10	9	1.4	0.210526	0
Dup-Zero	Supercontig_12.3	197801	198000	200	111	80.18	17	0.365	17	21	14	9	10	10	0.809524	1.15	0
Dup-Zero	Supercontig_12.3	204601	205000	400	262	75.62	8.5	0.4275	35	29	27	28	27	32	1.2069	0.932203	0
Dup-Zero	Supercontig_12.3	209001	209400	400	283	78.6735	10.5	0.41	33	27	23	23	26	18	1.22222	1.04545	0
Dup-Zero	Supercontig_12.3	218401	218600	200	102	77.451	3	0.49	20	8	12	8	28	8	2.5	0.555556	0
Dup-Zero	Supercontig_12.3	219001	219200	200	124	100	36	0.415	1	5	5	7	0	5	0.2	2.4	0
Dup-Zero	Supercontig_12.3	219401	219600	200	116	85.345	3	0.49	8	9	15	22	13	17	0.888889	1.23333	0
Dup-Zero	Supercontig_12.3	224001	224200	200	104	96.154	2	0.53	9	13	21	12	10	11	0.692308	1.57143	0
Dup-Zero	Supercontig_12.3	229401	229800	400	263	76.335	8.5	0.4775	21	28	26	27	22	21	0.75	1.23256	0
Dup-Zero	Supercontig_12.3	252801	253000	200	155	90.968	15	0.515	9	10	14	11	11	13	0.9	1.04167	0
Dup-Zero	Supercontig_12.3	256201	256400	200	0	0	2	0.385	2	10	11	18	4	15	0.2	1.52632	0
Dup-Zero	Supercontig_12.3	267401	267800	400	305	81.765	2	0.415	15	25	26	22	25	15	0.6	1.2	0
Dup-Zero	Supercontig_12.3	268001	268600	600	336	89.323	15.3333	0.436667	45	38	52	20	50	23	1.18421	0.986301	0
Dup-Zero	Supercontig_12.3	271401	271600	200	102	86.275	10	0.495	7	15	17	13	8	9	0.466667	1.76471	0
Dup-Zero	Supercontig_12.3	272401	272800	400	354	76.3445	2	0.52	20	22	28	32	28	18	0.909091	1.30435	0
Dup-Zero	Supercontig_12.3	278201	278400	200	156	68.59	2	0.605	4	6	18	16	17	14	0.666667	1.09677	0
Dup-Zero	Supercontig_12.3	278601	278800	200	104	70.192	2	0.615	1	10	11	18	4	16	0.1	1.45	0
Dup-Zero	Supercontig_12.3	295201	295400	200	116	85.345	3	0.465	7	11	19	12	16	9	0.636364	1.24	0
Dup-Zero(Canonical)	Supercontig_12.3	301801	302600	800	677	84.3113	5.5	0.375	95	74	38	31	46	43	1.28378	0.775281	0
Dup-Zero(Canonical)	Supercontig_12.3	302801	304000	1200	1059	82.8543	3.16667	0.316667	199	147	30	16	53	51	1.35374	0.442308	0
Dup-One	Supercontig_12.3	304201	319600	15400	11870	79.5089	6.25974	0.276429	2834	2008	108	107	571	616	1.41135	0.181129	5
Dup-One(Canonical)	Supercontig_12.3	320001	327400	7400	6566	81.6537	12.0811	0.307297	1265	880	88	90	353	330	1.4375	0.260615	1
Dup-Zero	Supercontig_12.3	342001	342200	200	112	75	2	0.52	2	14	14	18	10	8	0.142857	1.77778	0
Dup-Zero(Canonical)	Supercontig_12.3	346801	353000	6200	5308	83.1789	47.5161	0.276129	1116	845	80	79	260	245	1.32071	0.314851	0
Dup-Zero(Canonical)	Supercontig_12.3	353201	354200	1000	887	83.5508	43.6	0.275542	156	127	11	2	32	31	1.22835	0.206349	0
Dup-Zero(Canonical)	Supercontig_12.3	354401	356200	1800	1420	81.1403	35.7778	0.335	320	214	16	18	80	81	1.49533	0.21118	0
Dup-One	Supercontig_12.3	356601	364200	7600	6604	79.6618	8.63158	0.271225	1407	976	29	80	246	349	1.4416	0.183193	6
Dup-One(Canonical)	Supercontig_12.3	364401	367200	2800	2459	85.4869	62.5	0.247143	544	427	31	14	117	78	1.274	0.230769	3
Dup-Zero(Canonical)	Supercontig_12.3	367401	368400	1000	904	84.2132	43.6	0.263771	164	115	7	1	42	32	1.42609	0.108108	0
Dup-Zero(Canonical)	Supercontig_12.3	368601	369600	1000	909	83.8106	53.2	0.245	193	139	15	4	47	35	1.38849	0.231707	0
Dup-Zero(Canonical)	Supercontig_12.3	369801	371200	1400	1125	83.0267	60.4286	0.285818	264	205	6	4	65	38	1.2878	0.0970874	0
Dup-Zero(Canonical)	Supercontig_12.3	371401	373000	1600	1472	82.7314	74.125	0.220625	321	248	24	6	79	43	1.29435	0.245902	0
Dup-Zero(Canonical)	Supercontig_12.3	373201	373800	600	547	82.4403	42.6667	0.276451	91	61	7	0	35	8	1.4918	0.162791	0
Dup-Zero(Canonical)	Supercontig_12.3	374001	380800	6800	5934	84.7391	44.5882	0.275735	1266	892	82	41	298	279	1.41928	0.213172	0
Dup-Zero	Supercontig_12.3	388801	389000	200	103	68.932	2	0.475	8	10	19	12	19	9	0.8	1.10714	0
Dup-Zero	Supercontig_12.3	390401	390600	200	180	90.556	16	0.45	8	16	19	11	14	7	0.5	1.42857	0
Dup-Zero	Supercontig_12.3	391401	391600	200	112	75	2	0.56	3	8	9	16	10	11	0.375	1.19048	0
Dup-Zero	Supercontig_12.3	393001	393200	200	104	71.154	2	0.44	6	5	1	27	2	25	1.2	1.03704	0
Dup-Zero	Supercontig_12.3	394401	394600	200	103	68.932	2	0.53	7	9	11	12	18	8	0.777778	0.884615	0
Dup-Zero(Canonical)	Supercontig_12.3	398201	399000	800	640	84.4737	4.75	0.4425	52	42	44	39	47	32	1.2381	1.05063	0
Dup-Zero	Supercontig_12.3	402601	403000	400	200	95	2	0.535	17	17	36	10	38	15	1	0.867925	0
Dup-Zero	Supercontig_12.3	403201	403400	200	113	69.027	6	0.565	2	6	29	9	19	7	0.333333	1.46154	0
Dup-Zero	Supercontig_12.3	409601	409800	200	139	96.403	18	0.53	8	8	10	19	11	18	1	1	0
Dup-Zero	Supercontig_12.3	412601	412800	200	137	76.642	18	0.47	14	14	14	13	15	12	1	1	0
Dup-One(Canonical)	Supercontig_12.3	430801	435000	4200	3578	85.1158	6.52381	0.28881	760	511	22	53	153	181	1.48728	0.224551	10
Dup-One(Canonical)	Supercontig_12.3	435201	448400	13200	10906	82.9999	10.4091	0.272424	2395	1677	203	143	648	492	1.42815	0.303509	2
Dup-Zero	Supercontig_12.3	450001	450200	200	116	70.69	4	0.445	4	7	9	6	2	8	0.571429	1.5	0
Dup-Zero	Supercontig_12.3	453201	453400	200	141	81.56	2	0.525	13	10	16	5	18	8	1.3	0.807692	0
Dup-Zero	Supercontig_12.3	461201	461400	200	106	69.811	3	0.535	10	12	5	31	1	26	0.833333	1.33333	0
Dup-Zero	Supercontig_12.3	475001	475200	200	158	75.316	2	0.38	32	17	3	1	7	11	1.88235	0.222222	0
Dup-Zero	Supercontig_12.3	475601	475800	200	134	70.149	2	0.39	31	14	6	1	15	14	2.21429	0.241379	0
Dup-Cl(Canonical)	Supercontig_12.3	476201	486000	9800	8550	83.0678	50.3469	0.300612	1705	1249	187	46	533	312	1.36509	0.27574	14
Dup-Zero(Canonical)	Supercontig_12.3	488801	489400	600	513	87.3093	7	0.425	50	45	38	41	39	47	1.11111	0.918605	0
Dup-Zero	Supercontig_12.3	491801	492000	200	121	69.421	2	0.59	3	8	13	12	17	7	0.375	1.04167	0
Dup-Zero	Supercontig_12.3	504801	505000	200	167	89.82	16	0.365	24	19	13	13	11	15	1.26316	1	0
Dup-Zero	Supercontig_12.3	523801	524000	200	107	69.159	2	0.665	2	4	22	2	23	1	0.5	1	0
Dup-Zero	Supercontig_12.3	527801	528000	200	162	84.568	24	0.345	23	18	8	15	13	12	1.27778	0.92	0
Dup-Zero	Supercontig_12.3	544601	544800	200	176	76.136	8	0.485	15	9	17	11	14	10	1.66667	1.16667	0
Dup-Zero	Supercontig_12.3	554801	555200	400	262	91.9085	2	0.505	10	28	35	29	29	14	0.357143	1.48837	0
Dup-Zero	Supercontig_12.3	557401	557600	200	158	74.051	2	0.475	10	10	19	2	20	6	1	0.807692	0
Dup-Zero	Supercontig_12.3	560401	560600	200	107	71.963	2	0.345	5	8	7	11	8	8	0.625	1.125	0
Dup-Zero(Canonical)	Supercontig_12.3	564001	568200	4200	3659	81.2892	5.57143	0.31	693	475	142	59	269	182	1.45895	0.445676	0
Dup-Zero	Supercontig_12.3	603401	603600	200	171	87.719	13	0.51	14	10	19	6	15	9	1.4	1.04167	0
Dup-Zero	Supercontig_12.3	604601	604800	200	148	77.703	2	0.465	12	11	20	8	18	9	1.09091	1.03704	0
Dup-One	Supercontig_12.3	607401	607800	400	362	96.665	3	0.4925	32	28	22	24	20	32	1.14286	0.884615	1
Dup-Zero	Supercontig_12.3	655401	655600	200	105	68.571	3	0.59	3	7	0	37	4	18	0.428571	1.68182	0
Dup-Zero	Supercontig_12.3	672401	672800	400	303	76.571	2	0.43	17	24	27	25	14	19	0.708333	1.57576	0
Dup-Zero	Supercontig_12.3	676201	676400	200	136	66.912	2	0.395	7	7	4	7	5	9	1	0.785714	0
Dup-Zero	Supercontig_12.3	683201	683400	200	174	100	39	0.355	2	0	58	4	60	2	-	1	0
Dup-One(Canonical)	Supercontig_12.3	683801	684400	600	491	83.7263	6.33333	0.288333	67	62	24	21	32	22	1.08065	0.833333	1
Dup-Zero	Supercontig_12.3	684601	685400	800	532	78.7097	9	0.41125	91	56	22	36	40	46	1.625	0.674419	0
Dup-One(Canonical)	Supercontig_12.3	686201	689200	3000	2152	85.6134	9.8	0.397333	336	243	128	95	189	117	1.38272	0.728758	1
Dup-One(Canonical)	Supercontig_12.3	689401	690600	1200	834	86.8908	7.33333	0.371667	166	106	39	34	72	64	1.56604	0.536765	1
Dup-One(Canonical)	Supercontig_12.3	690801	694400	3600	2591	81.1016	5.5	0.338333	558	371	84	97	160	205	1.50404	0.49589	11
Dup-Zero	Supercontig_12.3	694601	694800	200	180	85.556	47	0.355	26	17	13	2	19	9	1.52941	0.535714	0
Dup-Zero	Supercontig_12.3	695201	695400	200	124	69.355	9	0.235	39	30	8	8	15	7	1.3	0.727273	0
Dup-Zero	Supercontig_12.3	696001	696200	200	103	80.583	2	0.34	35	24	1	5	6	12	1.45833	0.333333	0
Dup-Zero(Canonical)	Supercontig_12.3	696401	697200	800	710	90.949	10.25	0.4325	87	56	14	24	37	49	1.55357	0.44186	0
Dup-Zero(Canonical)	Supercontig_12.3	699201	709800	10600	8762	82.8473	16.0566	0.298019	1826	1315	195	287	506	556	1.38859	0.453861	0
Dup-Cl(Canonical)	Supercontig_12.3	710001	724800	14800	12027	82.8363	37.0946	0.315135	2391	1708	286	338	671	679	1.39988	0.462222	14
Dup-Zero(Canonical)	Supercontig_12.3	725001	726800	1800	1547	83.2473	11.8889	0.318889	242	196	68	55	89	77	1.23469	0.740964	0
Dup-One	Supercontig_12.3	727001	727600	600	367	78.1883	3	0.253333	113	98	13	10	21	22	1.15306	0.534884	1
Dup-One	Supercontig_12.3	727801	731600	3800	3038	79.3508	3.05263	0.258684	728	563	102	30	191	132	1.29307	0.408669	1
Dup-One	Supercontig_12.3	731801	732000	200	127	79.528	2	0.22	38	31	6	1	12	4	1.22581	0.4375	1
Dup-Zero(Canonical)	Supercontig_12.3	732401	735000	2600	1921	80.4166	2.69231	0.319231	420	288	74	37	139	106	1.45833	0.453061	0
Dup-Cl(Canonical)	Supercontig_12.3	735201	753800	18600	16181	86.0471	54.8495	0.285914	3253	2350	209	329	740	827	1.38426	0.343331	8
Dup-Zero(Canonical)	Supercontig_12.3	754001	757000	3000	2495	91.8396	67.6667	0.271965	517	382	23	34	104	109	1.3534	0.267606	0
Dup-One(Canonical)	Supercontig_12.3	757201	768400	11200	8443	83.0591	32.6964	0.304821	1826	1335	123	232	390	576	1.36779	0.367495	1
Dup-Zero	Supercontig_12.3	768601	770600	2000	1093	79.095	2.2	0.2995	319	241	15	66	54	117	1.32365	0.473684	0
Dup-Cl(Canonical)	Supercontig_12.3	770801	794800	24000	19756	82.7134	18.3667	0.290375	4111	3034	584	258	1225	898	1.35498	0.396609	15
Dup-One(Canonical)	Supercontig_12.3	795001	808000	13000	10685	81.6786	23.2462	0.310308	2190	1587	192	325	521	672	1.37996	0.433361	19
Dup-Zero	Supercontig_12.3	808601	809000	400	230	75.2175	2.5	0.2875	70	53	6	12	19	22	1.32075	0.439024	0
Dup-One	Supercontig_12.3	809201	811200	2000	1506	79.8055	6.3	0.3325	268	211	91	21	118	70	1.27014	0.595745	2
Dup-Zero(Canonical)	Supercontig_12.3	812001	812600	600	486	94.2927	20	0.413333	52	41	32	50	34	49	1.26829	0.987952	0
Dup-Zero	Supercontig_12.3	813201	813400	200	114	75.439	2	0.53	22	14	7	18	9	23	1.57143	0.78125	0
Dup-Zero	Supercontig_12.3	813601	813800	200	101	73.267	2	0.375	30	20	3	5	6	14	1.5	0.4	0
Dup-Zero	Supercontig_12.3	815201	815400	200	139	75.54	2	0.23	47	38	6	1	10	6	1.23684	0.4375	0
Dup-Zero	Supercontig_12.3	815601	815800	200	141	78.723	2	0.255	40	26	2	1	13	7	1.53846	0.15	0
Dup-Zero	Supercontig_12.3	816201	816600	400	288	84.286	4.5	0.4025	40	28	36	3	44	11	1.42857	0.709091	0
Dup-One(Canonical)	Supercontig_12.3	816801	829800	13000	9970	81.0206	9.93846	0.302692	2141	1577	217	289	568	577	1.35764	0.441921	9
Dup-Zero	Supercontig_12.3	830001	830600	600	447	72.4033	2.66667	0.266667	96	78	12	12	23	31	1.23077	0.444444	0
Dup-One(Canonical)	Supercontig_12.3	831201	834600	3400	2683	82.308	11	0.325588	569	400	103	74	201	156	1.4225	0.495798	1
Dup-Cl(Canonical)	Supercontig_12.3	835201	914600	79400	71334	85.4306	60.0504	0.29437	13491	9804	1184	1136	3297	3282	1.37607	0.352637	93
Dup-Cl(Canonical)	Supercontig_12.3	914801	928200	13400	11153	83.241	44.0746	0.290448	2222	1596	374	157	728	488	1.39223	0.436678	194
Dup-Cl(Canonical)	Supercontig_12.3	928401	940600	12200	10834	85.122	55.4426	0.303607	2038	1448	177	171	517	504	1.40746	0.340842	16
Dup-Cl(Canonical)	Supercontig_12.3	941001	964600	23600	21616	86.0584	74.5169	0.285	3991	2817	373	190	1154	788	1.41676	0.289907	301
Dup-Zero(Canonical)	Supercontig_12.3	964801	965400	600	584	91.3963	7.33333	0.451667	36	27	31	25	24	23	1.33333	1.19149	0
Dup-Zero	Supercontig_12.3	966001	966200	200	134	75.373	6	0.52	8	11	13	10	16	5	0.727273	1.09524	0
Dup-Zero	Supercontig_12.3	966401	966600	200	104	72.115	3	0.51	5	11	14	13	7	8	0.454545	1.8	0
Dup-Zero	Supercontig_12.3	967001	967200	200	134	70.896	2	0.44	16	20	12	17	6	16	0.8	1.31818	0
Dup-Zero	Supercontig_12.3	972401	972600	200	115	74.783	4	0.485	14	12	22	5	16	9	1.16667	1.08	0
Dup-Zero	Supercontig_12.3	978801	979000	200	110	70	3	0.45	16	15	18	8	13	14	1.06667	0.962963	0
Dup-Zero	Supercontig_12.3	981001	981200	200	138	77.536	20	0.46	13	11	12	19	11	17	1.18182	1.10714	0
Dup-Zero	Supercontig_12.3	997201	997400	200	172	90.116	23	0.355	25	20	11	7	11	11	1.25	0.818182	0
Dup-Zero	Supercontig_12.3	1027601	1027800	200	107	77.57	2	0.49	7	9	20	9	15	8	0.777778	1.26087	0
Dup-Zero	Supercontig_12.3	1029001	1029200	200	181	76.796	8	0.465	7	12	12	14	10	8	0.583333	1.44444	0
Dup-Zero	Supercontig_12.3	1034401	1034600	200	111	72.973	3	0.525	6	9	18	11	19	6	0.666667	1.16	0
Dup-One(Canonical)	Supercontig_12.3	1042201	1046000	3800	3234	84.5586	22.0526	0.302105	639	470	71	98	175	182	1.35957	0.473389	1
Dup-One(Canonical)	Supercontig_12.3	1046201	1059400	13200	10780	81.564	12.5303	0.277197	2399	1754	288	124	742	460	1.36773	0.342762	7
Dup-Zero	Supercontig_12.3	1059601	1060000	400	311	78.5075	5.5	0.44	29	22	24	23	27	25	1.31818	0.903846	0
Dup-Zero	Supercontig_12.3	1073401	1073600	200	183	76.503	3	0.435	8	13	14	14	15	7	0.615385	1.27273	0
Dup-Zero	Supercontig_12.3	1084401	1084800	400	289	94.0785	5.5	0.4825	24	19	30	18	28	20	1.26316	1	0
Dup-Zero	Supercontig_12.3	1086601	1086800	200	103	69.903	2	0.505	2	10	19	15	12	12	0.2	1.41667	0
Dup-Zero	Supercontig_12.3	1088601	1088800	200	132	100	18	0.535	9	10	16	16	14	15	0.9	1.10345	0
Dup-Zero	Supercontig_12.3	1123001	1123200	200	117	77.778	36	0.585	5	4	2	44	9	18	1.25	1.7037	0
Dup-Zero	Supercontig_12.3	1123401	1123600	200	102	72.549	2	0.665	0	2	8	39	10	23	0	1.42424	0
Dup-Zero	Supercontig_12.3	1135801	1136000	200	103	80.583	2	0.5	8	13	17	15	11	13	0.615385	1.33333	0
Dup-Zero	Supercontig_12.3	1137201	1137400	200	114	77.193	7	0.475	8	14	15	14	11	10	0.571429	1.38095	0
Dup-Zero	Supercontig_12.3	1143601	1143800	200	125	76	7	0.49	8	8	11	10	9	12	1	1	0
Dup-Zero	Supercontig_12.3	1148601	1148800	200	186	75.269	47	0.53	1	3	56	3	30	5	0.333333	1.68571	0
Dup-Zero	Supercontig_12.3	1149401	1149600	200	112	68.75	2	0.575	2	5	33	5	9	4	0.4	2.92308	0
Dup-Zero	Supercontig_12.3	1150001	1150200	200	127	66.142	2	0.6	0	2	35	1	4	17	0	1.71429	0
Dup-Zero	Supercontig_12.3	1150401	1151000	600	413	69.9107	2.66667	0.583333	3	7	121	6	39	15	0.428571	2.35185	0
Dup-Zero	Supercontig_12.3	1154001	1154200	200	116	94.828	15	0.46	10	11	13	7	8	13	0.909091	0.952381	0
Dup-Zero	Supercontig_12.3	1165401	1165600	200	189	85.714	26	0.375	15	14	12	13	14	11	1.07143	1	0
Dup-Zero	Supercontig_12.3	1170601	1170800	200	122	72.951	2	0.605	3	2	6	18	2	1	1.5	8	0
Dup-Zero	Supercontig_12.3	1175401	1175600	200	142	73.944	4	0.42	23	16	15	8	14	12	1.4375	0.884615	0
Dup-Zero	Supercontig_12.3	1190201	1190400	200	115	70.435	2	0.49	6	14	19	8	13	7	0.428571	1.35	0
Dup-Zero	Supercontig_12.3	1192401	1192600	200	186	89.247	24	0.34	22	17	12	9	11	11	1.29412	0.954545	0
Dup-Zero	Supercontig_12.3	1195801	1196200	400	212	73.128	2	0.4525	24	37	25	30	20	20	0.648649	1.375	0
Dup-Zero	Supercontig_12.3	1222401	1222600	200	107	70.093	2	0.63	7	5	10	10	16	9	1.4	0.8	0
Dup-Cl(Canonical)	Supercontig_12.3	1252601	1258200	5600	4836	86.8119	11.25	0.262392	986	730	83	80	212	237	1.35068	0.363029	7
Dup-Zero(Canonical)	Supercontig_12.3	1258401	1259400	1000	897	85.7522	7	0.263	182	119	10	8	36	44	1.52941	0.225	0
Dup-One(Canonical)	Supercontig_12.3	1259601	1260200	600	586	87.3703	12.6667	0.285	108	71	5	9	18	39	1.52113	0.245614	2
Dup-Cl(Canonical)	Supercontig_12.3	1260601	1274200	13600	11705	86.7588	9.95588	0.2525	2679	1977	79	151	468	599	1.35508	0.215558	5
Dup-Zero	Supercontig_12.3	1276201	1276400	200	110	70	2	0.54	5	9	38	5	23	4	0.555556	1.59259	0
Dup-Zero	Supercontig_12.3	1290401	1290600	200	102	99.02	4	0.41	7	6	3	3	4	6	1.16667	0.6	0
Dup-Zero	Supercontig_12.3	1290801	1291000	200	104	76.923	2	0.42	13	16	15	14	13	7	0.8125	1.45	0
Dup-Zero	Supercontig_12.3	1299601	1300000	400	314	75.3415	14	0.4225	17	21	33	18	21	19	0.809524	1.275	0
Dup-Zero	Supercontig_12.3	1301801	1302000	200	114	78.07	4	0.47	4	8	9	7	4	4	0.5	2	0
Dup-Zero	Supercontig_12.3	1309601	1310000	400	326	73.62	2	0.6425	5	13	26	11	29	20	0.384615	0.755102	0
Dup-Zero	Supercontig_12.3	1311401	1311600	200	108	88.889	3	0.46	13	15	14	11	9	9	0.866667	1.38889	0
Dup-Zero	Supercontig_12.3	1317401	1317600	200	143	97.902	58	0.465	12	11	9	13	12	12	1.09091	0.916667	0
Dup-Zero	Supercontig_12.3	1322801	1323000	200	138	91.304	13	0.465	12	15	16	12	11	14	0.8	1.12	0
Dup-Zero	Supercontig_12.3	1329001	1329200	200	129	68.992	4	0.63	5	13	16	7	16	8	0.384615	0.958333	0
Dup-Zero	Supercontig_12.3	1337001	1337200	200	170	81.765	2	0.5	9	13	8	10	9	8	0.692308	1.05882	0
Dup-Zero(Canonical)	Supercontig_12.3	1340001	1346000	6000	5351	84.5895	23.9	0.2865	1017	720	25	269	163	422	1.4125	0.502564	0
Dup-Zero	Supercontig_12.3	1347801	1348000	200	0	0	2	0.34	5	15	9	10	5	7	0.333333	1.58333	0
Dup-Zero	Supercontig_12.3	1366801	1367000	200	104	75	2	0.455	13	13	12	13	10	11	1	1.19048	0
Dup-Zero	Supercontig_12.3	1377601	1378000	400	226	95.6205	25	0.4225	4	7	13	14	4	6	0.571429	2.7	0
Dup-Zero	Supercontig_12.3	1386201	1386600	400	291	77.005	14	0.4525	30	31	26	34	25	31	0.967742	1.07143	0
Dup-Cl(Canonical)	Supercontig_12.3	1386801	1390200	3400	2531	91.9094	9.70588	0.328529	559	380	72	68	176	169	1.47105	0.405797	56
Dup-One	Supercontig_12.3	1439601	1440000	400	244	74.3645	9	0.455	25	24	24	29	26	26	1.04167	1.01923	1
Dup-Zero	Supercontig_12.3	1443001	1443200	200	153	66.013	2	0.67	1	7	16	10	13	4	0.142857	1.52941	0
Dup-Zero	Supercontig_12.3	1449601	1449800	200	190	66.316	2	0.425	13	23	16	16	9	10	0.565217	1.68421	0
Dup-Zero	Supercontig_12.3	1456801	1457200	400	231	68.8175	2	0.6275	12	14	18	31	17	28	0.857143	1.08889	0
Dup-Zero	Supercontig_12.3	1471801	1472000	200	131	70.229	2	0.61	5	9	7	20	6	15	0.555556	1.28571	0
Dup-Zero	Supercontig_12.3	1494201	1494400	200	101	71.287	2	0.565	4	11	5	23	4	17	0.363636	1.33333	0
Dup-Zero	Supercontig_12.3	1512201	1512400	200	100	71	2	0.545	2	13	17	12	2	10	0.153846	2.41667	0
Dup-Zero	Supercontig_12.3	1512601	1512800	200	105	74.286	12	0.6	2	5	10	12	5	5	0.4	2.2	0
Dup-Zero	Supercontig_12.3	1536601	1536800	200	109	77.064	2	0.52	12	12	13	13	16	10	1	1	0
Dup-Zero	Supercontig_12.3	1542801	1543000	200	102	78.431	3	0.44	11	20	15	14	13	8	0.55	1.38095	0
Dup-Zero	Supercontig_12.3	1548601	1548800	200	125	67.2	2	0.48	10	20	18	16	8	7	0.5	2.26667	0
Dup-Zero	Supercontig_12.3	1549201	1549600	400	278	78.1775	3	0.535	10	34	28	32	11	25	0.294118	1.66667	0
Dup-Zero	Supercontig_12.3	1557601	1557800	200	128	70.312	2	0.505	10	15	9	15	10	15	0.666667	0.96	0
Dup-Zero	Supercontig_12.3	1558601	1558800	200	102	75.49	2	0.435	12	20	20	9	16	6	0.6	1.31818	0
Dup-Zero	Supercontig_12.3	1611401	1611600	200	104	91.346	3	0.425	5	14	15	13	9	12	0.357143	1.33333	0
Dup-Zero	Supercontig_12.3	1615401	1615600	200	137	75.912	3	0.51	8	11	12	12	16	12	0.727273	0.857143	0
Dup-Zero	Supercontig_12.3	1668201	1668400	200	149	76.51	5	0.51	13	9	12	14	13	13	1.44444	1	0
Dup-Zero	Supercontig_12.3	1676201	1676400	200	116	94.828	11	0.435	13	16	12	14	11	8	0.8125	1.36842	0
Dup-Zero	Supercontig_12.3	1691401	1691600	200	105	98.095	5	0.5	14	9	18	14	18	10	1.55556	1.14286	0
Dup-Zero(Canonical)	Supercontig_12.3	1702601	1704600	2000	1826	89.9304	8.3	0.2225	404	323	39	12	79	59	1.25077	0.369565	0
Dup-Zero(Canonical)	Supercontig_12.3	1704801	1706800	2000	1722	89.2124	8.4	0.2445	392	298	11	37	73	76	1.31544	0.322148	0
Dup-Zero	Supercontig_12.3	1707001	1707200	200	132	87.121	2	0.36	28	23	9	1	7	9	1.21739	0.625	0
Dup-Zero	Supercontig_12.3	1707601	1707800	200	108	70.37	4	0.29	33	25	5	3	5	11	1.32	0.5	0
Dup-Zero	Supercontig_12.3	1708001	1708800	800	523	70.7152	3.5	0.2775	145	117	20	7	26	26	1.23932	0.519231	0
Dup-Zero	Supercontig_12.3	1709001	1709400	400	264	72.2365	4	0.27	70	51	15	2	21	16	1.37255	0.459459	0
Dup-Zero	Supercontig_12.3	1709601	1710600	1000	654	71.9028	7.4	0.259	166	133	19	11	37	32	1.24812	0.434783	0
Dup-Zero	Supercontig_12.3	1711001	1711200	200	108	71.296	2	0.225	32	28	6	1	11	3	1.14286	0.5	0
Dup-One	Supercontig_12.3	1712201	1712400	200	135	71.111	3	0.245	33	23	2	0	9	4	1.43478	0.153846	1
Dup-Zero	Supercontig_12.3	1712801	1713000	200	104	75.962	4	0.26	40	25	1	5	7	13	1.6	0.3	0
Dup-One(Canonical)	Supercontig_12.3	1714601	1726000	11400	10443	88.1438	8.2807	0.245702	2183	1657	89	154	409	431	1.31744	0.289286	8
Dup-One(Canonical)	Supercontig_12.3	1726201	1729200	3000	2702	87.4615	11.4667	0.244667	530	395	92	13	183	56	1.34177	0.439331	1
Dup-Zero(Canonical)	Supercontig_12.3	1729401	1730200	800	754	86.457	12	0.242581	148	109	6	13	22	35	1.3578	0.333333	0
Dup-Cl(Canonical)	Supercontig_12.3	1730401	1737400	7000	6282	88.4381	10.9143	0.254857	1260	915	36	161	234	316	1.37705	0.358182	4
Dup-Zero(Canonical)	Supercontig_12.3	1737601	1740800	3200	2870	88.798	9.75	0.2375	577	442	13	39	70	114	1.30543	0.282609	0
Dup-Zero(Canonical)	Supercontig_12.3	1741001	1742800	1800	1712	89.1474	9	0.233164	349	272	8	25	38	78	1.28309	0.284483	0
Dup-Zero(Canonical)	Supercontig_12.3	1743001	1744200	1200	1138	85.8693	47.6667	0.278333	221	157	9	8	52	44	1.40764	0.177083	0
Dup-Zero(Canonical)	Supercontig_12.3	1744401	1749800	5400	4733	86.8914	59.7037	0.285741	936	694	70	93	218	239	1.3487	0.356674	0
Dup-Zero	Supercontig_12.3	1755601	1755800	200	129	67.442	2	0.75	1	1	2	15	2	9	1	1.54545	0
Dup-Zero	Supercontig_12.3	1756801	1757000	200	134	96.269	53	0.455	14	16	14	14	14	14	0.875	1	0
Dup-Zero	Supercontig_12.3	1783401	1783600	200	101	79.208	3	0.44	11	7	16	9	14	13	1.57143	0.925926	0
Dup-Zero	Supercontig_12.3	1793801	1794200	400	320	87.5	2	0.645	19	16	10	37	14	24	1.1875	1.23684	0
Dup-Zero	Supercontig_12.3	1801001	1801400	400	245	97.954	6.5	0.4525	23	24	25	34	17	35	0.958333	1.13462	0
Dup-Zero	Supercontig_12.3	1808801	1809000	200	191	70.681	2	0.47	12	10	11	15	14	15	1.2	0.896552	0
Dup-Zero	Supercontig_12.3	1814201	1814400	200	102	78.431	4	0.46	8	14	12	18	10	12	0.571429	1.36364	0
Dup-Zero(Canonical)	Supercontig_12.3	1814601	1817000	2400	1729	86.6661	3.5	0.35125	352	248	53	87	122	128	1.41935	0.56	0
Dup-Zero	Supercontig_12.3	1818001	1818200	200	102	73.529	2	0.685	1	3	13	17	12	15	0.333333	1.11111	0
Dup-Zero	Supercontig_12.3	1841201	1841400	200	140	75.714	2	0.525	7	11	12	15	9	13	0.636364	1.22727	0
Dup-Zero	Supercontig_12.3	1871201	1871400	200	104	72.115	6	0.595	6	6	5	35	6	13	1	2.10526	0
Dup-Zero	Supercontig_12.3	1889001	1889200	200	113	92.92	3	0.34	33	36	6	39	3	40	0.916667	1.04651	0
Dup-Zero	Supercontig_12.3	1897601	1898000	400	240	90.97	2.5	0.4675	33	36	33	26	25	14	0.916667	1.51282	0
Dup-Zero	Supercontig_12.3	1908201	1908400	200	146	77.397	8	0.48	18	10	14	17	14	18	1.8	0.96875	0
Dup-Zero	Supercontig_12.3	1920801	1921000	200	100	76	2	0.605	4	6	13	14	10	13	0.666667	1.17391	0
Dup-Zero	Supercontig_12.3	1921201	1921800	600	348	76.5573	2	0.585	12	24	38	36	22	45	0.5	1.10448	0
Dup-Zero	Supercontig_12.3	1933201	1933400	200	129	73.643	24	0.51	6	11	10	5	4	9	0.545455	1.15385	0
Dup-Zero	Supercontig_12.3	2019201	2019400	200	106	72.642	2	0.54	8	7	13	15	10	17	1.14286	1.03704	0
Dup-Zero	Supercontig_12.3	2019801	2020000	200	110	72.727	15	0.615	3	5	4	44	2	16	0.6	2.66667	0
Dup-Zero	Supercontig_12.3	2070401	2070600	200	142	97.183	9	0.45	17	21	15	18	8	12	0.809524	1.65	0
Dup-Zero	Supercontig_12.3	2080801	2081000	200	129	68.992	2	0.58	3	8	3	23	3	16	0.375	1.36842	0
Dup-Zero	Supercontig_12.3	2099001	2099200	200	102	72.549	2	0.455	7	6	13	19	16	18	1.16667	0.941176	0
Dup-Zero	Supercontig_12.3	2103001	2103200	200	117	84.615	18	0.435	11	18	15	14	8	12	0.611111	1.45	0
Dup-Zero	Supercontig_12.3	2126801	2127200	400	289	70.9205	8.5	0.4825	22	19	26	31	25	26	1.15789	1.11765	0
Dup-Zero	Supercontig_12.3	2160001	2160200	200	165	76.364	8	0.41	11	15	14	14	9	10	0.733333	1.47368	0
Dup-Zero	Supercontig_12.3	2165001	2165200	200	193	72.021	4	0.5	12	9	18	16	17	14	1.33333	1.09677	0
Dup-Zero	Supercontig_12.3	2171801	2172000	200	130	93.846	10	0.445	6	12	12	18	12	13	0.5	1.2	0
Dup-One(Canonical)	Supercontig_12.3	2185401	2193800	8400	6991	84.2115	9.40476	0.261429	1565	1158	130	95	401	266	1.35147	0.337331	3
Dup-Zero(Canonical)	Supercontig_12.3	2194001	2204000	10000	8701	83.6008	10.32	0.283881	1740	1253	197	105	511	364	1.38867	0.345143	0
Dup-Zero	Supercontig_12.3	2204201	2206000	1800	1313	75.6028	11.6667	0.313333	283	198	28	25	80	67	1.42929	0.360544	0
Dup-One(Canonical)	Supercontig_12.3	2206201	2215000	8800	7601	83.5236	11.1364	0.276023	1554	1122	202	87	494	319	1.38503	0.355474	5
Dup-One(Canonical)	Supercontig_12.3	2215201	2230400	15200	14006	86.4185	13.8553	0.261406	2933	2087	143	151	590	681	1.40537	0.231314	5
Dup-Zero(Canonical)	Supercontig_12.3	2230601	2231800	1200	1129	86.1102	79.1667	0.268333	212	150	5	17	43	47	1.41333	0.244444	0
Dup-Zero(Canonical)	Supercontig_12.3	2232001	2236800	4800	4518	86.3204	34.0833	0.280897	829	624	43	84	183	212	1.32853	0.321519	0
Dup-Zero	Supercontig_12.3	2260401	2260800	400	227	80.3565	3.5	0.505	11	24	28	32	21	18	0.458333	1.53846	0
Dup-Zero	Supercontig_12.3	2266201	2266400	200	183	83.607	28	0.46	11	16	10	13	9	9	0.6875	1.27778	0
Dup-Zero	Supercontig_12.3	2278601	2278800	200	115	74.783	4	0.405	14	17	12	17	10	14	0.823529	1.20833	0
Dup-One	Supercontig_12.3	2288601	2289800	1200	907	76.4367	3.33333	0.309167	203	132	21	27	46	72	1.53788	0.40678	1
Dup-Zero(Canonical)	Supercontig_12.3	2290001	2290800	800	636	81.9975	3.5	0.31375	134	97	17	16	26	37	1.38144	0.52381	0
Dup-One(Canonical)	Supercontig_12.3	2291001	2296400	5400	4673	81.0567	3.77778	0.324259	893	654	99	174	265	280	1.36544	0.500917	1
Dup-Zero	Supercontig_12.3	2307801	2308000	200	103	73.786	2	0.605	5	10	9	9	9	15	0.5	0.75	0
Dup-Zero	Supercontig_12.3	2308401	2308600	200	104	77.885	4	0.555	4	7	12	16	8	17	0.571429	1.12	0
Dup-Zero	Supercontig_12.3	2319401	2319600	200	124	66.935	3	0.605	1	3	6	11	4	7	0.333333	1.54545	0
Dup-Zero	Supercontig_12.3	2359601	2359800	200	103	77.67	2	0.51	6	10	12	15	12	14	0.6	1.03846	0
Dup-Zero	Supercontig_12.3	2367001	2367200	200	119	80.672	2	0.515	9	11	12	14	12	6	0.818182	1.44444	0
Dup-Zero	Supercontig_12.3	2369601	2369800	200	100	73	5	0.57	10	3	2	28	3	37	3.33333	0.75	0
Dup-Zero	Supercontig_12.3	2371801	2372000	200	172	67.442	2	0.495	7	11	13	9	7	11	0.636364	1.22222	0
Dup-Zero	Supercontig_12.3	2385601	2386000	400	263	75.8465	2.5	0.545	19	21	22	26	19	28	0.904762	1.02128	0
Dup-Zero	Supercontig_12.3	2415001	2415200	200	108	75	2	0.575	3	11	17	11	11	13	0.272727	1.16667	0
Dup-Zero	Supercontig_12.3	2416001	2416400	400	242	96.8875	11	0.48	40	28	24	18	34	19	1.42857	0.792453	0
Dup-Zero	Supercontig_12.3	2418401	2418600	200	115	83.478	4	0.425	10	14	10	12	12	6	0.714286	1.22222	0
Dup-Zero(Canonical)	Supercontig_12.3	2424001	2431800	7800	7255	85.1327	51.1282	0.277564	1388	1040	90	97	307	310	1.33462	0.303079	0
Dup-Cl	Supercontig_12.3	2432601	2433600	1000	606	75.4706	3	0.317	158	96	4	56	30	86	1.64583	0.517241	1
Dup-Cl(Canonical)	Supercontig_12.3	2433801	2437800	4000	3219	84.5405	39.45	0.33925	606	442	62	132	138	225	1.37104	0.534435	2
Dup-One(Canonical)	Supercontig_12.3	2438001	2443800	5800	5090	86.0202	13.1379	0.263793	1033	752	113	68	243	267	1.37367	0.354902	2
Dup-Zero	Supercontig_12.3	2453401	2453600	200	112	73.214	2	0.53	3	11	14	15	10	12	0.272727	1.31818	0
Dup-Zero(Canonical)	Supercontig_12.3	2472001	2473200	1200	865	99.5628	3.33333	0.483333	66	80	84	69	68	63	0.825	1.16794	0
Dup-Zero	Supercontig_12.3	2501401	2501800	400	258	96.013	11	0.495	25	23	34	17	31	17	1.08696	1.0625	0
Dup-Zero	Supercontig_12.3	2506601	2506800	200	136	72.059	13	0.525	6	2	6	39	7	30	3	1.21622	0
Dup-Zero	Supercontig_12.3	2521401	2521600	200	177	76.271	7	0.525	9	10	14	14	10	10	0.9	1.4	0
Dup-Zero	Supercontig_12.3	2522801	2523000	200	120	73.333	2	0.47	15	9	13	16	13	17	1.66667	0.966667	0
Dup-Zero	Supercontig_12.3	2539001	2539200	200	104	75	3	0.41	15	16	11	15	13	15	0.9375	0.928571	0
Dup-Zero	Supercontig_12.3	2554401	2554600	200	121	91.736	11	0.385	12	13	10	14	10	7	0.923077	1.41176	0
Dup-Zero	Supercontig_12.3	2591601	2591800	200	158	68.987	2	0.53	12	11	11	18	9	23	1.09091	0.90625	0
Dup-Zero	Supercontig_12.3	2627601	2627800	200	130	73.846	3	0.53	6	14	18	15	11	13	0.428571	1.375	0
Dup-Zero	Supercontig_12.3	2637001	2637600	600	438	71.3913	2	0.536667	12	35	48	42	41	22	0.342857	1.42857	0
Dup-Zero	Supercontig_12.3	2681801	2682000	200	100	73	2	0.53	0	6	18	4	11	3	0	1.57143	0
Dup-Zero	Supercontig_12.3	2703001	2703200	200	102	71.569	4	0.52	1	12	46	7	19	3	0.0833333	2.40909	0
Dup-Zero	Supercontig_12.3	2705201	2705400	200	104	85.577	44	0.54	1	1	39	7	26	6	1	1.4375	0
Dup-Zero	Supercontig_12.3	2715401	2715600	200	164	71.341	2	0.495	9	9	11	10	14	10	1	0.875	0
Dup-Zero	Supercontig_12.3	2726801	2727000	200	104	96.154	2	0.47	10	12	12	6	9	12	0.833333	0.857143	0
Dup-Zero	Supercontig_12.3	2744801	2745000	200	136	92.647	53	0.475	9	15	11	15	8	15	0.6	1.13043	0
Dup-Zero(Canonical)	Supercontig_12.3	2760001	2763400	3400	3070	86.3915	7.94118	0.336176	556	365	73	85	170	190	1.52329	0.438889	0
Dup-Zero	Supercontig_12.3	2772401	2772600	200	114	73.684	2	0.63	2	3	22	2	19	1	0.666667	1.2	0
Dup-Zero	Supercontig_12.3	2790001	2790200	200	136	81.618	6	0.555	6	8	14	19	12	16	0.75	1.17857	0
Dup-Zero	Supercontig_12.3	2805801	2806000	200	103	68.932	2	0.63	3	7	13	13	9	8	0.428571	1.52941	0
Dup-Zero	Supercontig_12.3	2812401	2812600	200	101	71.287	2	0.54	2	14	4	41	3	23	0.142857	1.73077	0
Dup-Zero	Supercontig_12.3	2821001	2821200	200	123	79.675	10	0.48	11	13	13	9	7	10	0.846154	1.29412	0
Dup-One	Supercontig_12.3	2821401	2833200	11800	9757	78.9459	6.66102	0.360254	1755	1226	281	247	642	490	1.43148	0.466431	4
Dup-Zero	Supercontig_12.3	2856201	2856400	200	171	95.322	2	0.49	6	13	20	14	11	12	0.461538	1.47826	0
Dup-Zero	Supercontig_12.3	2878001	2878200	200	101	69.307	2	0.53	8	13	7	12	5	10	0.615385	1.26667	0
Dup-Zero	Supercontig_12.3	2882001	2882200	200	100	71	5	0.38	39	13	2	2	22	2	3	0.166667	0
Dup-Zero	Supercontig_12.3	2882401	2882600	200	100	70	2	0.22	39	32	2	5	4	13	1.21875	0.411765	0
Dup-Zero	Supercontig_12.3	2884401	2884600	200	101	74.257	3	0.21	42	39	0	8	3	8	1.07692	0.727273	0
Dup-Zero	Supercontig_12.3	2884801	2885000	200	140	75.714	2	0.265	35	22	1	3	4	10	1.59091	0.285714	0
Dup-Zero	Supercontig_12.3	2885201	2885400	200	108	75.926	2	0.285	32	17	2	2	8	15	1.88235	0.173913	0
Dup-Zero	Supercontig_12.3	2885801	2886200	400	218	78.062	7.5	0.235	74	58	6	4	14	15	1.27586	0.344828	0
Dup-Zero	Supercontig_12.3	2886801	2887200	400	200	82	2	0.265	78	55	11	0	17	19	1.41818	0.305556	0
Dup-Zero	Supercontig_12.3	2887401	2887600	200	117	79.487	2	0.185	38	29	7	1	11	5	1.31034	0.5	0
Dup-Zero	Supercontig_12.3	2888001	2888400	400	352	85.795	2	0.2875	97	66	7	4	31	12	1.4697	0.255814	0
Dup-One(Canonical)	Supercontig_12.3	2888801	2890600	1800	1502	85.1541	6.11111	0.262222	352	199	19	33	51	147	1.76884	0.262626	1
Dup-Zero	Supercontig_12.3	2943201	2943400	200	132	72.727	2	0.5	10	8	12	8	11	12	1.25	0.869565	0
Dup-Zero(Canonical)	Supercontig_12.3	2965801	2969200	3400	2759	87.4721	7.05882	0.277647	602	442	49	53	110	164	1.36199	0.372263	0
Dup-One(Canonical)	Supercontig_12.3	2969401	2973800	4400	3843	85.3796	6.72727	0.264773	786	577	26	79	127	204	1.36222	0.317221	1
Dup-Zero	Supercontig_12.3	3003401	3003600	200	106	73.585	5	0.515	8	10	0	13	5	11	0.8	0.8125	0
Dup-Zero	Supercontig_12.3	3005201	3005400	200	105	68.571	2	0.595	3	5	9	21	9	22	0.6	0.967742	0
Dup-Zero	Supercontig_12.3	3005801	3006200	400	262	76.0095	2	0.5775	14	17	35	21	26	21	0.823529	1.19149	0
Dup-Zero	Supercontig_12.3	3024601	3024800	200	144	77.778	2	0.545	7	8	10	17	17	13	0.875	0.9	0
Dup-Zero	Supercontig_12.3	3035201	3035400	200	198	69.697	2	0.635	3	10	23	11	12	12	0.3	1.41667	0
Dup-One	Supercontig_12.3	3051201	3051400	200	101	72.277	3	0.58	2	5	36	4	17	5	0.4	1.81818	3
Dup-Zero	Supercontig_12.3	3055001	3055200	200	111	93.694	3	0.47	9	10	14	16	13	9	0.9	1.36364	0
Dup-Zero	Supercontig_12.3	3074201	3074400	200	108	74.074	2	0.485	7	10	10	17	8	16	0.7	1.125	0
Dup-Zero	Supercontig_12.3	3086201	3086600	400	253	88.6605	5	0.43	32	23	19	23	19	27	1.3913	0.913043	0
Dup-Zero	Supercontig_12.3	3112401	3112600	200	116	68.103	2	0.575	6	9	10	8	6	16	0.666667	0.818182	0
Dup-Zero	Supercontig_12.3	3112801	3113000	200	106	72.642	4	0.575	1	11	16	11	14	11	0.0909091	1.08	0
Dup-Zero	Supercontig_12.3	3113401	3113600	200	100	77	2	0.625	7	8	16	8	9	16	0.875	0.96	0
Dup-Zero	Supercontig_12.3	3142201	3142400	200	125	87.2	23	0.415	2	13	9	14	5	3	0.153846	2.875	0
Dup-Zero	Supercontig_12.3	3188601	3188800	200	105	77.143	4	0.57	4	11	13	18	12	9	0.363636	1.47619	0
Dup-Zero	Supercontig_12.3	3189801	3190000	200	127	97.638	41	0.43	4	4	43	1	46	1	1	0.93617	0
Dup-Zero	Supercontig_12.3	3201601	3202000	400	256	74.3715	2	0.6075	9	16	24	19	24	13	0.5625	1.16216	0
Dup-Zero	Supercontig_12.3	3208601	3208800	200	145	75.172	7	0.395	20	18	11	16	15	13	1.11111	0.964286	0
Dup-Zero	Supercontig_12.3	3209201	3209400	200	148	81.081	29	0.415	14	16	14	11	14	12	0.875	0.961538	0
Dup-Zero	Supercontig_12.3	3209801	3210000	200	197	75.635	13	0.355	24	22	5	19	10	11	1.09091	1.14286	0
Dup-Zero	Supercontig_12.3	3213601	3213800	200	117	81.197	18	0.39	25	21	13	8	12	11	1.19048	0.913043	0
Dup-Zero	Supercontig_12.3	3217001	3217200	200	116	94.828	14	0.47	15	15	10	10	15	6	1	0.952381	0
Dup-Zero	Supercontig_12.3	3222801	3223000	200	155	84.516	7	0.435	12	16	14	11	10	9	0.75	1.31579	0
Dup-Zero	Supercontig_12.3	3289801	3290000	200	146	67.123	2	0.495	1	4	12	5	9	2	0.25	1.54545	0
Dup-Zero	Supercontig_12.3	3292401	3292600	200	104	74.038	2	0.6	4	7	21	13	14	11	0.571429	1.36	0
Dup-Zero	Supercontig_12.3	3293401	3293600	200	142	71.831	2	0.57	3	11	10	11	9	7	0.272727	1.3125	0
Dup-Zero	Supercontig_12.3	3295601	3295800	200	116	94.828	7	0.5	8	10	15	11	6	16	0.8	1.18182	0
Dup-Zero	Supercontig_12.3	3303401	3303600	200	110	71.818	2	0.37	12	12	10	8	9	8	1	1.05882	0
Dup-Zero	Supercontig_12.3	3304401	3304600	200	101	72.277	2	0.58	3	5	3	33	5	28	0.6	1.09091	0
Dup-Zero	Supercontig_12.3	3336801	3337000	200	151	94.04	52	0.485	9	12	15	14	15	12	0.75	1.07407	0
Dup-Zero	Supercontig_12.3	3342601	3342800	200	100	72	20	0.47	9	10	4	32	3	31	0.9	1.05882	0
Dup-Zero	Supercontig_12.3	3354001	3354400	400	258	77.638	2	0.5225	14	20	27	31	23	29	0.7	1.11538	0
Dup-Zero	Supercontig_12.3	3368601	3368800	200	100	72	2	0.53	3	4	40	3	25	2	0.75	1.59259	0
Dup-Zero	Supercontig_12.3	3369201	3369400	200	110	74.545	19	0.585	1	11	48	6	17	1	0.0909091	3	0
Dup-Zero	Supercontig_12.3	3373601	3373800	200	125	67.2	2	0.53	7	11	14	15	18	10	0.636364	1.03571	0
Dup-Zero	Supercontig_12.3	3374201	3374600	400	278	78.1775	3	0.495	21	32	29	25	20	25	0.65625	1.2	0
Dup-Zero	Supercontig_12.3	3377201	3377400	200	171	71.93	6	0.34	11	11	11	7	9	12	1	0.857143	0
Dup-Zero	Supercontig_12.3	3378601	3378800	200	146	71.918	2	0.595	5	7	14	10	7	12	0.714286	1.26316	0
Dup-Zero(Canonical)	Supercontig_12.3	3406601	3407400	800	519	81.2998	2.5	0.4925	41	45	73	36	70	34	0.911111	1.04808	0
Dup-Zero	Supercontig_12.3	3407601	3407800	200	125	91.2	11	0.43	15	12	8	17	12	14	1.25	0.961538	0
Dup-Zero	Supercontig_12.3	3414201	3414400	200	133	78.947	2	0.49	9	11	14	12	11	15	0.818182	1	0
Dup-Zero(Canonical)	Supercontig_12.3	3429801	3430400	600	500	83.6587	14	0.418333	48	51	43	32	38	30	0.941176	1.10294	0
Dup-Zero	Supercontig_12.3	3461201	3461400	200	118	84.746	8	0.445	0	2	7	5	9	3	0	1	0
Dup-Zero	Supercontig_12.3	3505201	3505400	200	101	72.277	4	0.415	9	8	9	9	9	10	1.125	0.947368	0
Dup-Zero	Supercontig_12.3	3519601	3519800	200	162	73.457	4	0.22	38	26	7	1	11	7	1.46154	0.444444	0
Dup-Zero	Supercontig_12.3	3520201	3520600	400	304	76.74	6.5	0.225	88	58	3	3	22	21	1.51724	0.139535	0
Dup-Zero	Supercontig_12.3	3525801	3526000	200	104	69.231	2	0.505	9	11	5	32	3	29	0.818182	1.15625	0
Dup-Zero	Supercontig_12.3	3549601	3549800	200	151	94.04	4	0.465	11	12	14	15	13	16	0.916667	1	0
Dup-Zero	Supercontig_12.3	3550001	3550200	200	118	69.492	2	0.43	19	20	7	20	9	17	0.95	1.03846	0
Dup-Zero(Canonical)	Supercontig_12.3	3555801	3560200	4400	4058	87.9056	35.7727	0.320682	769	529	93	90	234	214	1.45369	0.408482	0
Dup-Zero	Supercontig_12.3	3560801	3561000	200	153	74.51	4	0.435	7	12	14	12	8	13	0.583333	1.2381	0
Dup-Zero	Supercontig_12.3	3562401	3562600	200	109	76.147	2	0.595	5	10	17	8	11	6	0.5	1.47059	0
Dup-Zero	Supercontig_12.3	3568001	3568200	200	119	94.958	46	0.46	2	5	5	45	5	36	0.4	1.21951	0
Dup-Zero	Supercontig_12.3	3578401	3578800	400	299	92.9265	8	0.36	49	48	20	33	25	26	1.02083	1.03922	0
Dup-Zero	Supercontig_12.3	3640201	3640400	200	177	72.881	2	0.61	8	6	11	15	8	10	1.33333	1.44444	0
Dup-Zero	Supercontig_12.3	3682801	3683000	200	122	69.672	2	0.585	4	10	18	8	10	13	0.4	1.13043	0
Dup-Zero	Supercontig_12.3	3700401	3700600	200	140	69.286	2	0.52	10	8	20	15	21	11	1.25	1.09375	0
Dup-Zero	Supercontig_12.3	3723801	3724400	600	433	79.943	4.66667	0.466667	36	39	41	30	43	30	0.923077	0.972603	0
Dup-Zero	Supercontig_12.3	3726201	3726400	200	166	75.301	2	0.52	7	12	11	14	6	14	0.583333	1.25	0
Dup-Zero	Supercontig_12.3	3726601	3726800	200	140	70	2	0.505	11	17	16	13	9	9	0.647059	1.61111	0
Dup-Zero(Canonical)	Supercontig_12.3	3728201	3729000	800	511	83.9315	6	0.4475	62	48	42	49	40	52	1.29167	0.98913	0
Dup-Zero	Supercontig_12.3	3750601	3750800	200	118	73.729	2	0.475	8	13	13	19	11	14	0.615385	1.28	0
Dup-Zero	Supercontig_12.3	3751001	3751200	200	159	78.616	2	0.59	7	8	12	10	8	10	0.875	1.22222	0
Dup-Zero	Supercontig_12.3	3754801	3755000	200	127	100	44	0.395	1	4	3	49	1	46	0.25	1.10638	0
Dup-Zero	Supercontig_12.3	3755201	3755400	200	181	76.796	12	0.445	11	12	6	16	6	12	0.916667	1.22222	0
Dup-Zero	Supercontig_12.3	3757001	3757400	400	278	82.7115	7.5	0.465	19	23	28	23	22	20	0.826087	1.21429	0
Dup-Zero	Supercontig_12.3	3765801	3766000	200	113	70.796	2	0.57	4	11	13	9	3	18	0.363636	1.04762	0
Dup-Zero	Supercontig_12.3	3786801	3787000	200	101	70.297	2	0.405	15	16	12	13	12	9	0.9375	1.19048	0
Dup-Zero	Supercontig_12.3	3839201	3839400	200	104	75	2	0.405	7	7	11	9	15	7	1	0.909091	0
Dup-Zero	Supercontig_12.3	3863801	3864000	200	132	70.455	4	0.47	13	13	10	17	11	11	1	1.22727	0
Dup-Zero	Supercontig_12.3	3903601	3903800	200	103	84.466	2	0.575	6	6	6	19	7	20	1	0.925926	0
Dup-Zero	Supercontig_12.3	3908401	3908600	200	149	67.785	2	0.605	4	10	16	11	10	3	0.4	2.07692	0
Dup-Zero	Supercontig_12.3	3908801	3909200	400	350	70.421	3	0.5325	7	16	24	29	21	28	0.4375	1.08163	0
Dup-Zero	Supercontig_12.3	3910401	3910600	200	106	70.755	2	0.475	10	13	16	15	12	14	0.769231	1.19231	0
Dup-Zero	Supercontig_12.3	3954001	3954200	200	104	70.192	2	0.51	6	14	16	18	9	14	0.428571	1.47826	0
Dup-Zero	Supercontig_12.3	3954401	3954600	200	156	68.59	2	0.565	11	11	17	11	16	11	1	1.03704	0
Dup-Zero	Supercontig_12.3	3999801	4000000	200	108	82.407	2	0.45	12	14	21	8	15	9	0.857143	1.20833	0
Dup-Zero	Supercontig_12.3	4060801	4061000	200	0	0	3	0.335	6	6	11	8	5	12	1	1.11765	0
Dup-Cl(Canonical)	Supercontig_12.3	4073401	4090600	17200	13759	88.1959	3.44186	0.251151	3470	2612	154	260	623	800	1.32848	0.290935	6
Dup-One(Canonical)	Supercontig_12.3	4090801	4095600	4800	3763	88.4172	5.875	0.278958	939	708	55	57	219	155	1.32627	0.299465	2
Dup-Zero	Supercontig_12.3	4106401	4106600	200	114	73.684	2	0.29	14	15	6	14	8	13	0.933333	0.952381	0
Dup-Zero	Supercontig_12.3	4120201	4121200	1000	596	79.7476	2.6	0.471	62	69	69	59	70	53	0.898551	1.04065	0
Dup-Zero	Supercontig_12.3	4125001	4125200	200	103	68.932	2	0.57	2	9	12	18	11	15	0.222222	1.15385	0
Dup-Zero	Supercontig_12.3	4142001	4142200	200	134	70.896	2	0.52	5	11	20	9	16	8	0.454545	1.20833	0
Dup-Zero	Supercontig_12.3	4142601	4142800	200	141	70.922	3	0.485	7	15	13	11	5	14	0.466667	1.26316	0
Dup-Zero	Supercontig_12.3	4143001	4143200	200	137	72.993	2	0.52	4	10	14	15	9	13	0.4	1.31818	0
Dup-Zero(Canonical)	Supercontig_12.3	4152001	4152600	600	414	94.2327	4.66667	0.466667	47	38	36	22	39	21	1.23684	0.966667	0
Dup-Zero	Supercontig_12.3	4184801	4185000	200	111	72.973	11	0.61	0	7	9	42	3	24	0	1.88889	0
Dup-Zero	Supercontig_12.3	4197401	4197600	200	102	69.608	2	0.575	2	12	16	9	12	4	0.166667	1.5625	0
Dup-Zero	Supercontig_12.3	4198601	4198800	200	102	72.549	2	0.565	4	5	34	9	11	8	0.8	2.26316	0
Dup-Zero	Supercontig_12.3	4233001	4233200	200	107	71.028	2	0.555	3	13	16	16	9	13	0.230769	1.45455	0
Dup-Zero	Supercontig_12.3	4246201	4246400	200	122	68.033	2	0.49	3	12	19	12	16	6	0.25	1.40909	0
Dup-Zero	Supercontig_12.3	4248801	4249200	400	249	84.3995	14	0.385	47	47	24	29	23	25	1	1.10417	0
Dup-One(Canonical)	Supercontig_12.3	4255601	4261200	5600	4674	87.9736	2.78571	0.233268	1069	831	84	53	235	180	1.2864	0.33012	1
Dup-Cl(Canonical)	Supercontig_12.3	4261401	4266200	4800	4549	87.0217	20.2083	0.27625	886	622	76	24	238	180	1.42444	0.239234	5
Dup-One(Canonical)	Supercontig_12.3	4266401	4270200	3800	3678	86.6205	9.78947	0.272221	710	534	90	10	187	108	1.32959	0.338983	3
Dup-Cl(Canonical)	Supercontig_12.3	4270401	4278200	7800	6947	86.5803	10.8718	0.276626	1481	1074	141	36	377	270	1.37896	0.27357	18
Dup-One(Canonical)	Supercontig_12.3	4278401	4282000	3600	3236	87.7558	13.7222	0.259167	676	521	83	36	166	132	1.2975	0.399329	4
Dup-Zero	Supercontig_12.3	4283001	4283200	200	131	68.702	2	0.515	6	12	15	12	13	13	0.5	1.03846	0
Dup-Zero	Supercontig_12.3	4300401	4300600	200	191	90.052	7	0.46	13	7	12	8	10	10	1.85714	1	0
Dup-Zero	Supercontig_12.3	4313401	4313600	200	103	73.786	3	0.405	17	16	13	9	11	10	1.0625	1.04762	0
Dup-Zero	Supercontig_12.3	4331201	4331400	200	168	86.905	4	0.555	6	6	10	11	15	12	1	0.777778	0
Dup-Zero	Supercontig_12.3	4333201	4333600	400	342	99.091	8	0.4275	43	34	20	25	29	29	1.26471	0.775862	0
Dup-Zero	Supercontig_12.3	4352801	4353000	200	109	71.56	3	0.485	6	10	15	19	8	16	0.6	1.41667	0
Dup-Zero	Supercontig_12.3	4372401	4372600	200	106	68.868	2	0.53	5	10	17	16	16	16	0.5	1.03125	0
Dup-Zero	Supercontig_12.3	4386601	4386800	200	101	71.287	3	0.51	11	11	3	24	4	26	1	0.9	0
Dup-Zero	Supercontig_12.3	4387201	4387400	200	147	97.279	15	0.47	9	13	19	9	14	14	0.692308	1	0
Dup-Zero	Supercontig_12.3	4399001	4399200	200	146	74.658	14	0.345	4	8	5	8	4	4	0.5	1.625	0
Dup-Zero	Supercontig_12.3	4409601	4409800	200	108	73.148	2	0.705	2	3	3	19	5	19	0.666667	0.916667	0
Dup-Zero	Supercontig_12.3	4411801	4412000	200	101	77.228	18	0.355	6	4	2	8	8	5	1.5	0.769231	0
Dup-Zero	Supercontig_12.3	4416001	4416400	400	272	92.7335	12	0.5125	16	22	31	23	28	25	0.727273	1.01887	0
Dup-Zero	Supercontig_12.3	4419201	4419400	200	139	66.187	2	0.57	5	8	11	17	6	15	0.625	1.33333	0
Dup-Zero	Supercontig_12.3	4423201	4423400	200	113	69.912	2	0.555	6	12	27	1	19	2	0.5	1.33333	0
Dup-Zero	Supercontig_12.3	4439801	4440200	400	246	81.1005	10.5	0.4475	25	22	20	33	22	31	1.13636	1	0
Dup-Zero	Supercontig_12.3	4443201	4443400	200	125	79.2	2	0.535	10	11	13	13	12	6	0.909091	1.44444	0
Dup-Zero	Supercontig_12.3	4444401	4444600	200	102	99.02	11	0.46	6	10	16	9	15	8	0.6	1.08696	0
Dup-Zero	Supercontig_12.3	4447201	4447400	200	134	94.776	15	0.48	8	9	13	11	12	14	0.888889	0.923077	0
Dup-Zero	Supercontig_12.3	4468001	4468400	400	303	92.3075	21	0.3475	11	10	107	2	108	4	1.1	0.973214	0
Dup-Zero	Supercontig_12.3	4472801	4473200	400	289	79.438	13	0.4375	26	25	23	19	28	18	1.04	0.913043	0
Dup-Zero	Supercontig_12.3	4473801	4474000	200	176	86.364	3	0.41	17	21	7	18	9	13	0.809524	1.13636	0
Dup-Zero	Supercontig_12.3	4474201	4474800	600	364	76.2127	5	0.465	23	37	22	59	20	39	0.621622	1.37288	0
Dup-Zero	Supercontig_12.3	4479801	4480000	200	118	81.356	27	0.61	9	7	2	48	4	31	1.28571	1.42857	0
Dup-Zero	Supercontig_12.3	4488401	4488600	200	102	72.549	2	0.45	6	8	11	8	14	7	0.75	0.904762	0
Dup-Zero	Supercontig_12.3	4489401	4489600	200	110	68.182	2	0.44	5	22	8	32	11	14	0.227273	1.6	0
Dup-Zero	Supercontig_12.3	4495201	4495400	200	103	79.612	5	0.315	5	9	5	7	6	4	0.555556	1.2	0
Dup-Zero	Supercontig_12.3	4510401	4510800	400	296	72.883	2	0.575	5	13	25	40	24	33	0.384615	1.14035	0
Dup-Zero	Supercontig_12.3	4511001	4511200	200	140	67.857	2	0.565	8	7	9	13	7	14	1.14286	1.04762	0
Dup-Zero	Supercontig_12.3	4516401	4516600	200	115	99.13	46	0.455	12	9	12	8	14	10	1.33333	0.833333	0
Dup-Zero	Supercontig_12.3	4523801	4524000	200	105	76.19	2	0.4	12	16	10	25	9	14	0.75	1.52174	0
Dup-Zero(Canonical)	Supercontig_12.3	4528001	4532400	4400	3969	88.6695	35.8636	0.312273	801	534	94	66	244	204	1.5	0.357143	0
Dup-Zero	Supercontig_12.3	4536801	4537000	200	102	83.333	3	0.56	6	13	17	13	12	10	0.461538	1.36364	0
Dup-Zero	Supercontig_12.3	4541601	4541800	200	126	72.222	3	0.47	8	13	11	21	10	10	0.615385	1.6	0
Dup-Zero	Supercontig_12.3	4561001	4561200	200	105	73.333	2	0.41	12	19	6	24	5	17	0.631579	1.36364	0
Dup-Zero	Supercontig_12.3	4572401	4572600	200	106	76.415	2	0.395	15	14	10	10	13	15	1.07143	0.714286	0
Dup-Zero	Supercontig_12.3	4577001	4577200	200	168	86.905	4	0.515	5	8	10	16	15	11	0.625	1	0
Dup-One(Canonical)	Supercontig_12.3	4578601	4580600	2000	1819	85.5392	60.5	0.3295	337	239	33	26	107	64	1.41004	0.345029	1
Dup-One(Canonical)	Supercontig_12.3	4580801	4583200	2400	2192	85.9019	57.3333	0.253801	428	324	30	16	107	74	1.32099	0.254144	3
Dup-One(Canonical)	Supercontig_12.3	4583401	4584800	1400	1360	85.3003	55.5714	0.270714	261	188	15	11	55	64	1.3883	0.218487	1
Dup-Zero(Canonical)	Supercontig_12.3	4585001	4586400	1400	1031	81.7624	19.1429	0.302143	238	167	57	9	94	43	1.42515	0.481752	0
Dup-Zero(Canonical)	Supercontig_12.3	4586601	4588600	2000	1784	89.1509	12.7	0.2685	346	242	9	23	47	94	1.42975	0.22695	0
Dup-One(Canonical)	Supercontig_12.3	4588801	4589600	800	710	87.369	52.25	0.29875	139	109	15	1	45	14	1.27523	0.271186	4
Dup-Zero	Supercontig_12.3	4590001	4590400	400	343	88.3305	63.5	0.3225	73	52	2	0	18	13	1.40385	0.0645161	0
Dup-Zero(Canonical)	Supercontig_12.3	4590601	4592000	1400	1273	86.934	41.2857	0.275714	245	185	18	6	65	22	1.32432	0.275862	0
Dup-Cl(Canonical)	Supercontig_12.3	4592201	4596600	4400	3923	85.6995	39.1364	0.310455	756	542	104	44	222	172	1.39483	0.375635	3
Dup-Zero	Supercontig_12.3	4598801	4599000	200	105	76.19	7	0.43	12	7	10	3	12	6	1.71429	0.722222	0
Dup-Zero	Supercontig_12.3	4602401	4602600	200	165	76.364	49	0.575	7	7	14	4	11	9	1	0.9	0
Dup-Zero	Supercontig_12.3	4603201	4604000	800	553	75.7468	6.25	0.475	23	67	62	63	40	26	0.343284	1.89394	0
Dup-Zero	Supercontig_12.3	4607401	4607600	200	130	84.615	4	0.495	10	10	13	10	15	9	1	0.958333	0
Dup-Zero	Supercontig_12.3	4610601	4610800	200	0	0	2	0.31	4	3	14	6	11	9	1.33333	1	0
Dup-Zero	Supercontig_12.3	4621001	4621200	200	120	70	2	0.61	6	8	16	2	15	5	0.75	0.9	0
Dup-Zero	Supercontig_12.3	4641001	4641200	200	162	82.099	2	0.49	9	13	21	8	13	13	0.692308	1.11538	0
Dup-Zero	Supercontig_12.3	4642001	4642200	200	121	70.248	2	0.46	11	13	15	16	16	15	0.846154	1	0
Dup-Zero	Supercontig_12.3	4644401	4644600	200	101	85.149	2	0.565	6	9	9	21	7	18	0.666667	1.2	0
Dup-Zero	Supercontig_12.3	4646601	4647000	400	207	70.042	2	0.54	16	26	24	22	16	29	0.615385	1.02222	0
Dup-Zero	Supercontig_12.3	4648601	4648800	200	105	70.476	2	0.595	3	10	15	11	11	11	0.3	1.18182	0
Dup-Zero	Supercontig_12.3	4659001	4659200	200	127	74.803	2	0.48	6	9	10	7	16	13	0.666667	0.586207	0
Dup-Zero	Supercontig_12.3	4663201	4663600	400	334	95.134	7	0.4525	30	21	25	26	29	28	1.42857	0.894737	0
Dup-Zero	Supercontig_12.3	4663801	4664200	400	277	85.163	3.5	0.5275	8	16	29	33	22	25	0.5	1.31915	0
Dup-Zero	Supercontig_12.3	4665401	4665600	200	111	68.468	2	0.615	4	8	15	6	9	11	0.5	1.05	0
Dup-Zero	Supercontig_12.3	4685001	4685200	200	104	87.5	2	0.425	15	19	18	8	13	8	0.789474	1.2381	0
Dup-Zero	Supercontig_12.3	4687401	4687800	400	312	98.1315	7.5	0.4175	49	32	22	17	30	30	1.53125	0.65	0
Dup-Zero	Supercontig_12.3	4706201	4706400	200	114	99.123	14	0.53	10	7	14	19	13	17	1.42857	1.1	0
Dup-Zero	Supercontig_12.3	4721401	4721800	400	311	94.5375	2	0.4525	14	18	29	22	30	12	0.777778	1.21429	0
Dup-Zero	Supercontig_12.3	4722801	4723200	400	308	72.798	2	0.5525	7	22	33	24	28	15	0.318182	1.32558	0
Dup-Zero	Supercontig_12.3	4732601	4732800	200	109	77.064	2	0.535	10	14	14	21	11	13	0.714286	1.45833	0
Dup-Zero	Supercontig_12.3	4735401	4735600	200	128	89.062	28	0.495	9	11	18	7	11	8	0.818182	1.31579	0
Dup-Zero	Supercontig_12.3	4737201	4737600	400	236	94.068	2	0.53	4	11	44	15	37	14	0.363636	1.15686	0
Dup-Zero	Supercontig_12.3	4742601	4742800	200	144	70.833	2	0.505	9	11	11	16	7	16	0.818182	1.17391	0
Dup-Zero	Supercontig_12.3	4745801	4746000	200	144	70.833	2	0.54	10	8	9	15	9	14	1.25	1.04348	0
Dup-Zero	Supercontig_12.3	4762201	4762400	200	162	74.074	2	0.57	6	9	15	14	13	9	0.666667	1.31818	0
Dup-Zero(Canonical)	Supercontig_12.3	4762801	4763400	600	447	80.1883	2.33333	0.535	30	39	31	70	21	59	0.769231	1.2625	0
Dup-Zero	Supercontig_12.3	4764801	4765000	200	162	74.074	2	0.575	6	9	14	14	9	7	0.666667	1.75	0
Dup-Zero(Canonical)	Supercontig_12.3	4782801	4783400	600	418	91.461	3	0.556667	15	15	100	8	54	21	1	1.44	0
Dup-Zero	Supercontig_12.3	4783801	4784000	200	122	72.131	2	0.61	8	8	10	10	12	8	1	1	0
Dup-Zero	Supercontig_12.3	4785001	4785200	200	122	72.131	2	0.59	7	8	13	12	12	7	0.875	1.31579	0
Dup-Zero	Supercontig_12.3	4798601	4798800	200	114	79.825	2	0.6	7	6	13	16	11	13	1.16667	1.20833	0
Dup-Zero	Supercontig_12.3	4805601	4805800	200	135	68.889	2	0.58	4	6	7	19	5	16	0.666667	1.2381	0
Dup-Zero	Supercontig_12.3	4808401	4808600	200	135	68.889	2	0.62	4	6	10	5	5	8	0.666667	1.15385	0
Dup-Zero	Supercontig_12.3	4810001	4810400	400	262	83.4785	2	0.5	16	29	20	34	19	20	0.551724	1.38462	0
Dup-Zero	Supercontig_12.3	4812001	4812600	600	449	75.0313	2.33333	0.49	24	34	98	8	89	17	0.705882	1	0
Dup-Zero	Supercontig_12.3	4813401	4813600	200	130	72.308	2	0.6	7	7	10	13	8	12	1	1.15	0
Dup-Zero	Supercontig_12.3	4815801	4816000	200	130	72.308	2	0.625	8	6	11	12	9	6	1.33333	1.53333	0
Dup-Zero	Supercontig_12.3	4821401	4821600	200	109	70.642	2	0.51	6	13	31	6	31	5	0.461538	1.02778	0
Dup-Zero	Supercontig_12.3	4828801	4829000	200	136	72.794	2	0.28	35	31	12	4	7	5	1.12903	1.33333	0
Dup-Zero	Supercontig_12.3	4829401	4829600	200	186	74.194	2	0.29	47	27	5	1	16	8	1.74074	0.25	0
Dup-Zero	Supercontig_12.3	4829801	4830000	200	174	72.414	2	0.285	40	27	2	5	9	13	1.48148	0.318182	0
Dup-Zero	Supercontig_12.3	4830601	4831000	400	236	69.049	2	0.29	73	49	6	0	23	9	1.4898	0.1875	0
Dup-Zero	Supercontig_12.3	4831401	4831600	200	102	70.588	2	0.225	36	28	4	0	10	3	1.28571	0.307692	0
Dup-Zero	Supercontig_12.3	4832201	4832800	600	539	73.2393	3	0.278333	112	84	17	8	29	25	1.33333	0.462963	0
Dup-Zero	Supercontig_12.3	4834201	4834400	200	117	72.65	2	0.24	42	32	2	1	10	7	1.3125	0.176471	0
Dup-One(Canonical)	Supercontig_12.3	4834601	4843200	8600	6632	84.6128	7.39535	0.302791	1510	1020	111	90	333	400	1.48039	0.274216	10
Dup-One(Canonical)	Supercontig_12.3	4843401	4851200	7800	5911	80.5154	8.30769	0.319744	1262	886	272	63	514	259	1.42438	0.433376	22
Dup-Zero	Supercontig_12.3	4851401	4852200	800	655	70.849	2.75	0.27375	160	119	12	6	43	29	1.34454	0.25	0
Dup-Zero	Supercontig_12.3	4852401	4853400	1000	843	75.0072	2.8	0.248	202	150	31	3	58	31	1.34667	0.382022	0
Dup-Zero	Supercontig_12.3	4853601	4853800	200	120	77.5	4	0.28	45	34	4	0	10	8	1.32353	0.222222	0
Dup-Zero	Supercontig_12.3	4854001	4854200	200	153	74.51	4	0.225	37	26	7	2	16	6	1.42308	0.409091	0
Dup-Zero	Supercontig_12.3	4854401	4854600	200	180	75.556	3	0.38	29	18	10	3	20	9	1.61111	0.448276	0
Dup-Zero	Supercontig_12.3	4855001	4855800	800	647	72.7493	2.5	0.245	173	134	32	2	59	17	1.29104	0.447368	0
Dup-Zero	Supercontig_12.3	4856401	4857000	600	361	76.2057	2.33333	0.463333	78	50	30	9	40	37	1.56	0.506494	0
Dup-Zero	Supercontig_12.3	4862401	4862800	400	370	88.108	11.5	0.4	37	23	14	14	19	20	1.6087	0.717949	0
Dup-Zero	Supercontig_12.3	4876401	4876600	200	155	81.935	2	0.545	7	13	26	5	17	8	0.538462	1.24	0
Dup-Zero	Supercontig_12.3	4876801	4877000	200	155	81.935	2	0.485	13	14	24	5	20	7	0.928571	1.07407	0
Dup-Zero	Supercontig_12.3	4879001	4879200	200	114	73.684	2	0.605	9	10	12	3	10	4	0.9	1.07143	0
Dup-Zero	Supercontig_12.3	4928001	4928400	400	239	70.28	2.5	0.4825	8	5	70	3	48	4	1.6	1.40385	0
Dup-Zero	Supercontig_12.3	4928801	4929200	400	254	80.3075	18.5	0.54	1	8	2	18	0	11	0.125	1.81818	0
Dup-Zero	Supercontig_12.3	4960601	4960800	200	106	90.566	2	0.395	11	15	7	11	4	9	0.733333	1.38462	0
Dup-Zero	Supercontig_12.3	4965601	4965800	200	118	70.339	2	0.585	8	4	1	31	4	31	2	0.914286	0
Dup-Zero	Supercontig_12.3	4988201	4988600	400	264	77.4675	2	0.5225	12	23	23	35	13	27	0.521739	1.45	0
Dup-Zero	Supercontig_12.3	4990801	4991000	200	105	84.762	2	0.495	10	14	15	14	13	10	0.714286	1.26087	0
Dup-Zero	Supercontig_12.3	4993001	4993200	200	104	71.154	2	0.475	7	17	1	25	6	10	0.411765	1.625	0
Dup-Zero	Supercontig_12.3	4993601	4993800	200	159	81.761	12	0.435	8	17	19	9	11	6	0.470588	1.64706	0
Dup-Zero	Supercontig_12.3	4994001	4994200	200	121	89.256	2	0.5	7	10	10	10	11	11	0.7	0.909091	0
Dup-Zero	Supercontig_12.3	5001401	5001600	200	142	96.479	56	0.48	12	14	13	14	15	11	0.857143	1.03846	0
Dup-Zero	Supercontig_12.3	5023601	5023800	200	114	92.982	3	0.53	5	7	13	13	13	11	0.714286	1.08333	0
Dup-Zero	Supercontig_12.3	5024401	5024800	400	258	69.767	2	0.5225	13	31	22	22	22	23	0.419355	0.977778	0
Dup-Zero	Supercontig_12.3	5028601	5028800	200	125	74.4	2	0.59	6	9	13	8	13	7	0.666667	1.05	0
Dup-Zero	Supercontig_12.3	5030401	5030600	200	167	74.251	2	0.5	7	11	15	12	8	16	0.636364	1.125	0
Dup-One(Canonical)	Supercontig_12.3	5045801	5050200	4400	3946	88.0115	34.8182	0.296364	800	562	93	90	218	218	1.42349	0.419725	1
Dup-Zero	Supercontig_12.3	5051601	5051800	200	100	77	14	0.535	2	3	46	0	44	0	0.666667	1.04545	0
Dup-Zero	Supercontig_12.3	5056001	5056200	200	105	96.19	3	0.525	12	9	8	13	11	13	1.33333	0.875	0
Dup-Zero	Supercontig_12.3	5059601	5059800	200	125	74.4	2	0.51	6	14	14	15	10	11	0.428571	1.38095	0
Dup-Zero	Supercontig_12.3	5061401	5061600	200	167	74.251	2	0.515	6	12	14	14	7	16	0.5	1.21739	0
Dup-Zero	Supercontig_12.3	5062801	5063000	200	103	70.874	2	0.46	13	15	17	17	14	13	0.866667	1.25926	0
Dup-Zero	Supercontig_12.3	5063601	5064200	600	513	77.0867	6	0.315	82	62	18	15	25	33	1.32258	0.568966	0
Dup-Zero	Supercontig_12.3	5064401	5066200	1800	1484	77.9857	2.55556	0.252222	356	243	22	13	78	83	1.46502	0.217391	0
Dup-Zero(Canonical)	Supercontig_12.3	5066401	5068200	1800	1282	82.7466	8.88889	0.314444	303	218	22	35	68	93	1.38991	0.354037	0
Dup-One	Supercontig_12.3	5068401	5072200	3800	3027	76.1103	9.78947	0.276053	683	481	10	98	118	221	1.41996	0.318584	1
Dup-One	Supercontig_12.3	5072601	5073600	1000	705	78.4562	7.6	0.261	191	130	1	26	29	69	1.46923	0.27551	1
Dup-One	Supercontig_12.3	5073801	5077000	3200	2266	78.9179	8.625	0.2825	534	394	21	109	99	196	1.35533	0.440678	3
Dup-Cl(Canonical)	Supercontig_12.3	5077201	5087800	10600	9255	84.4092	49.2453	0.270472	1841	1371	40	231	302	577	1.34282	0.308305	10
Dup-Zero	Supercontig_12.3	5088001	5088200	200	158	89.873	16	0.405	18	18	7	16	7	16	1	1	0
Dup-Zero	Supercontig_12.3	5090201	5090400	200	102	86.275	2	0.475	13	16	15	10	15	6	0.8125	1.19048	0
Dup-Zero	Supercontig_12.3	5101201	5101400	200	159	75.472	2	0.645	7	2	14	12	16	9	3.5	1.04	0
Dup-Zero	Supercontig_12.3	5104601	5104800	200	106	72.642	2	0.63	1	5	30	4	23	3	0.2	1.30769	0
Dup-Zero	Supercontig_12.3	5105201	5105400	200	110	72.727	2	0.595	7	14	7	14	4	6	0.5	2.1	0
Dup-Zero	Supercontig_12.3	5105601	5105800	200	154	68.831	2	0.525	4	6	38	4	25	4	0.666667	1.44828	0
Dup-Zero	Supercontig_12.3	5112601	5112800	200	121	74.38	3	0.58	2	9	27	7	15	8	0.222222	1.47826	0
Dup-Zero	Supercontig_12.3	5120401	5120600	200	114	85.088	7	0.465	14	11	16	13	16	18	1.27273	0.852941	0
Dup-Zero	Supercontig_12.3	5129001	5129400	400	208	82.2115	3	0.4075	17	21	26	28	24	26	0.809524	1.08	0
Dup-Zero	Supercontig_12.3	5147201	5147600	400	228	92.047	21	0.4075	14	17	87	18	80	17	0.823529	1.08247	0
Dup-Zero	Supercontig_12.3	5170601	5171000	400	269	90.2715	5.5	0.4875	20	17	17	29	19	32	1.17647	0.901961	0
[truncated: 2,471 more rows]
