# Supplementary material for: Repeat-induced point mutation in Neurospora crassa causes the highest known mutation rate and mutational burden of any cellular life
Source: Genome Biol. 2020 Jun 16;21:142. doi: 10.1186/s13059-020-02060-w (PMC7296669; doi:10.1186/s13059-020-02060-w)
Supplement: Supplementary file 2 — Additional file 2: Datasheet S1. Mapped depth and genome coverage of sequenced samples. Datasheet S2. Identified mutations during sexual and asexual cycles of N. crassa. Datasheet S3. Sanger verification of randomly picked mutations. Datasheet S4. Duplicates in N. crassa identified through different approaches. Datasheet S5. Clusters formed by 2:2 mutations in sexual cycle of N. crassa. Datasheet S6. False negative rates estimated using simulation approach. Datasheet S7. Detailed properties of Dup-Cl, Dup-One, and Dup-Zero regions. Datasheet S8. Tri-nucleotide context within different duplicates of N. crassa genome. [file 13059_2020_2060_MOESM2_ESM.zip › Additional file 2.Datasheet S8.xlsx]

## Sheet: Data S8
Datasheet S8. Tri-nucleotide context within different duplicates of N. crassa genome.
The fractions given here stand for proportions of each triplet.
Triplets	Dup-Cl	Dup-One	Dup-Zero	Non-Dup
ATA	0.062	0.0612	0.058	0.01
TAT	0.062	0.0612	0.058	0.01
TAA	0.06	0.0604	0.057	0.007
TTA	0.06	0.0604	0.057	0.007
AAT	0.052	0.0521	0.05	0.011
ATT	0.052	0.0521	0.05	0.011
AAA	0.041	0.0402	0.04	0.017
TTT	0.041	0.0402	0.04	0.017
CTA	0.03	0.0296	0.028	0.009
TAG	0.03	0.0296	0.028	0.009
GTA	0.023	0.0232	0.022	0.011
TAC	0.023	0.0232	0.022	0.011
AAG	0.021	0.0213	0.021	0.019
CTT	0.021	0.0213	0.021	0.019
ACT	0.019	0.0197	0.019	0.013
AGT	0.019	0.0197	0.019	0.013
GAA	0.018	0.0176	0.018	0.018
TTC	0.018	0.0176	0.018	0.018
AGA	0.017	0.0168	0.017	0.017
TCT	0.017	0.0168	0.017	0.017
AGG	0.016	0.0159	0.016	0.017
CCT	0.016	0.0159	0.016	0.017
AAC	0.013	0.0131	0.013	0.015
GTT	0.013	0.0131	0.013	0.015
GGA	0.011	0.011	0.011	0.019
TCC	0.011	0.011	0.011	0.019
ATC	0.01	0.01	0.01	0.016
GAT	0.01	0.01	0.01	0.016
ACC	0.01	0.0101	0.011	0.017
GGT	0.01	0.0101	0.011	0.017
CCC	0.009	0.0091	0.01	0.017
GGG	0.009	0.0091	0.01	0.017
CGA	0.009	0.0086	0.009	0.016
TCG	0.009	0.0086	0.009	0.016
AGC	0.009	0.009	0.009	0.016
GCT	0.009	0.009	0.009	0.016
CAA	0.008	0.0085	0.009	0.02
TTG	0.008	0.0085	0.009	0.02
CTC	0.008	0.0082	0.009	0.019
GAG	0.008	0.0082	0.009	0.019
ACG	0.008	0.008	0.008	0.013
CGT	0.008	0.008	0.008	0.013
CCG	0.007	0.0074	0.007	0.015
CGG	0.007	0.0074	0.007	0.015
GCC	0.006	0.0059	0.006	0.018
GGC	0.006	0.0059	0.006	0.018
CGC	0.006	0.0056	0.006	0.014
GCG	0.006	0.0056	0.006	0.014
ACA	0.005	0.0051	0.006	0.016
TGT	0.005	0.0051	0.006	0.016
GAC	0.004	0.0044	0.005	0.016
GTC	0.004	0.0044	0.005	0.016
CCA	0.004	0.0038	0.005	0.02
TGG	0.004	0.0038	0.005	0.02
TCA	0.003	0.0037	0.005	0.017
TGA	0.003	0.0037	0.005	0.017
GCA	0.003	0.0033	0.004	0.016
TGC	0.003	0.0033	0.004	0.016
ATG	0.003	0.003	0.004	0.017
CAT	0.003	0.003	0.004	0.017
CAC	0.002	0.0022	0.003	0.015
GTG	0.002	0.0022	0.003	0.015
CAG	0.002	0.0023	0.003	0.017
CTG	0.002	0.0023	0.003	0.017
